# Supplementary material for: Revisiting redox-driven pathways of tin cycle from source to economic deposit
Source: Sci Rep. 2025 Oct 3;15:34476. doi: 10.1038/s41598-025-21389-5 (PMC12494948; doi:10.1038/s41598-025-21389-5)
Supplement: Supplementary file 7 — Supplementary Material 7 [file 41598_2025_21389_MOESM7_ESM.xlsx]

## Sheet: S-1
Table S-1
Natural samples location and description
		Sample	Coordinates (WGS84)	Description	Sn concentration when available	Age when available	Possible significance of tin redox	Tin oxidation state
Central Andean Tin belt	Macusani, Peru	JV1	X: -13.945940; Y: -70.501067	Pristine obsidian volcanic glass (Fig. S-1) - rhyolitic composition - volcanic equivalent to highly peraluminous RMGs	162.6 ppm1 (glass EPMA)	Pliocene (e.g., 4.2±1.5Ma20)	Melt composition	SnII
Variscan belt of Western Europe	Beauvoir, N French Massif Central	B29.3	X: 2.95326; Y: 46.16708	Rare metal enriched rhyolitic dyke - volcanic equivalent to highly peraluminous RMGs - phenocrysts in a devitrified matrix with significant metasomatic alteration.	254-357 ppm (whole rock; Table S-2)	Carboniferous (Variscan)	Melt composition + degassing/devitrification + alteration	SnIV
Central Asian Tin belt	Ongon Khairkhan, Central Mongolia	AE90/61	X: 105.156; Y: 47.048	Magmatic topaz-bearing albite-quartz-keratophyres - phenocrysts in devitrified matrix with significant metasomatic alteration2.	30-43 ppm2 (whole rock)	Early Cretaceous (e.g., ~120Ma21)	Melt composition + degassing/devitrification + alteration	SnIV
Variscan belt of Western Europe	Richemont, NW French Massif Central	1102C	X: 1.0486759; Y: 46.0754368	Rare metal rich rhyolite dyke - volcanic equivalent to highly peraluminous RMGs - phenocrysts in devitrified matrix with very restricted subsolidus recrystallization3.	476-502 ppm (whole rock)3	Carboniferous (Variscan)	Melt composition + degassing/devitrification	Mixed SnII<SnIV
Variscan belt of Western Europe	Argemela, Central Portugal	A401	X: -7.602634; Y: 40.156288	Granitic facies of the RMG - snowball quartz and micas embedded in a fine-grained albitic matrix - zoned micas from magmatic to hydrothermal muscovite (MsI-III; Fig. S-1). Magmatic fluid5.	871-880 ppm (whole rock)4; 110-297 ppm Sn (MsI-III)5	Carboniferous (Variscan; e.g., 326±3Ma22)	End of magmatic crystallization and MHT (magmatic fluid)	Mixed SnII>SnIV
		A501	X: -7.602742; Y: 40.155738
		A9	X: -7.602259; Y: 40.155326	Micaceous facies (border unit) - primary magmatic-hydrothermal muscovite (MsI-III; Fig. S-1) overprinted by subsolidus Li-micas (MsIV; Fig. S-1). Magmatic fluid5.	512 ppm (whole rock)4; 337±83 ppm Sn (MsI-IV)5		Subsolidus leaching and mica replacement	SnIV
		A14	X: -7.602396; Y: 40.155370	Pegmatitic facies (border unit) - primary magmatic-hydrothermal muscovite (MsI-III) overprinted by subsolidus Li-micas (MsIV)	116 ppm (whole rock)4; 328±101 ppm (MsI-IV)5
Variscan belt of Western Europe	Beauvoir, N French Massif Central	Facies B1	X: 2.956829; Y: 46.176851 (GFP1)	B1 (Fig. S-1) and B2 (less evolved) units of the Beauvoir RMG consisting of magmatic lepidolite partially replaced by hydrothermal muscovite and snowball quartz embedded in an albitic matrix.	1108-2120 ppm (whole rock)7; 156-169 ppm (magmatic lepidolite)8	Carboniferous (Variscan; e.g., 317±6Ma22)	End of magmatic crystallization and MHT (magmatic fluid)	Mixed SnII-SnIV
		Facies B2			876-1349 ppm (whole rock)7; 191-194 ppm (magmatic lepidolite)8
		B1-2	X: 2.955826; Y: 46.176078	Quartz-greenish muscovite greisen (involvement of meteoric fluids)6	-		Subsolidus replacement (involvement of meteoric/metamorphic fluids and possible fluid-rock interaction)	SnIV-(SnII?)
		B14	X: 2.951999; Y: 46.178132	Quartz-reddish muscovite greisen along quartz vein margins (involvement of meteoric fluids)6. Micas are stained by Fe.	-
		B23	X: 2.954146; Y: 46.178650	Pegmatitic pocket, geodic in places, including euhedral quartz, K-feldspars and large green micas (involvement of meteoric fluids)6.	-			SnIV
Variscan belt of Western Europe	Bockau-Aue, Erzgebirge	B1534R2	X:12.691; Y:50.559	Mica schist, quartz+Sn-rich annite+muscovite+chamosite, fine-grained metamorphic cassiterite in thin quartz-phyllosilicate layers concordant to foliation9.	100s ppm in annite9; 200 ppm to >1000 ppm (whole rock)9	396-365Ma23	Metamorphism including possible C-bearing rocks	Mixed SnII<SnIV
		ERZ5					Metamorphism	SnIV
		ERZ8
		ERZ11
Eastern Desert of Egypt	Abu Rusheid, Central Eastern Desert, Egypt	AR1	X: 34.766519; Y: 24.633760	Greenish orthogneiss consisting mainly of foliated quartz, pertithic amazonite and protolithionite locally replaced by phengite. Evidence for late alteration possibly fluid-driven. Cassiterite and columbite-tantalite occur frequently.	1055 ppm (whole rock)10; 542±57 ppm Sn (protolithionite)10	Neoproterozoic?	Metamorphism/incipient partial melting + S-bearing fluid circulation and subsolidus transformations	SnIV
		AR3a	X: 34.76836; Y: 24.634747	Migmatitic orthogneiss consisting mainly of foliated quartz, perthitic K-feldspar and protolithionite/zinnwaldite locally replaced by phengite. Columbite-tantalite and more rarely cassiterite are present.	38 ppm (whole rock)10; 294±39 ppm Sn (protolithionite to zinnwaldite)10		Metamorphism + partial melting + F-REE-bearing fluid circulation and subsolidus transformations
		AR3		Leucosome occuring discontinuously within the foliation, consisting mainly of quartz, pertithic amazonite and protolithionite/zinnwaldite. Columbite-tantalite is common.	325±56 ppm Sn (protolithionite to zinnwaldite)10		In situ solidification of partial melt (partial melting) + F-REE-bearing fluid circulation and subsolidus transformations
		AR4	X: 34.768734; Y: 24.63576	Pegmatitic dyke occuring discontinuously and deformed in the foliation in the migmatitic gneiss (AR3a), consisting of large pertithic K-feldspar, quartz and agreggates of protolithionite (Fig. S-1). Columbite-tantalite are present.	351±49 ppm Sn (protolithionite)10		Pegmatitic melt extraction + F-REE-bearing fluid circulation and subsolidus transformations
Variscan belt of Western Europe	La Dronne metamorphic series, NW French Massif Central	DRO9	X: 0.90305; Y: 45.68407	Foliated orthogneiss consisting mainly of quartz, K-feldspar, plagioclase and muscovite>biotite.	217.9 ppm (whole rock)11; 18-48 ppm Sn (biotite)11; 59-66 ppm Sn (muscovite)11	Variscan metamorphism	Granite crystallization and metamorphism (possible equilibration of biotite)	SnIV- (SnII in biotite? Artefact?)
Eastern Desert of Egypt	Mueilha, Central Eastern Desert, Egypt	MU5D	X: 34.00047; Y: 24.87749	Reddish granite forming the main volume of the Mueilha composite intrusion and consisting mainly of quartz, K-feldspar, albite and Li-phengite to protolithionite, often almost entirely replaced by hydrothermal muscovite12 (Fig. S-1).	534 ± 186 ppm Sn (phengite to Li-phengite)12; 496 ± 139 ppm Sn (muscovite)12; 77±44 ppm Sn (whole rock)13	Neoproterozoic	Magmatic-hydrothermal processes overprinted by fluid-driven subsolidus transformations (possible magmatic fluids from deeper part of the intrusion)	SnIV
		MU5A		RMG occuring discontinuously at the margin of the red granite consisting of snowball quartz, K-feldspar, albite and phengite to Li-phengite partially transformed to hydrothermal muscovite. Columbite-tantalite and more rarely cassiterite are present12.	445 ± 135 ppm Sn (phengite)12; 438 ± 140 ppm Sn (muscovite)12; 66 ppm Sn (whole rock)12
Eastern Desert of Egypt	Nuweibi, Central Eastern Desert, Egypt	NU35	X: 34.499038; Y: 25.206061	RMG consisting mainly of quartz, K-feldpar mainly amazonite, albite and Li-F-micas.	84±50 ppm Sn (whole rock)14	Neoproterozoic (e.g., ~620Ma24)	Magmatic-hydrothermal processes overprinted?	SnIV
Variscan belt of Western Europe	Panasqueira W-Sn-Cu mine, Central Portugal	P1	X: -7.76062; Y: 40.16280	Muscovite-biotite granite.	60±28 ppm Sn (muscovite)15	Permian (Variscan; e.g., mineralization: 296,3±0.8-291.6±0.8Ma25)	Magmatic-hydrothermal processes overprinted? Equilibrated biotite?	SnIV
		P-Gr		Massive quartz-cassiterite-muscovite greisen in the cupola (involvement of metamorphic and meteoric fluids, fluid:host rock interactions)16, 17.	332±103 ppm Sn (muscovite)15		Magmatic fluids + fluid mixing (meteoric, metamorphic) + fluid-rock interactions
		P23		Large hydrothermal trilithionite to zinnwaldite forming W-Cu-(Sn) quartz vein selvages (involvement of metamorphic and meteoric fluids, fluid:host rock interactions)16, 17.	292±35 ppm Sn (muscovite)15
Variscan belt of Western Europe	Zinnwald Li-Sn-W deposit, Erzgebirge, Czech-German border	ZGr	X: 13.76587; Y: 50.74135	Massive quartz-cassiterite-zinnwaldite greisen in the zinnwaldite granite. Magmatic fluid and fluid-rock interaction18.	103±45 ppm Sn (zinnwaldite)19; 1165±208 ppm Sn (muscovite)19	Carboniferous (Variscan; e.g., 312.6±2.1 to 314.9±2.3 Ma26)	Magmatic fluids + fluid-rock interactions	SnIV
		ZIZ		Intermediate zone between massive greisen (ZGr) and W-Sn-bearing quartz vein (ZV) consisting of zinnwaldite>quartz (in the zinnwaldite granite). Magmatic fluid and fluid-rock interaction18.	103±45 ppm Sn (zinnwaldite)19
		ZV		Large zinnwaldite growing at W-Sn quartz vein selvage (in the zinnwaldite granite). Magmatic fluid and fluid-rock interaction18.	114±16 ppm Sn (zinnwaldite)19
RMG: rare metal granite
1Pichavant, M., Erdmann, S., Kontak, D. J., Michaud, J. A.-S. & Villaros, A. Trace element partitioning in strongly peraluminous rare metal silicic magmas – Implications for fractionation processes and for the origin of the Macusani Volcanics (SE Peru). Geochimica et Cosmochimica Acta 365, 229–252 (2024).
2Dostal, J., Kontak, D. J., Gerel, O., Gregory Shellnutt, J. & Fayek, M. Cretaceous ongonites (topaz-bearing albite-rich microleucogranites) from Ongon Khairkhan, Central Mongolia: Products of extreme magmatic fractionation and pervasive metasomatic fluid: rock interaction. Lithos 236–237, 173–189 (2015).
3Raimbault, L. & Burnol, L. The Richemont rhyolite dyke, Massif Central, France; a subvolcanic equivalent of rare-metal granites. The Canadian Mineralogist 36, 265–282 (1998).
4Michaud, J. A.-S., Gumiaux, C., Pichavant, M., Gloaguen, E. & Marcoux, E. From magmatic to hydrothermal Sn-Li-(Nb-Ta-W) mineralization: The Argemela area (central Portugal). Ore Geology Reviews 116, 103215 (2020).
5Michaud, J. A.-S. & Pichavant, M. Magmatic fractionation and the magmatic-hydrothermal transition in rare metal granites: Evidence from Argemela (Central Portugal). Geochimica et Cosmochimica Acta 289, 130–157 (2020).
6Harlaux, M. et al. Geochemical Signature of Magmatic-Hydrothermal Fluids Exsolved from the Beauvoir Rare-Metal Granite (Massif Central, France): Insights from LA-ICPMS Analysis of Primary Fluid Inclusions. Geofluids 2017, 1925817 (2017)
7Raimbault, L., Cuney, M., Azencott, C., Duthou, J.-L. & Joron, J. L. Geochemical evidence for a multistage magmatic genesis of Ta-Sn-Li mineralization in the granite at Beauvoir, French Massif Central. Economic Geology 90, 548–576 (1995).
8Breiter, K. et al. Trace element composition of micas from rare-metal granites of different geochemical affiliations. Lithos 446–447, 107135 (2023).
9Romer, R. L., Kroner, U., Schmidt, C. & Legler, C. Mobilization of tin during continental subduction-accretion processes. Geology 50, 1361–1365 (2022).
10Unpublished data
11Michaud, J. A.-S., Pichavant, M. & Villaros, A. Rare elements enrichment in crustal peraluminous magmas: insights from partial melting experiments. Contrib Mineral Petrol 176, 96 (2021).
12Michaud, J. A.-S., Holtz, F., Kontak, D. J., Goldmann S., Oeser, M., Abu El-Rus, M. M. & Khudeir, A. A. Overprinting of primary magmatic features by fluid-mediated processes in a F-bearing felsic rare-metal system: the Mueilha granite (Eastern Desert, Egypt). Ore Geology Reviews 106804 (2025).
13Abu El-Rus, M. A., Mohamed, M. A. & Lindh, A. Mueilha rare metals granite, Eastern Desert of Egypt: An example of a magmatic-hydrothermal system in the Arabian-Nubian Shield. Lithos 294–295, 362–382 (2017).
14Gaafar, I. M. & Ali, K. G. Geophysical and Geochemical Signature of Rare Metal Granites, Central Eastern Desert, Egypt: Implications for Tectonic Environment. Earth Sci. 4, 161–179 (2015).
15Launay, G. et al. Genetic relationship between greisenization and Sn-W mineralizations in vein and greisen deposits: Insights from the Panasqueira deposit (Portugal). Bulletin de la Société Géologique de France 192, 2 (2021).
16Polya, D. A., Foxford, K. A., Stuart, F., Boyce, A. & Fallick, A. E. Evolution and paragenetic context of low δD hydrothermal fluids from the Panasqueira W-Sn deposit, Portugal: new evidence from microthermometric, stable isotope, noble gas and halogen analyses of primary fluid inclusions. Geochimica et Cosmochimica Acta 64, 3357–3371 (2000).
17Lecumberri-Sanchez, P., Vieira, R., Heinrich, C. A., Pinto, F. & Wӓlle, M. Fluid-rock interaction is decisive for the formation of tungsten deposits. Geology 45, 579–582 (2017).
18Korges, M., Weis, P., Lüders, V. & Laurent, O. Depressurization and boiling of a single magmatic fluid as a mechanism for tin-tungsten deposit formation. Geology 46, 75–78 (2017).
19Breiter, K., Hložková, M., Korbelová, Z. & Galiová, M. V. Diversity of lithium mica compositions in mineralized granite–greisen system: Cínovec Li-Sn-W deposit, Erzgebirge. Ore Geology Reviews 106, 12–27 (2019).
20Barnes, V. E., Edwards, G., McLaughlin, W. A., Friedman I. & Joensuu, O. Macusanite occurrence, age and composition, Macusani, Peru. GSA Bulletin 81, 5, 1539-1546 (1970).
21Jahn, B. M., Litvinovsky, B. A., Zanvilevich, A. N. & Reichow, M. Peralkaline granitoid magmatism in the Mongolian–Transbaikalian Belt: evolution, petrogenesis and tectonic significance. Lithos 113, 521–539 (2009).
22Melleton, J., Gloaguen, E., Frei, D., Lima, A., Vieira, R. & Martins, T. Polyphased rare-element magmatism during late orogenic evolution: geochronological constraints from NW Variscan Iberia. Bulletin de la Société Géologique de France, 193, 1, 7 (2022).
23Romer, R. L., Kroner, U., Schmidt, C. & Legler, C. Mobilization of tin during continental subduction-accreation processes. Geology, 50, 12, 1361-1365 (2022).
24Emam, A., Lehmann, B., Zoheir, B., & Radwan, A. M. Petrogenesis and evolution of the Nuweibi rare-metal granite, Central Eastern Desert, Egypt. Arabian Journal of Geosciences 11, 23, 752 (2018).​ pure.kfupm.edu.sa+2
25Snee, L. W., Sutter, J. F. & Kelly, W., C. Thermochronology of economic mineral deposits: dating the stages of mineralization at Panasqueira, Portugal, by high-precision 40Ar/39Ar age spectrum techniques on muscovite. Economic Geology 83, 335-354 (1988).
26Seifert, T., Atanasova, P., Gutzmer, J. & Pfände, J. Mineralogy, geochemistry and age of greisen mineralization in the Li-Rb-Cs-Sn-W deposit Zinnwald, Erzgebirge, Germany. Mineralogical Magazine 75, 1833 (2011).
