# Supplementary material for: Revisiting redox-driven pathways of tin cycle from source to economic deposit
Source: Sci Rep. 2025 Oct 3;15:34476. doi: 10.1038/s41598-025-21389-5 (PMC12494948; doi:10.1038/s41598-025-21389-5)
Supplement: Supplementary file 8 — Supplementary Material 8 [file 41598_2025_21389_MOESM8_ESM.xlsx]

## Sheet: S-2
Table S-2
Major element composition and Sn concentration of BFG synthetic glasses and the Beauvoir rhyolite
	BFGred*			BFGox*			Beauvoir rhyolite
	EPMA analyses of glasses (unfocused beam 15µm)						Bulk rock analyses
wt%	Mean (n=10)	Median (n=10)	σ (n=10)	Mean (n=10)	Median (n=10)	σ (n=10)
SiO2	72.414	72.536	0.427392	73.2667	72.943	0.950945	76.68	75.78
TiO2	0.1248	0.1248	0.0131386	0.1299	0.127	0.0118082	0.088	0.125
Al2O3	15.1185	15.142	0.131579	14.4335	14.657	0.688306	14.688	15.193
FeO	1.0826	1.078	0.0596791	1.0694	1.071	0.0445725	1.38659	1.55036
MnO	0.0213	0.0213	0.016687	0.0268	0.029	0.00764199	0.0409	0.0401
MgO	0.2552	0.256	0.00723878	0.2515	0.253	0.0239316	0.161	0.209
CaO	0.9125	0.905	0.050886	0.8611	0.8611	0.0820941	0.116	0.106
Na2O	3.8151	3.825	0.0716712	3.7296	3.738	0.153912	0.195	0.152
K2O	4.3091	4.3091	0.0588566	4.2811	4.282	0.0928253	4.103	4.249
F							0.74	0.77
LOI							2.55	1.85
SnO2	0.6844	0.494	0.693248	0.0202	0.01	0.0226902	357 (ppm Sn)	246 (ppm Sn)
Total	98.8559	98.8559		98.1845	98.179		100.28	99.53
A/CNK	1.28314	1.28314	0.0134211	1.24749	1.25182	0.0179497	3.01067	3.06482
Detection limits (wt%)
SiO2	0.0539506	0.0536939	0.000928631	0.0540148	0.0541218	0.000598721	0.05	0.05
TiO2	0.0188495	0.0188495	0.000423462	0.0189329	0.0189329	0.000395136	0.1	0.1
Al2O3	0.0312901	0.0312901	0.000746293	0.0316491	0.0316491	0.000656055	0.06	0.06
FeO	0.0257043	0.0256014	0.000797215	0.0255242	0.0256014	0.00103312	0.03	0.03
MnO	0.0258264	0.0257947	0.00120473	0.0262379	0.0262379	0.00104653	0.01	0.01
MgO	0.0095844	0.00961756	0.000268517	0.0095844	0.0095844	0.000203838	0.04	0.04
CaO	0.0130126	0.0130126	0.000323131	0.0129426	0.0129426	0.000304056	0.1	0.1
Na2O	0.0127116	0.0127116	0.000672651	0.0126442	0.012806	0.000585169	0.03	0.03
K2O	0.0128772	0.0128772	0.000486668	0.0126483	0.0126483	0.000421132	0.08	0.08
SnO2	0.0289977	0.0289977	0.00197884	0.0274234	0.0272964	0.000965044	2 (ppm Sn)	2 (ppm Sn)
*Tin-bearing granitic glasses synthetized under reducing (red) and oxidizing (ox) conditions. See supplemental text for details
