# Supplementary material for: Revisiting redox-driven pathways of tin cycle from source to economic deposit
Source: Sci Rep. 2025 Oct 3;15:34476. doi: 10.1038/s41598-025-21389-5 (PMC12494948; doi:10.1038/s41598-025-21389-5)
Supplement: Supplementary file 9 — Supplementary Material 9 [file 41598_2025_21389_MOESM9_ESM.xlsx]

## Sheet: S-4
Table S-4
XANES normalised absorbances and energy around the tin K-edge in natural samples with unknown oxidation state
	Macusani glass (Peru)		Beauvoir rhyolite (French Massif Central)		Ongonite (Mongolia)				Richemont rhyolite (French Massif Central)				Argemela RMG (Portugal)												Beauvoir RMG, French Massif Centra!																Micashists Bockau-Aue, Erzegebirge
	JV1		B29.3		AE90/61				1102C				Granitic facies A401				Granitic facies A501				Micaceous facies A9 (border unit)		Pegmatitic facies A14 (border unit)		Facies B1						Facies B2				Green greisen (B1-2)		Red greisen (B14)		Pegmatitic pocket		B1534R2				ERZ5		ERZ8		ERZ11
E0 energy determined on the 1st derivative maximum (2p: second peak)	29201.2 (2p: 29202.7)		29204.8		-		29204 (2p: 29205.3)		29203.3		29202.3		29202.9		-		-		-		-		-		29203.9 (sp: 29205.3)		-		-		-		-		29204.4		-		-		29203.8		29206		-		-		-
E0 energy determined at 50% edge jump intensity (0.5)	29198.7		29201.6		29202		29201.6		29200.2		29200.5		29200		29199.8		29199.6		29199.6		29201.3		29201.8		29201		29199.5		29201.1		29201.2		29200		29201		29201.5		29201.5		29200.2		29201.9		29201.6		29201.4		29200.9
Analyzed on	Glass		Bulk (thin section)		Bulk (thin section)				Bulk (thin section)				Mica		Mica		Mica		Mica		Mica		Mica		Mica		Mica		Mica		Mica		Mica		Mica		Mica		Mica		Mica		Mica		Mica		Mica		Mica
Spectra	Energy [eV]	Transmission	Energy [eV]	Fluorescence	Energy [eV]	Fluorescence	Energy [eV]	Fluorescence	Energy [eV]	Fluorescence	Energy [eV]	Fluorescence	Energy [eV]	Fluorescence	Energy [eV]	Fluorescence	Energy [eV]	Fluorescence	Energy [eV]	Fluorescence	Energy [eV]	Fluorescence	Energy [eV]	Fluorescence	Energy [eV]	Fluorescence	Energy [eV]	Fluorescence	Energy [eV]	Fluorescence	Energy [eV]	Fluorescence	Energy [eV]	Fluorescence	Energy [eV]	Fluorescence	Energy [eV]	Fluorescence	Energy [eV]	Fluorescence	Energy [eV]	Fluorescence	Energy [eV]	Fluorescence	Energy [eV]	Fluorescence	Energy [eV]	Fluorescence	Energy [eV]
*Note that all spectra are normalised following the standard method but not flattened so that the post-edge region is not systematically oscillating around 1	29005.1	0.0122286	29050.5	-0.0511407	29053.5	0.0119892	29050.6	-0.107368	29050.6	-0.0314309	29050.5	-0.0275029	29005.2	-0.0111651	29005.2	0.00413226	29006.1	0.00409907	29006.1	0.00154039	29050.2	-0.00551888	29050.2	-0.0289467	29004.6	-0.00447585	29004.6	-0.0351857	29050	-0.0501162	29050.4	0.0154235	29050.2	-0.255386	29004.7	-0.0206688	29050.2	-0.0640061	29050.3	-0.00326404	29004.5	-0.00159035	29004.8	-0.0159491	29050.2	-0.00942948	29050.5	-0.00182088	29050.7
	29007.1	0.0300463	29051.5	-0.00261868	29054.5	0.00408115	29051.6	-0.029138	29051.5	0.00279062	29051.5	-0.00456304	29007.2	0.00581618	29005.8	0.00348998	29006.7	0.00602401	29006.8	0.00316048	29051.2	0.0118545	29051.2	-0.000160722	29006.6	0.000129886	29006.6	-0.0480747	29051	-0.0306695	29051.4	0.0131983	29051.2	0.00784814	29006.7	-0.0181594	29051.1	-0.035298	29051.2	-0.00028943	29006.5	-0.00163606	29006.8	-0.00624973	29051.2	2.83132e-05	29051.5	0.000358843	29051.6
	29009.1	-0.0427877	29052.4	-0.0101341	29055.5	0.0195411	29052.6	-0.0385069	29052.5	-0.00256141	29052.5	-0.00657335	29009.2	0.0441989	29006.4	0.00439945	29007.3	0.00933983	29007.4	-0.0049179	29052.1	0.00854332	29052.2	0.000509336	29008.6	0.0385733	29008.6	0.26818	29052	-0.0342624	29052.4	0.0420755	29052.2	0.0700479	29008.7	0.114167	29052.1	-0.0335959	29052.2	0.000387757	29008.5	0.0198369	29008.8	0.0689278	29052.2	-0.00161965	29052.5	0.00204235	29052.6
	29011.1	0.0250264	29053.4	-0.0196017	29056.5	-0.0617918	29053.5	0.0127223	29053.5	0.00622679	29053.5	-0.000222672	29011.2	-0.00127747	29006.9	0.00487728	29007.9	0.0166985	29008	0.0264699	29053.1	0.000744541	29053.2	-0.00825587	29010.6	-0.000555075	29010.6	-0.0403593	29053	-0.0440202	29053.4	0.00287252	29053.2	0.0434226	29010.7	0.000209939	29053.2	-0.0382499	29053.2	-0.00217488	29010.5	0.00459769	29010.8	0.00366849	29053.2	-0.000490932	29053.5	-0.000570442	29053.6
	29013.1	0.0537006	29054.4	-0.00381196	29057.4	0.0155227	29054.5	-0.00725891	29054.5	-0.00675416	29054.5	-0.00400426	29013.2	0.00101297	29007.7	0.0118175	29008.6	0.019296	29008.5	0.0433181	29054.1	-0.000582207	29054.2	-0.00764174	29012.6	0.00257459	29012.6	-0.0156477	29054	-0.0400079	29054.4	0.00294194	29054.2	-0.0102176	29012.7	-0.0140333	29054.2	-0.0350242	29054.2	0.000725776	29012.5	-0.00672957	29012.8	-0.00919422	29054.2	-0.000339613	29054.5	0.00076265	29054.6
**Raw data can be made available upon demand	29015.1	0.0458861	29055.4	-0.00340613	29058.4	-0.0218453	29055.5	-0.00760399	29055.5	-0.00777156	29055.5	0.00417709	29015.2	0.00535604	29008.3	0.0184014	29009.1	0.0154314	29009.3	0.024544	29055.1	0.0103639	29055.2	-0.007652	29014.6	0.00182076	29014.6	0.00154047	29055	-0.0280888	29055.4	0.0236479	29055.2	-0.0566805	29014.7	0.000109217	29055.2	-0.0378405	29055.2	0.00214033	29014.5	0.0110061	29014.8	-0.00256937	29055.2	-0.00115607	29055.5	-0.00183028	29055.6
	29017.1	-0.0433181	29056.4	-0.00755158	29059.5	-0.042414	29056.5	0.0274193	29056.5	-0.0015694	29056.5	0.0090506	29017.2	0.0611896	29008.9	0.0227925	29009.8	0.0115498	29009.9	0.0211599	29056.1	-0.00142109	29056.2	0.0037276	29016.6	0.0448691	29016.6	0.474203	29056	-0.0460081	29056.4	0.0109135	29056.1	-0.0473918	29016.7	0.135986	29056.2	-0.0452163	29056.2	0.000388163	29016.5	0.0654249	29016.8	0.106088	29056.2	0.000858088	29056.5	0.000516197	29056.6
	29019.1	0.016562	29057.4	0.0187724	29060.6	-0.0216702	29057.5	-0.00846386	29057.5	0.0101018	29057.5	0.00760841	29019.2	0.052637	29009.6	0.0130448	29010.3	0.0073558	29010.5	-0.00022605	29057.1	0.00991441	29057.2	0.0607037	29018.6	0.0268517	29018.6	0.164653	29057	-0.0231139	29057.4	0.00502023	29057.1	-0.0253592	29018.7	0.088606	29057.2	-0.0274271	29057.2	0.0072693	29018.5	0.0179073	29018.8	0.0482146	29057.2	0.00975462	29057.5	0.00344887	29057.6
	29021.1	0.0237799	29058.5	-0.0175295	29061.6	-0.0220828	29058.6	-0.0446943	29058.6	-0.00672651	29058.5	-0.00731661	29021.2	-0.00284454	29010.1	0.0074362	29011	0.00895614	29011.2	0.0043218	29058.2	0.0108844	29058.2	0.00453914	29020.6	0.00032523	29020.6	-0.0519522	29058	-0.0353618	29058.4	0.0114909	29058.2	-0.0301865	29020.7	-0.00629664	29058.2	-0.045284	29058.3	-1.82494e-05	29020.5	-0.00251196	29020.8	-0.00751334	29058.2	-0.00248073	29058.5	0.000319095	29058.6
	29023.1	0.0459647	29059.5	-0.0178898	29062.6	-0.00629754	29059.6	-0.0383732	29059.6	-0.00240765	29059.6	0.00468661	29023.2	-0.00831311	29010.8	0.00490639	29011.7	0.00819828	29011.8	0.00691758	29059.2	0.0132884	29059.3	-0.0125366	29022.6	-0.00781218	29022.6	-0.0467253	29059.1	-0.0286741	29059.5	-0.00758089	29059.2	-0.0705989	29022.7	-0.0306796	29059.2	-0.042667	29059.3	0.000266744	29022.5	-0.0055737	29022.8	-0.0155721	29059.3	-0.000253379	29059.5	-0.00045789	29059.7
	29025.1	-0.0369792	29060.5	-0.0126341	29063.6	0.0137013	29060.6	-0.057066	29060.6	-0.0104423	29060.6	-0.000510746	29025.2	-0.00553023	29011.4	0.00400157	29012.3	0.00789771	29012.4	0.00754387	29060.2	0.00734612	29060.3	-0.00692514	29024.6	-0.00714807	29024.6	-0.0913541	29060.1	-0.0391703	29060.5	-0.0014768	29060.2	0.05406	29024.7	-0.0298108	29060.2	-0.0273947	29060.3	-0.000740019	29024.5	-0.00259993	29024.8	-0.0164254	29060.3	-0.00359597	29060.5	-0.0018721	29060.7
	29027.1	0.0366714	29061.5	-0.00242436	29064.6	-0.0487548	29061.6	-0.0303065	29061.6	-0.0124482	29061.6	-0.00169577	29027.2	-0.00237441	29012	0.00512191	29012.9	0.00625093	29013	0.00284718	29061.2	0.000150831	29061.3	-0.0238013	29026.6	-0.00765424	29026.6	-0.124069	29061.1	-0.0376327	29061.4	-0.00873211	29061.2	0.0132423	29026.7	-0.0211811	29061.2	-0.0319957	29061.3	-0.00152824	29026.5	-0.00313491	29026.8	-0.000666601	29061.3	-0.00275732	29061.5	-0.00271312	29061.7
	29029.1	0.0342305	29062.5	-0.00452615	29065.6	0.0030414	29062.6	0.00822762	29062.6	0.0141796	29062.5	-0.00633721	29029.2	-0.0011089	29012.6	0.00430755	29013.5	0.00842762	29013.6	0.000248939	29062.2	0.00405218	29062.3	-0.00475756	29028.6	-0.00534302	29028.6	-0.110939	29062.1	-0.03152	29062.4	0.000827001	29062.2	0.0546888	29028.7	-0.0303239	29062.2	-0.0281859	29062.3	-0.00248253	29028.5	-0.00233338	29028.8	-0.0117956	29062.3	0.00212275	29062.5	-0.000266239	29062.7
	29031.1	0.0679196	29063.5	-0.0156439	29066.5	0.0753784	29063.6	-0.0122235	29063.6	0.00417724	29063.5	-0.00370685	29031.2	-0.00697196	29013.3	0.00562006	29014.1	0.00790831	29014.3	-0.00458776	29063.2	0.00801618	29063.3	0.0194984	29030.6	0.00103273	29030.6	-0.122336	29063.1	-0.0354418	29063.5	-0.0118812	29063.2	0.0468463	29030.7	-0.0465003	29063.2	-0.0196634	29063.3	0.00277095	29030.5	-0.00131122	29030.8	-0.0162849	29063.2	0.0021062	29063.5	-0.000212303	29063.7
	29033.1	0.0608083	29064.5	-0.00402147	29067.5	0.188191	29064.6	0.00521848	29064.6	-0.00413679	29064.5	0.0040396	29033.2	-0.011566	29013.8	0.00498192	29014.7	0.0127779	29014.9	0.00382692	29064.2	0.00234336	29064.2	0.00798582	29032.6	-0.00840971	29032.6	-0.0789058	29064	-0.0311887	29064.4	-0.0058238	29064.2	-0.0367218	29032.7	-0.0272414	29064.2	-0.0403626	29064.3	-0.00364357	29032.5	-0.00508286	29032.8	-0.0141837	29064.2	0.00197608	29064.5	-0.00184326	29064.7
	29035.1	-0.00638246	29065.5	-0.00559786	29068.5	0.302832	29065.6	0.0321426	29065.5	-0.00524049	29065.5	-0.00392748	29035.2	-0.00695272	29014.4	0.00625348	29015.5	0.0154803	29015.6	0.022129	29065.2	0.00925699	29065.2	-0.0118733	29034.6	-0.0051762	29034.6	-0.0387773	29065	-0.0366252	29065.4	-0.0327936	29065.2	-0.0583851	29034.7	-0.0175359	29065.1	-0.0443606	29065.3	-0.00151756	29034.5	-0.00365351	29034.8	-0.0124121	29065.2	0.00338814	29065.5	-0.00086743	29065.7
	29037.1	-0.0678	29066.5	0.00555288	29069.5	-0.00491464	29066.6	0.0372657	29066.5	0.031768	29066.5	-0.00187996	29037.2	-0.00323296	29015.1	0.00617344	29016.1	0.0254797	29016.3	0.0403895	29066.2	0.0124805	29066.2	0.00496104	29036.6	-0.00553947	29036.6	-0.0308583	29066	-0.0371217	29066.4	0.0158192	29066.2	0.0295038	29036.7	-0.0154611	29066.2	-0.0471623	29066.3	-0.00153105	29036.5	-0.00213938	29036.8	-0.00975382	29066.2	0.00547553	29066.5	-0.00229874	29066.6
	29039.1	0.0271063	29067.5	0.0494581	29070.5	0.0250647	29067.6	0.0777513	29067.6	0.0319877	29067.5	0.0250706	29039.2	5.43736e-05	29015.6	0.0082377	29016.7	0.0316531	29016.9	0.0473379	29067.2	-0.0838527	29067.2	0.00775055	29038.6	-0.000267356	29038.6	-0.0620488	29067	0.130809	29067.4	-0.0906426	29067.2	0.437534	29038.7	-0.0368249	29067.2	0.414109	29067.2	0.0179383	29038.5	-0.00348094	29038.8	-0.00790528	29067.2	-0.0207576	29067.5	0.014527	29067.6
	29041.1	-0.00696327	29068.4	0.124719	29071.5	-0.0111515	29068.6	0.207428	29068.6	0.0695532	29068.5	0.0500321	29041.2	0.00630148	29016.3	0.0154179	29017.3	0.0142473	29017.5	0.0074697	29068.1	-0.0555061	29068.2	0.0379943	29040.6	-0.000646875	29040.6	0.000492561	29068	0.639652	29068.4	0.0531284	29068.2	0.479015	29040.7	-0.00207362	29068.2	0.45797	29068.2	0.0225083	29040.5	0.00236075	29040.8	0.00305773	29068.2	0.0227615	29068.5	0.0144568	29068.6
	29043.1	-0.0648203	29069.4	-0.00109999	29072.5	-0.0099076	29069.5	-0.0182557	29069.5	-0.00333364	29069.5	0.00197024	29043.2	0.040485	29016.9	0.0245431	29018	0.00884583	29018.1	0.0380558	29069.1	0.0101461	29069.2	0.016946	29042.6	0.0265338	29042.6	0.176599	29069	0.0361149	29069.4	0.0172794	29069.2	0.0461901	29042.7	0.103429	29069.2	0.0214949	29069.2	0.00411615	29042.5	0.0306337	29042.8	0.05924	29069.2	0.00857502	29069.4	0.00209502	29069.6
	29045.1	0.0274147	29070.4	-0.000996264	29073.5	-0.0442519	29070.5	0.00486661	29070.5	-0.00979495	29070.5	0.00404308	29045.2	-0.0101601	29017.5	0.0188689	29018.5	0.0260915	29018.8	0.0714635	29070.1	0.00151399	29070.2	-0.0155608	29044.6	-0.00887054	29044.6	-0.0373085	29070	-0.0118376	29070.4	0.0107939	29070.2	0.00854448	29044.7	-0.0231837	29070.2	-0.028732	29070.2	-0.00148783	29044.5	-0.000990525	29044.8	-0.00920273	29070.2	-0.00151659	29070.4	-0.00115268	29070.6
	29047.1	-0.0305583	29071.4	0.00061323	29074.5	-0.033105	29071.5	-0.0504526	29071.5	-0.0118858	29071.5	0.000595699	29047.2	-0.00674071	29018.1	0.0134329	29019.1	0.0347052	29019.6	0.0760495	29071.1	0.00576441	29071.2	-0.0085844	29046.6	-0.00430463	29046.6	-0.040581	29071	-0.0150709	29071.4	0.00662341	29071.2	-0.00770501	29046.7	-0.021394	29071.2	-0.0198974	29071.2	-0.000551599	29046.5	-0.00322884	29046.8	-0.00475199	29071.2	-0.0011097	29071.5	-0.000707448	29071.6
	29049.1	0.0147236	29072.4	0.00685133	29075.5	-0.0358133	29072.5	-0.040213	29072.5	-0.00875029	29072.5	-0.0122558	29049.2	-0.00384272	29018.7	0.0199782	29019.8	0.0281854	29020.3	0.0371849	29072.1	0.00379898	29072.2	-0.00100968	29048.6	-0.00768355	29048.6	-0.107957	29072	-0.0260597	29072.4	0.00131559	29072.2	-0.0564694	29048.7	-0.0219197	29072.2	-0.01852	29072.2	0.00117465	29048.5	-0.00018998	29048.8	-0.015884	29072.2	0.000598464	29072.5	-0.000151328	29072.6
	29051.1	0.0243712	29073.4	-0.00337183	29076.6	-0.0371138	29073.5	-0.0310214	29073.5	0.00583279	29073.5	0.000319175	29051.2	-0.00457226	29019.4	0.0166311	29020.5	0.015168	29021	0.0174145	29073.1	0.00402855	29073.2	-0.0077134	29050.6	-0.00504103	29050.6	-0.0719078	29073	-0.0155605	29073.4	-0.0032046	29073.1	-0.0930536	29050.7	-0.0207906	29073.2	-0.021172	29073.2	-0.00130473	29050.5	-0.00519583	29050.8	-0.0164923	29073.2	-0.00153499	29073.5	-0.00119287	29073.6
	29053.1	-0.0602037	29074.4	-0.0170644	29077.6	-0.047516	29074.5	-0.0150567	29074.5	-0.00925372	29074.5	0.00264763	29053.2	-0.00411571	29020	0.00995443	29021.1	0.00824577	29021.6	0.0138206	29074.1	-0.00183028	29074.2	-0.0108468	29052.6	-0.00840143	29052.6	-0.0624439	29074	-0.0193406	29074.4	-0.00492435	29074.1	-0.0358245	29052.7	-0.0165101	29074.1	-0.0221338	29074.1	-0.0038446	29052.5	-0.00398759	29052.8	-0.0107546	29074.2	0.00196784	29074.4	-0.00080181	29074.6
	29055.1	0.0318144	29075.5	-0.0209862	29078.6	0.0267982	29075.5	0.0091631	29075.6	0.00189092	29075.5	-0.00253153	29055.2	-0.00230325	29020.7	0.00633985	29021.8	0.00397451	29022.1	-0.00268874	29075.2	0.00182422	29075.2	0.000465972	29054.6	-0.00246815	29054.6	-0.058669	29075	-0.0239012	29075.4	2.70606e-05	29075.1	0.0198164	29054.7	-0.00811204	29075.2	-0.0230241	29075.2	-0.00185993	29054.5	-0.000808734	29054.8	-0.012056	29075.2	-0.00433498	29075.5	-0.00214263	29075.6
	29057.1	0.00520865	29076.5	0.00500137	29079.6	-0.0639798	29076.6	-0.0174891	29076.6	-0.0170306	29076.5	-0.00231461	29057.2	-0.00733231	29021.2	0.00385809	29022.4	0.00407048	29022.9	0.00432162	29076.2	-0.00406951	29076.3	-0.00752991	29056.6	-0.00508249	29056.6	-0.0261408	29076.1	-0.0114581	29076.5	0.0294253	29076.2	0.0454223	29056.7	-0.0109553	29076.2	-0.0274068	29076.3	-0.00397595	29056.5	-0.00854738	29056.8	-0.0166717	29076.3	-0.00402392	29076.5	-0.000389684	29076.7
	29059.1	-0.00557643	29077.5	-0.0214494	29080.6	-0.0367886	29077.6	-0.00187406	29077.6	-0.00188134	29077.5	-0.00406656	29059.2	-0.00254971	29021.9	0.00290983	29023	0.0036973	29023.5	-0.00347585	29077.2	0.00134652	29077.3	-0.00832051	29058.6	-0.00385913	29058.6	-0.0020555	29077.1	-0.0229811	29077.5	0.00151784	29077.2	0.0841385	29058.7	-0.00628265	29077.2	-0.0269755	29077.3	-0.00284461	29058.5	-0.00158688	29058.8	1.41732e-05	29077.3	-0.0059019	29077.5	-0.00173981	29077.7
	29061.1	0.0580794	29078.5	0.0226818	29081.6	0.00417934	29078.6	-0.0226991	29078.6	-0.00138283	29078.6	0.00502987	29061.2	0.00354114	29022.6	0.00311046	29023.6	0.00388932	29024.1	-0.00513425	29078.2	0.00215036	29078.3	-0.00428241	29060.6	0.00504382	29060.6	0.0290986	29078.1	-0.00948005	29078.5	-0.0211756	29078.2	-0.0282371	29060.7	0.00327702	29078.2	-0.00526634	29078.3	-0.00345864	29060.5	0.00304792	29060.8	-0.000725615	29078.3	-0.00156351	29078.5	0.000734923	29078.7
	29063.1	0.0197077	29079.5	0.00100518	29082.6	-0.0424211	29079.6	0.0711856	29079.6	-0.00411035	29079.5	-0.00273387	29063.2	-0.0054439	29023.2	0.00243498	29024.2	0.00401151	29024.8	-0.00583214	29079.2	0.00592378	29079.3	0.00732885	29062.6	-0.00647235	29062.6	-0.0410061	29079.1	-0.00691648	29079.5	-0.00444077	29079.2	-0.0215441	29062.7	-0.0025866	29079.2	-0.0206405	29079.3	-0.00172862	29062.5	-0.00570884	29062.8	-0.00292491	29079.3	0.00126846	29079.5	0.000181374	29079.7
	29065.1	0.00351499	29080.5	-0.0196425	29083.6	-0.0565468	29080.6	-0.0076487	29080.6	-0.0124958	29080.5	-0.0136867	29065.2	-0.00286362	29023.8	0.00256419	29024.9	0.00372732	29025.4	0.00335027	29080.2	-0.000431572	29080.3	-0.0193977	29064.6	-0.00189211	29064.6	-0.0716207	29080.1	-0.0130952	29080.5	0.0149099	29080.2	-0.158841	29064.7	-0.00697861	29080.2	-0.0178775	29080.3	-0.0022866	29064.5	-0.000395451	29064.8	-0.00657309	29080.3	-0.00298659	29080.5	-0.00236132	29080.7
	29067.1	-0.00895631	29081.5	0.0119388	29084.5	0.00825533	29081.6	-0.00630613	29081.6	-0.0110321	29081.5	-0.00844072	29067.2	-0.00355374	29024.4	0.0021043	29025.5	0.00322517	29026.1	-0.000885733	29081.2	0.00271728	29081.3	-0.0109487	29066.6	-0.00203854	29066.6	-0.0247918	29081.1	-0.0191467	29081.5	-0.022702	29081.2	-0.100933	29066.7	-0.0254992	29081.2	-0.0148359	29081.3	-0.00190072	29066.5	-0.00261602	29066.8	-0.0052185	29081.3	-0.000952303	29081.5	-0.00153626	29081.7
	29069.1	-0.00890889	29082.5	0.0124215	29085.5	-0.0454326	29082.6	-0.00809436	29082.6	-0.00733743	29082.5	0.00529943	29069.2	0.00282009	29025	0.00226642	29026	0.00249741	29026.7	-0.0031653	29082.2	-0.00657892	29082.3	-0.00179417	29068.6	-0.000592866	29068.6	-0.0346916	29082.1	-0.0173009	29082.5	0.0116035	29082.2	-0.0539165	29068.7	-0.0198389	29082.2	-0.0154726	29082.3	-0.00443587	29068.5	0.0031944	29068.8	0.000414126	29082.2	-0.00236799	29082.5	-0.00111853	29082.7
	29071.1	-0.0526343	29083.5	-0.0117283	29086.5	-0.032877	29083.6	-0.00743251	29083.6	-0.0113215	29083.5	-0.00989762	29071.2	0.0149878	29025.6	0.00314846	29026.7	0.00279346	29027.3	0.00245818	29083.2	0.00359341	29083.2	-0.00882403	29070.6	0.0100911	29070.6	0.0952267	29083	-0.0230544	29083.4	-0.0165433	29083.2	-0.0194061	29070.7	0.0296353	29083.2	-0.0230225	29083.3	-0.00266841	29070.5	0.0138114	29070.8	0.0194911	29083.2	0.0010004	29083.5	-0.00116723	29083.7
	29073.1	-0.058002	29084.5	-0.0295743	29087.5	-0.0473099	29084.6	-0.0225065	29084.6	-0.0130594	29084.5	-0.00967975	29073.2	0.0940521	29026.3	0.00148165	29027.4	0.00248633	29028	-0.00211089	29084.2	-0.000265443	29084.2	-0.00831546	29072.6	0.0755813	29072.6	0.835212	29084	-0.0150184	29084.4	-0.014994	29084.2	-0.0129928	29072.7	0.276189	29084.2	-0.0226982	29084.3	-0.00449664	29072.5	0.0800868	29072.8	0.162599	29084.2	-0.00289354	29084.5	-0.000374748	29084.7
	29075.1	0.052204	29085.5	-0.016743	29088.5	0.0698401	29085.6	-0.0203246	29085.6	-0.00720416	29085.5	-0.00636657	29075.2	-0.00799305	29026.9	0.00276285	29027.9	0.00258822	29028.6	0.00285198	29085.2	-0.000802346	29085.2	-0.0196255	29074.6	-0.0033022	29074.6	-0.0331853	29085	-0.0194898	29085.4	0.0049759	29085.2	0.0221987	29074.7	-0.0120745	29085.2	-0.0322171	29085.2	-0.00435792	29074.5	-0.00575446	29074.8	-0.0166268	29085.2	-0.00390005	29085.4	-0.00258165	29085.6
	29077.1	0.0544797	29086.4	-0.00580216	29089.5	0.0299775	29086.6	-0.0462958	29086.6	-0.00165042	29086.5	0.00195008	29077.2	-0.00688128	29027.5	0.000680478	29028.6	0.00371186	29029.2	0.00115586	29086.2	-0.00743972	29086.2	-0.0102513	29076.6	-0.00546237	29076.6	-0.0840977	29086	-0.0177999	29086.4	-0.00953631	29086.2	-0.0607838	29076.7	-0.0110414	29086.2	-0.0165766	29086.2	-0.00299947	29076.5	-0.0103009	29076.8	-0.0112043	29086.2	-0.00395879	29086.4	-0.00173639	29086.6
	29079.1	-0.0230994	29087.4	-0.0124807	29090.5	-0.0162573	29087.5	0.00294668	29087.5	-0.00553099	29087.5	-0.00933691	29079.2	-0.0111221	29028.1	0.000750377	29029.3	0.00290044	29029.9	0.00100748	29087.1	0.00253461	29087.2	-0.0108009	29078.6	-0.00458018	29078.6	-0.0992522	29087	-0.0140829	29087.4	0.0278273	29087.2	-0.0417181	29078.7	-0.0178369	29087.2	-0.0135582	29087.2	-0.00506721	29078.5	-0.00783042	29078.8	-0.0143416	29087.2	-0.00268001	29087.5	-0.000867756	29087.6
	29081.1	0.00869252	29088.4	0.00892563	29091.5	0.0126178	29088.5	0.024693	29088.5	0.00217511	29088.5	0.0100875	29081.2	-0.00359252	29028.7	0.00226399	29029.8	0.00251544	29030.4	-0.000394014	29088.1	-0.000227316	29088.2	-0.0091673	29080.6	-0.00561531	29080.6	-0.0108351	29088	-0.00903968	29088.4	0.00818735	29088.2	-0.057309	29080.7	-0.0119163	29088.2	-0.0116374	29088.2	-1.68216e-05	29080.5	-0.00495821	29080.8	-0.0103202	29088.2	0.001994	29088.5	0.000986165	29088.6
	29083.1	0.00328703	29089.4	0.0137568	29092.5	0.192817	29089.5	0.0479515	29089.5	0.0135584	29089.5	0.0119582	29083.2	-0.0106978	29029.4	0.0015889	29030.5	0.00175363	29031.2	-0.00282169	29089.1	0.0213148	29089.2	0.0299017	29082.6	-0.000644533	29082.6	-0.0237856	29089	0.0154831	29089.4	-0.00776298	29089.2	0.0370272	29082.7	-0.0095804	29089.2	0.0105146	29089.2	0.00393146	29082.5	-0.00544266	29082.8	-0.0139512	29089.2	0.0103909	29089.5	-0.00169935	29089.6
	29085.1	-0.00504979	29090.4	-0.0287776	29093.5	-0.00674197	29090.5	-0.0223237	29090.5	-0.00436083	29090.5	-0.0170883	29085.2	-0.00209696	29030.1	0.00207776	29031.2	0.00188697	29031.8	-0.00504616	29090.1	-0.00420446	29090.2	0.00478379	29084.6	-0.00727642	29084.6	-0.0319358	29090	-0.00385997	29090.4	0.0139327	29090.2	-0.0188392	29084.7	-0.0255784	29090.2	-0.00864531	29090.2	-0.00324907	29084.5	-0.00175994	29084.8	-0.0248486	29090.2	-0.00536574	29090.5	-0.00186709	29090.6
	29087.1	-9.61081e-05	29091.4	0.0243812	29094.5	0.00191912	29091.5	-0.0246537	29091.5	0.0190545	29091.5	-0.00657276	29087.2	-0.00964342	29030.8	0.00190785	29031.8	0.00138385	29032.5	-0.00259152	29091.1	-0.00800879	29091.2	-0.0299671	29086.6	-0.00491913	29086.6	-0.040031	29091	-0.00795365	29091.4	0.0397795	29091.2	0.0230679	29086.7	-0.0235315	29091.2	-0.0198965	29091.2	-0.00343357	29086.5	-0.00451987	29086.8	-0.0100864	29091.2	-0.00756152	29091.5	-0.000940927	29091.6
	29089.1	0.00677658	29092.4	0.0642878	29095.5	-0.0412601	29092.5	0.160606	29092.5	0.0465538	29092.5	0.0394183	29089.2	-0.00426238	29031.6	0.00150304	29032.5	0.00255182	29033	-0.00458183	29092.1	0.0409342	29092.2	0.0953216	29088.6	-0.00353197	29088.6	-0.0360078	29092	0.00384472	29092.4	0.0149264	29092.2	0.216917	29088.7	-0.0257854	29092.2	0.0333374	29092.2	0.019921	29088.5	-0.00510401	29088.8	-0.0136646	29092.2	0.0291715	29092.5	0.00941314	29092.6
	29091.1	-0.0195704	29093.4	-0.015282	29096.6	-0.0345273	29093.5	0.0319747	29093.5	0.00394228	29093.5	9.0645e-05	29091.2	-0.00674149	29032.2	0.00165325	29033.1	0.000813392	29033.7	0.00705604	29093.1	0.0275685	29093.2	0.0765304	29090.6	-0.00188512	29090.6	-0.0686336	29093	-0.00289791	29093.4	0.00791306	29093.1	0.178174	29090.7	-0.0223068	29093.2	0.00280268	29093.2	0.0122502	29090.5	-0.00391843	29090.8	-0.0131671	29093.2	0.0088486	29093.5	0.00322908	29093.6
	29093.1	-0.0147548	29094.4	-0.0085491	29097.6	-0.0270799	29094.5	0.0142956	29094.5	-0.013813	29094.5	0.00323863	29093.2	-0.0036752	29032.7	0.00215619	29033.7	0.000738286	29034.3	-0.00189168	29094.1	-0.00925575	29094.2	-0.0117019	29092.6	-0.0075728	29092.6	-0.0523873	29094	-0.020066	29094.4	-0.0199391	29094.1	-0.0372656	29092.7	-0.0190139	29094.2	-0.00759196	29094.2	-0.00265503	29092.5	-0.00532132	29092.8	-0.0080285	29094.2	-0.00259844	29094.5	-0.00170359	29094.6
	29095.1	0.0288789	29095.5	-0.00476396	29098.6	-0.024956	29095.6	-0.00390185	29095.6	-0.00528708	29095.5	0.00227926	29095.2	-0.00075541	29033.5	0.00183068	29034.3	0.00201032	29035	0.00172933	29095.2	-0.00230745	29095.2	-0.0191746	29094.6	-0.00720447	29094.6	-0.0589781	29095	-0.0199367	29095.4	-0.0227075	29095.2	-0.0206992	29094.7	-0.00443051	29095.2	-0.00775451	29095.3	-0.00324835	29094.5	-0.00379261	29094.8	-0.00466387	29095.2	-0.00303835	29095.5	-0.00156069	29095.7
	29097.1	-0.0848754	29096.5	-0.00628182	29099.6	-0.0758269	29096.6	0.00271809	29096.6	-0.0112923	29096.6	-0.00573534	29097.2	-0.00544347	29034.1	0.00189072	29035	0.00332135	29035.6	-0.00981076	29096.2	0.00326567	29096.3	-0.00376775	29096.6	-0.00441734	29096.6	-0.0711407	29096.1	-0.013728	29096.5	-0.000407726	29096.2	-0.05774	29096.7	-0.0161305	29096.3	-0.0173349	29096.3	-0.00542096	29096.5	-0.0024177	29096.8	0.00137898	29096.3	-0.000839629	29096.6	-0.00275985	29096.7
	29099.1	0.0195238	29097.5	-0.0126034	29100.6	-0.0255683	29097.6	-0.00284947	29097.6	-0.0063252	29097.6	-0.019814	29099.2	0.00378087	29034.8	0.00137433	29035.5	0.00182812	29036.2	-0.00903133	29097.2	-0.00397602	29097.3	-0.0157531	29098.6	0.0118279	29098.6	0.0864281	29097.1	-0.0110344	29097.5	-0.0216818	29097.2	-0.0370711	29098.7	0.0284225	29097.2	-0.018474	29097.3	-0.00258759	29098.5	0.0015857	29098.8	0.0125522	29097.3	-0.00671682	29097.5	-0.00323612	29097.7
	29101.1	-0.00253948	29098.5	-0.0204119	29101.6	-0.0499416	29098.6	-0.0430396	29098.6	-0.00821439	29098.6	-0.00439197	29101.2	-0.00662298	29035.3	0.000493939	29036.2	0.00355905	29036.9	-0.000105674	29098.2	-0.00876713	29098.3	-0.0148126	29100.6	-0.00226833	29100.6	0.000725939	29098.1	-0.0110342	29098.5	0.000258379	29098.2	-0.0986449	29100.7	-0.00222743	29098.2	-0.016738	29098.3	-0.00396024	29100.5	-0.00512963	29100.8	-0.00653706	29098.3	-0.00300234	29098.5	-0.00146418	29098.7
	29103.1	-0.0171396	29099.5	-0.00947692	29102.6	-0.0327923	29099.6	-0.0375603	29099.6	-0.00707866	29099.6	-0.011024	29103.2	-0.00469536	29036	0.00231523	29036.8	0.000168624	29037.4	-0.00270829	29099.2	-0.00521285	29099.3	-0.0201359	29102.6	-0.000551365	29102.6	-0.0395494	29099.1	-0.0126077	29099.5	-0.00277863	29099.2	-0.0496044	29102.7	-0.0049696	29099.2	-0.0134054	29099.3	-0.00491887	29102.5	-0.00746216	29102.8	-0.00216894	29099.3	-0.00474299	29099.5	-0.0025653	29099.7
	29105.1	0.0609008	29100.5	-0.0173457	29103.6	-0.0236842	29100.6	0.0177934	29100.6	-0.00790278	29100.6	-0.00191996	29105.2	-0.00253257	29036.6	0.000858875	29037.6	0.000153236	29038	-0.0104653	29100.2	-0.00400365	29100.3	-0.0330952	29104.6	-0.00781926	29104.6	-0.0288148	29100.1	-0.00704666	29100.5	-0.0230318	29100.2	-0.151042	29104.7	-0.0266437	29100.2	-0.0294799	29100.3	-0.00287938	29104.5	0.00231956	29104.8	-0.00241342	29100.3	-0.00379033	29100.5	-0.00247309	29100.7
	29107.1	-0.0214689	29101.5	-0.00597669	29104.6	-0.0416763	29101.6	-0.046826	29101.6	0.0034161	29101.6	-0.00539047	29107.2	-0.00689398	29037.3	0.000355021	29038.3	-0.000446099	29038.7	-0.00280598	29101.2	-0.000642909	29101.3	-0.0228512	29106.6	-0.00132148	29106.6	-0.0179329	29101.1	-0.0109904	29101.5	0.000779266	29101.2	-0.0705566	29106.7	-0.0109758	29101.2	-0.0119736	29101.3	-0.00437453	29106.5	-0.00424889	29106.8	-0.00375738	29101.3	-0.00570762	29101.5	-0.00043284	29101.7
	29109.1	0.0192491	29102.5	-0.0204177	29105.6	-0.0391327	29102.6	-0.00256021	29102.6	-0.0129954	29102.5	-0.00822621	29109.2	-0.00441164	29037.9	0.00120554	29038.9	0.00187424	29039.4	-0.00804631	29102.2	-9.34083e-05	29102.3	-0.019264	29108.6	-0.00387441	29108.6	-0.000723722	29102.1	-0.0160414	29102.5	-0.0135613	29102.2	-0.138119	29108.7	-0.0191515	29102.2	-0.0143251	29102.2	-0.00276881	29108.5	-0.00205707	29108.8	0.00125333	29102.2	-0.00277022	29102.5	-0.0018044	29102.7
	29111.1	0.0118597	29103.5	-0.0108641	29106.6	-0.00646935	29103.6	-0.0071747	29103.6	-0.0212837	29103.5	-0.00534262	29111.2	0.000712478	29038.6	0.000790936	29039.7	0.00132338	29040	0.00117585	29103.2	-0.00318845	29103.3	-0.0123693	29110.6	-0.00239278	29110.6	-0.0513209	29103.1	-0.00664199	29103.5	-0.00765556	29103.2	-0.133832	29110.7	-0.00664197	29103.2	-0.00619826	29103.2	-0.00704348	29110.5	-0.0028767	29110.8	-0.00262455	29103.2	-0.00526907	29103.5	-0.00182942	29103.7
	29113.1	-0.0177621	29104.5	-0.0141482	29107.6	-0.0429927	29104.6	0.0049621	29104.6	-0.00439372	29104.5	-0.0137924	29113.2	0.0027856	29039.1	0.000268849	29040.5	0.00609538	29040.6	0.00143995	29104.2	-0.00710973	29104.3	-0.00690398	29112.6	-0.0110671	29112.6	-0.00384563	29104.1	-0.0125639	29104.5	-0.0265437	29104.2	-0.101764	29112.7	0.0130457	29104.2	-0.00626559	29104.3	-0.00402357	29112.5	-0.00427342	29112.8	-0.0016814	29104.3	-0.00607338	29104.5	-0.00425368	29104.7
	29115.1	0.00386825	29105.5	-0.00711952	29108.5	-0.0412837	29105.6	0.0151943	29105.6	-0.0161037	29105.5	-0.015108	29115.2	-0.00326916	29039.8	0.000790863	29041.2	0.00695953	29041.3	0.000452336	29105.2	-0.00799785	29105.3	-0.0208994	29114.6	-0.00572411	29114.6	0.022431	29105.1	-0.0065211	29105.5	0.0201097	29105.2	-0.0458973	29114.7	-0.0116908	29105.2	-0.0167803	29105.3	-0.00511245	29114.5	-0.00488017	29114.8	0.0113532	29105.2	-0.00330154	29105.5	-0.00317187	29105.7
	29117.1	0.0310037	29106.5	-0.0136824	29109.5	-0.0282909	29106.6	-0.0544297	29106.6	-0.00202867	29106.5	-0.00807783	29117.2	0.000126274	29040.5	0.000828812	29041.8	0.00531184	29041.9	0.0145607	29106.2	-0.00181075	29106.2	-0.00949901	29116.6	-0.00133865	29116.6	-0.0257673	29106	-0.010953	29106.4	-0.0198551	29106.2	-0.0294514	29116.7	-0.0113314	29106.2	-0.0214184	29106.3	-0.0049755	29116.5	-0.00442024	29116.8	-0.00542614	29106.2	-0.00793841	29106.5	-0.00188307	29106.7
	29119.1	0.0154748	29107.5	-0.0192365	29110.5	-0.0301585	29107.6	-0.0149882	29107.6	-0.00295481	29107.5	-0.0230578	29119.2	-0.00434687	29041	0.00394144	29042.4	0.0184995	29042.6	0.0435028	29107.2	-0.00512215	29107.2	-0.0140942	29118.6	-0.00390952	29118.6	0.031079	29107	-0.00189345	29107.4	-0.0209666	29107.2	-0.0055257	29118.7	0.0158295	29107.2	-0.00632647	29107.3	-0.00547938	29118.5	-0.00153847	29118.8	-0.00476258	29107.2	-0.00767719	29107.5	-0.00215886	29107.7
	29121.1	-0.0318705	29108.5	-0.000114436	29111.5	-0.04847	29108.6	-0.024222	29108.6	-0.0158545	29108.5	-0.00397474	29121.2	-0.0075999	29041.6	0.00615644	29043	0.0301412	29043.2	0.0482963	29108.2	-0.00306928	29108.2	-0.035063	29120.6	-0.00663327	29120.6	0.00260496	29108	-0.00857056	29108.4	-0.00843482	29108.2	-0.0223347	29120.7	-0.0136037	29108.1	-0.0186149	29108.3	-0.00416768	29120.5	0.000853028	29120.8	-0.00539202	29108.2	-0.00649493	29108.5	-0.00167765	29108.7
	29123.1	-0.00181044	29109.5	-0.0232675	29112.5	-0.039253	29109.6	-0.0589538	29109.6	-0.0207092	29109.5	-0.00678173	29123.2	0.000677461	29042.2	0.00898333	29043.7	0.0197518	29043.8	0.0310653	29109.2	-0.00220462	29109.2	-0.0275479	29122.6	0.00127323	29122.6	0.0173341	29109	-0.00612523	29109.4	0.0202426	29109.2	-0.0547936	29122.7	0.0114551	29109.1	-0.00983085	29109.3	-0.00599813	29122.5	-0.00393435	29122.8	0.00179363	29109.2	-0.00617561	29109.5	0.00019387	29109.6
	29125.1	-0.00351146	29110.5	-0.0250386	29113.5	-0.0664349	29110.6	-0.0754275	29110.6	-0.00786749	29110.5	-0.00420135	29125.2	-0.00512428	29042.8	0.0157688	29044.4	0.00795331	29044.4	-0.0017986	29110.2	-0.00462174	29110.2	-0.0206825	29124.6	0.00256991	29124.6	-0.0398317	29110	-0.00251873	29110.4	-0.00916697	29110.2	-0.103097	29124.7	0.016495	29110.2	0.000593363	29110.2	-0.00753079	29124.5	-0.00194679	29124.8	-0.00239423	29110.2	-0.00275909	29110.5	-0.000868157	29110.6
	29127.1	-0.0331316	29111.4	-0.0322612	29114.5	-0.0256759	29111.6	-0.00887692	29111.6	5.81545e-05	29111.5	-0.0113968	29127.2	0.0141057	29043.5	0.00903997	29044.9	0.00299516	29045.1	0.00245612	29111.2	-0.0068991	29111.2	-0.0307561	29126.6	0.00458941	29126.6	-0.000702547	29111	0.000447467	29111.4	-0.000959914	29111.2	-0.173893	29126.7	0.00809799	29111.2	-0.00462106	29111.2	-0.00581121	29126.5	-0.000951072	29126.8	0.00887792	29111.2	-0.0064683	29111.5	-0.00192223	29111.6
	29129.1	-0.00802625	29112.4	-0.0114458	29115.5	-0.0399032	29112.6	-0.0183084	29112.6	-0.00833955	29112.5	-0.0154191	29129.2	0.00541423	29044	0.0033118	29045.5	0.00218448	29045.7	-0.00122082	29112.2	-0.0148292	29112.2	-0.0386154	29128.6	0.00310869	29128.6	0.0474008	29112	-0.0179015	29112.4	-0.012315	29112.2	-0.211513	29128.7	-0.0120853	29112.2	-0.0095268	29112.2	-0.00887317	29128.5	0.00522611	29128.8	0.00831287	29112.2	-0.00999036	29112.5	-0.0019499	29112.6
	29131.1	0.0284424	29113.4	-0.00555998	29116.5	-0.145997	29113.6	-0.0402769	29113.6	-0.0249459	29113.5	-0.0109493	29131.2	-0.000407599	29044.6	0.00101911	29046.2	-0.000885572	29046.2	-0.00205435	29113.1	-0.0121766	29113.2	-0.0370139	29130.6	-0.00131292	29130.6	-0.00265978	29113	-0.0102835	29113.4	-0.00821047	29113.2	-0.248627	29130.7	0.0118182	29113.2	-0.0137021	29113.2	-0.00624961	29130.5	0.00050755	29130.8	0.00134061	29113.2	-0.0157015	29113.5	-0.00288847	29113.6
	29133.1	0.0121251	29114.4	-0.0211004	29117.5	-0.0441054	29114.5	-0.0574205	29114.6	-0.0106658	29114.5	-0.0218157	29133.2	0.00214098	29045.2	0.00100372	29046.9	0.00145393	29046.9	-0.00760951	29114.1	-0.0128178	29114.2	-0.0422173	29132.6	0.00233567	29132.6	0.0545035	29114	-0.0126867	29114.4	0.0286177	29114.2	-0.342975	29132.7	0.00187501	29114.2	-0.0253183	29114.2	-0.00891552	29132.5	-0.00202124	29132.8	-0.000244923	29114.2	-0.0130595	29114.5	-0.00191205	29114.6
	29135.1	-0.0306206	29115.4	-0.038235	29118.5	0.469789	29115.5	-0.109473	29115.5	-0.0142253	29115.5	-0.0361474	29135.2	0.00253068	29045.9	0.000138776	29047.5	0.00112395	29047.5	-0.00867095	29115.1	-0.0227219	29115.2	-0.037273	29134.6	0.00434864	29134.6	-0.041482	29115	-0.0165418	29115.4	0.0240927	29115.2	-0.440814	29134.7	-0.00326956	29115.2	-0.0440079	29115.2	-0.011573	29134.5	0.00461904	29134.8	0.00360221	29115.2	-0.0116539	29115.5	-0.000617278	29115.6
	29137.1	0.0259805	29116.4	-0.0754279	29119.5	0.392544	29116.5	-0.156051	29116.5	-0.0466444	29116.5	-0.0354986	29137.2	0.005398	29046.5	0.00181682	29048.1	0.000307229	29048.1	-0.00198836	29116.1	-0.0568005	29116.2	-0.0726654	29136.6	0.00355841	29136.6	-0.0221879	29116	-0.0519927	29116.4	0.0991106	29116.2	-0.632662	29136.7	0.0115714	29116.2	-0.109604	29116.2	-0.0149786	29136.5	0.00396105	29136.8	-0.00113663	29116.2	-0.0124386	29116.5	-0.00366345	29116.6
	29139.1	-0.012713	29117.4	0.00207472	29120.5	0.101204	29117.5	-0.0880729	29117.5	0.0112541	29117.5	-0.0211861	29139.2	0.00231327	29047	0.000509426	29048.7	-0.000472416	29048.8	-0.00149404	29117.1	-0.0805042	29117.2	0.0104449	29138.6	0.00116936	29138.6	0.0427566	29117	-0.0889843	29117.4	-0.0010375	29117.2	-0.651037	29138.7	0.00874128	29117.2	-0.0219578	29117.2	0.00197771	29138.5	0.0106313	29138.8	0.00017285	29117.2	0.0108419	29117.5	0.00265238	29117.6
	29141.1	-0.0125374	29118.4	0.226028	29121.5	0.0195502	29118.5	0.441548	29118.5	0.135428	29118.5	0.1176	29141.2	0.00159259	29047.7	0.00212881	29049.4	-0.000649491	29049.4	0.00190837	29118.1	0.022094	29118.2	0.144247	29140.6	0.00325178	29140.6	0.0136142	29118	0.12192	29118.4	-0.0279935	29118.2	1.08646	29140.7	0.00291842	29118.2	0.00606669	29118.2	0.0299455	29140.5	0.00586358	29140.8	1.74874e-05	29118.2	0.0442003	29118.5	0.000419154	29118.6
	29143.1	-0.0254263	29119.4	0.154089	29122.4	0.0169427	29119.5	0.377066	29119.5	0.118275	29119.5	0.103102	29143.2	0.00789552	29048.2	0.00085068	29050.2	0.000512882	29050	-0.00756048	29119.1	0.186672	29119.2	0.330747	29142.6	0.00668287	29142.6	-0.0310933	29119	0.030864	29119.4	0.0790297	29119.2	0.963564	29142.7	-0.0147184	29119.1	0.191384	29119.2	0.0575833	29142.5	0.00677709	29142.8	0.00119278	29119.2	0.0794954	29119.5	0.0241532	29119.6
	29145.1	0.0176957	29120.4	0.0450899	29123.5	-0.0325113	29120.5	0.0915591	29120.5	0.0201538	29120.5	0.0365841	29145.2	-0.00213996	29048.8	-0.000668659	29050.8	0.000565128	29050.6	-0.0083415	29120.1	0.0734592	29120.1	0.162821	29144.6	0.00574803	29144.6	0.00890952	29120	0.0326955	29120.4	0.0258416	29120.2	0.446682	29144.7	-0.0192652	29120.1	0.115593	29120.2	0.0266296	29144.5	0.0121672	29144.8	0.00376454	29120.2	0.0377561	29120.5	0.0104731	29120.6
	29147.1	-0.0774652	29121.4	2.69e-05	29124.5	0.0047538	29121.5	0.00212605	29121.5	0.000729228	29121.4	0.00147207	29147.2	0.00319589	29049.4	0.000957744	29051.5	-0.000131407	29051.2	-0.000620658	29121.1	0.0143141	29121.1	0.0316124	29146.6	0.0109883	29146.6	0.00259489	29121	0.00125975	29121.4	-0.0148348	29121.2	0.282928	29146.7	0.00150669	29121.2	0.0139781	29121.2	0.00627896	29146.5	0.0122535	29146.8	0.0102181	29121.2	0.00365716	29121.5	0.00100899	29121.6
	29149.1	0.00267805	29122.4	-0.00268594	29125.5	-0.0357104	29122.5	-0.0273915	29122.5	-0.0155317	29122.4	0.00612057	29149.2	0.00457799	29050.1	-0.000200721	29052	0.000848699	29051.8	-0.000155317	29122.1	-0.00144268	29122.2	-0.00608449	29148.6	0.010485	29148.6	-0.0030635	29122	0.000287521	29122.4	-0.0309178	29122.2	0.179206	29148.7	0.0156817	29122.2	-0.00193607	29122.2	-8.23537e-07	29148.5	0.0101665	29148.8	0.00793136	29122.2	-0.00370938	29122.5	0.000340969	29122.6
	29151.1	-0.0308355	29123.4	0.00968147	29126.5	-0.0204227	29123.5	-0.0340494	29123.5	0.000258565	29123.5	-0.000282086	29151.2	0.00601618	29050.9	0.000773637	29052.6	0.000206555	29052.5	-0.00756971	29123.1	-0.00193757	29123.2	-0.0201984	29150.6	0.0045739	29150.6	0.023962	29123	0.00342108	29123.4	-0.00663962	29123.1	0.123691	29150.7	-0.00595585	29123.1	0.00172313	29123.2	-0.00100288	29150.5	0.0107823	29150.8	0.024438	29123.2	-0.00286305	29123.5	-0.00258945	29123.5
	29153.1	-0.0118525	29124.4	0.000633325	29127.5	-0.0341146	29124.5	-0.00932199	29124.5	-0.0105496	29124.5	-0.00412333	29153.2	0.0184532	29051.4	4.41601e-05	29053.3	-0.000334426	29053.1	-0.00375437	29124.1	-0.00439116	29124.2	-0.0203932	29152.6	0.0256446	29152.6	0.164804	29124	0.00981551	29124.4	0.000471477	29124.1	0.068528	29152.7	0.0500644	29124.1	-0.0134356	29124.2	-0.00060592	29152.5	0.0110562	29152.8	0.0294977	29124.2	-0.00181489	29124.5	-0.00087043	29124.5
	29155.1	0.00246715	29125.4	0.0085695	29128.5	-0.0374293	29125.5	0.00155395	29125.5	-0.00896713	29125.5	0.00792411	29155.2	0.0116328	29052.2	0.000108137	29053.9	0.000527505	29053.7	-0.00161872	29125.1	-0.00790254	29125.2	-0.0130188	29154.6	0.0218791	29154.6	-0.00906871	29125	0.00159438	29125.4	0.00391887	29125.1	0.072085	29154.7	0.0248068	29125.2	0.00348705	29125.2	-0.000946262	29154.5	0.0129286	29154.8	0.0213995	29125.2	-0.00301076	29125.4	-0.00137275	29125.5
	29157.1	-0.0386354	29126.4	-0.0202115	29129.6	-0.0448405	29126.5	0.0113721	29126.5	-0.0069192	29126.5	-0.0123691	29157.2	0.00860739	29053	0.00023438	29054.5	0.00115821	29054.3	-0.00600009	29126.1	-0.00464791	29126.2	-0.00850495	29156.6	0.0157894	29156.6	0.0168169	29126	0.0107957	29126.4	-0.0291875	29126.1	0.011762	29156.7	0.0263876	29126.1	0.00114843	29126.2	-0.00238255	29156.5	0.0126267	29156.8	0.0146376	29126.2	-0.00452104	29126.4	-0.000975549	29126.5
	29159.1	0.0132106	29127.4	-0.0128899	29130.6	-0.0282659	29127.5	-0.000654038	29127.5	-0.0244878	29127.5	0.000365897	29159.2	0.0144221	29053.6	-0.000940993	29055.2	-0.00060371	29055	-0.00369563	29127.1	-0.00590798	29127.2	-0.0202497	29158.6	0.0205157	29158.6	0.0459118	29127	0.00851753	29127.4	-0.00630447	29127.1	-0.0187516	29158.7	0.0163644	29127.1	0.000442838	29127.2	-0.00175623	29158.5	0.0184901	29158.8	0.0126427	29127.1	-0.00199295	29127.4	7.37926e-05	29127.5
	29161.1	0.0312321	29128.5	-0.0148091	29131.6	0.00802494	29128.6	-0.0706161	29128.6	0.0124775	29128.5	0.000557423	29161.2	0.0129426	29054.2	0.00057714	29055.8	-0.000265698	29055.6	-0.00632743	29128.2	-0.00651408	29128.2	-0.0217269	29160.6	0.0188059	29160.6	0.0272323	29128	0.00684912	29128.4	-0.00778786	29128.2	-0.0225611	29160.7	0.0281284	29128.2	0.00207855	29128.3	-0.00235238	29160.5	0.0210254	29160.8	0.0107542	29128.2	-0.00622907	29128.5	-0.00063575	29128.6
	29163.1	-0.0140209	29129.5	-0.0179155	29132.6	-0.0127951	29129.6	-0.0395523	29129.6	-0.0100104	29129.6	0.00196773	29163.2	0.0231592	29054.9	-0.00127827	29056.5	-0.000981362	29056.3	0.000206925	29129.2	-0.0122273	29129.3	-0.00869969	29162.6	0.0254246	29162.6	-0.00431588	29129.1	0.0110602	29129.5	-0.0114245	29129.2	0.0130019	29162.7	0.00392388	29129.3	0.00108841	29129.3	-0.00132649	29162.5	0.018895	29162.8	0.0124383	29129.3	-0.00605687	29129.5	-0.00173257	29129.7
	29165.1	-0.0330103	29130.5	-0.0183013	29133.6	0.00320462	29130.6	-0.0240474	29130.6	0.00251634	29130.6	-0.00843615	29165.2	0.0206749	29055.5	-0.00109963	29057.2	-7.24033e-05	29056.9	-0.000290463	29130.2	-0.00142768	29130.3	-0.0107838	29164.6	0.032821	29164.6	-0.00252216	29130.1	0.00513891	29130.5	-0.015056	29130.2	0.0273472	29164.7	0.0266651	29130.2	0.00184907	29130.3	-0.000532285	29164.5	0.0178182	29164.8	0.0271027	29130.3	-0.00772365	29130.5	0.00105684	29130.7
	29167.1	0.0445682	29131.5	-0.025777	29134.6	-0.0164742	29131.6	-0.0526323	29131.6	-0.00818823	29131.6	-0.00478245	29167.2	0.0223731	29056.3	-0.000117537	29057.8	0.000304744	29057.5	-0.000776736	29131.2	-0.00311269	29131.3	-0.0202247	29166.6	0.0348837	29166.6	0.0503855	29131.1	0.00618657	29131.5	-0.00978213	29131.2	0.0428589	29166.7	0.0252676	29131.2	0.00368024	29131.3	-0.00320721	29166.5	0.0227817	29166.8	0.0332938	29131.3	-0.00572564	29131.5	-0.00035169	29131.7
	29169.1	0.0431053	29132.5	-0.0113634	29135.6	-0.00578329	29132.6	-0.0259278	29132.6	-0.0105152	29132.6	-0.0088949	29169.2	0.0260535	29056.8	-0.000730046	29058.5	0.00175143	29058.2	0.0075723	29132.2	-0.00538524	29132.3	-0.0150059	29168.6	0.0374397	29168.6	0.00745508	29132.1	0.00282429	29132.5	-0.00335709	29132.2	-0.0534796	29168.7	0.0260847	29132.2	-8.90805e-05	29132.2	4.77339e-05	29168.5	0.0268487	29168.8	0.026265	29132.3	-0.0024566	29132.5	0.00174299	29132.7
	29171.1	0.0455868	29133.4	0.0126983	29136.6	-0.0204087	29133.6	0.0561682	29133.6	0.00824654	29133.6	-0.00214168	29171.2	0.0288481	29057.5	-0.000733754	29059.2	0.00129983	29058.8	-0.00035402	29133.2	-0.00467639	29133.3	-0.0228739	29170.6	0.0373543	29170.6	0.079391	29133.1	0.00840105	29133.5	0.0115992	29133.2	-0.0299681	29170.7	0.0173953	29133.2	0.014172	29133.2	-0.000651411	29170.5	0.0300284	29170.8	0.0344808	29133.3	-0.00182248	29133.5	-0.000979652	29133.7
	29173.1	0.00631612	29134.4	0.00685378	29137.5	0.00395593	29134.6	-0.0428102	29134.6	-0.0123432	29134.6	9.10968e-05	29173.2	0.0334244	29058.1	2.73689e-06	29059.8	0.000431432	29059.4	0.000580291	29134.2	-0.00470854	29134.3	-0.0211109	29172.6	0.0473085	29172.6	0.012688	29134	0.0136829	29134.5	-0.00511402	29134.2	-0.071257	29172.7	0.0506238	29134.2	0.00997315	29134.2	-0.0014129	29172.5	0.030793	29172.8	0.0334654	29134.3	-0.00475403	29134.5	-0.000191726	29134.7
	29173.7	-0.00161572	29135.5	-0.012606	29138.5	0.0231928	29135.6	-0.0485533	29135.6	-0.012814	29135.6	-0.0124322	29173.9	0.037471	29058.7	0.000165371	29060.5	0.0055964	29060	0.000436153	29135.2	-0.00800894	29135.3	-0.0227935	29173.4	0.0560496	29173.2	0.0539239	29135	0.0102911	29135.5	0.00591121	29135.2	0.0333727	29173.4	0.0394535	29135.2	0.00699175	29135.2	1.46294e-05	29173.3	0.0390443	29173.5	0.0491016	29135.3	-0.00366715	29135.5	-0.00118539	29135.7
	29174.2	-0.0188583	29136.5	0.0100869	29139.6	0.01523	29136.6	-0.0272798	29136.6	-0.000767514	29136.6	0.00077691	29174.4	0.0391569	29059.4	0.00231684	29061.1	0.00372533	29060.7	0.00835961	29136.2	-0.00124287	29136.3	-0.015817	29173.9	0.0487708	29173.7	0.0762874	29136.1	0.0104803	29136.5	-0.0125304	29136.2	0.0339013	29173.9	0.0357766	29136.2	-0.00080624	29136.3	-0.00260323	29173.8	0.0370136	29174	0.0489313	29136.3	-0.00687359	29136.5	0.00104304	29136.7
	29174.7	-0.0217353	29137.5	-0.00116817	29140.6	-0.0108434	29137.6	-0.0413391	29137.6	-0.00231371	29137.6	-0.00177264	29174.9	0.0438652	29060	0.00415696	29061.8	0.000971264	29061.3	-0.000348335	29137.2	-0.00108753	29137.3	-0.0205806	29174.4	0.0414596	29174.2	0.0206525	29137.1	0.0228044	29137.4	-0.0367917	29137.2	0.0825748	29174.4	0.0523518	29137.2	0.0140825	29137.3	-0.000784694	29174.3	0.0352232	29174.5	0.0512334	29137.3	-0.00424522	29137.5	0.00088975	29137.7
	29175.2	0.00888363	29138.5	-0.0239878	29141.6	-0.0153225	29138.6	-0.0718215	29138.5	0.000123278	29138.6	-0.00561513	29175.4	0.0430513	29060.6	0.00378383	29062.5	4.45973e-05	29061.9	-0.0120592	29138.2	-0.0102196	29138.2	-0.027258	29174.9	0.0455528	29174.7	0.00735036	29138.1	0.0173952	29138.4	-0.0326748	29138.2	0.100535	29174.9	0.0575856	29138.2	-0.00209214	29138.3	0.00158259	29174.8	0.0360045	29175	0.0458002	29138.3	-0.00242515	29138.5	0.00352108	29138.7
	29175.7	-0.0122767	29139.5	-0.0109611	29142.6	0.117086	29139.6	-0.040923	29139.5	-0.0130203	29139.6	-0.0028679	29175.9	0.0416655	29061.2	0.000923872	29063.1	-0.000947883	29062.7	-0.0110428	29139.2	-0.00330911	29139.2	-0.0226339	29175.4	0.0551064	29175.2	0.0218719	29139.1	0.00887255	29139.5	-0.0191305	29139.2	0.006773	29175.4	0.0577088	29139.2	0.0111036	29139.3	-0.00147247	29175.3	0.0408406	29175.5	0.0408591	29139.3	-0.000287181	29139.5	0.00131013	29139.7
	29176.2	0.0261993	29140.5	0.00340449	29143.6	1.22147	29140.6	-0.051048	29140.6	-0.0118566	29140.6	0.00410604	29176.4	0.0420946	29061.9	-0.000571027	29063.8	-0.000390373	29063.2	-0.00283405	29140.2	-0.00645983	29140.3	-0.0241333	29175.9	0.0509061	29175.7	0.0705951	29140.1	0.0131934	29140.5	-0.0149329	29140.2	0.0237477	29175.9	0.0527206	29140.2	0.0147043	29140.3	-0.00155987	29175.8	0.0401056	29176	0.0392111	29140.3	-0.00654187	29140.5	0.00111457	29140.7
	29176.7	0.0111144	29141.5	0.00446709	29144.6	1.09838	29141.5	-0.0180319	29141.6	-0.00123797	29141.5	-0.0050103	29176.9	0.0466948	29062.5	-0.000359921	29064.5	-0.00178903	29063.9	-0.00607024	29141.2	-0.00888169	29141.3	-0.0244665	29176.4	0.0517288	29176.2	0.0961815	29141.1	0.0106726	29141.5	-0.021366	29141.2	0.109643	29176.4	0.0429794	29141.2	0.0191372	29141.3	-0.00162078	29176.3	0.0413669	29176.5	0.0472967	29141.3	-0.00325744	29141.5	0.00208555	29141.7
	29177.2	-0.0261986	29142.5	0.072627	29145.6	0.175384	29142.5	0.132377	29142.6	0.037434	29142.5	0.0268173	29177.4	0.0500257	29063	-0.00067499	29065	-0.00162571	29064.5	-0.0041505	29142.2	0.0483291	29142.3	0.108443	29176.9	0.0554808	29176.7	0.000943582	29142.1	-0.0229461	29142.5	-0.0121061	29142.2	0.105502	29176.9	0.0340789	29142.2	-0.0185597	29142.3	0.0249911	29176.8	0.0426476	29177	0.0515144	29142.3	0.000154058	29142.5	0.00746953	29142.7
	29177.7	-0.0188979	29143.5	0.582033	29146.6	0.0914495	29143.6	1.21117	29143.6	0.377699	29143.5	0.28962	29177.9	0.0504142	29063.7	-0.000369903	29065.7	-0.00149199	29065.2	0.00483981	29143.2	0.151486	29143.3	0.375251	29177.4	0.0575416	29177.2	0.042448	29143.1	-0.075667	29143.5	0.0486618	29143.2	0.466673	29177.4	0.0725975	29143.2	-0.0763761	29143.3	0.0526694	29177.3	0.043296	29177.5	0.0458333	29143.3	0.0723485	29143.5	0.019106	29143.7
	29178.2	0.0756127	29144.5	0.490741	29147.6	-0.0110273	29144.6	1.05055	29144.6	0.325658	29144.5	0.289844	29178.4	0.0508312	29064.4	-0.000269097	29066.4	-0.000930595	29065.8	-0.00526629	29144.2	0.00856217	29144.3	0.164903	29177.9	0.0559487	29177.7	0.0739321	29144.1	0.0305861	29144.5	0.199533	29144.2	0.417787	29177.9	0.0616163	29144.2	0.156953	29144.3	0.0288805	29177.8	0.0496527	29178	0.0420691	29144.3	0.054538	29144.5	0.0166115	29144.7
	29178.7	0.0643636	29145.5	0.0646504	29148.6	-0.019399	29145.6	0.123891	29145.6	0.0407321	29145.5	0.0628629	29178.9	0.0511919	29064.9	-0.000410864	29067	-0.000859188	29066.6	0.0011897	29145.2	-0.0250049	29145.3	0.0279784	29178.4	0.0616847	29178.2	0.0806665	29145.1	0.152362	29145.5	-0.0160044	29145.2	0.233267	29178.4	0.0610146	29145.2	0.188515	29145.3	0.0148165	29178.3	0.0448309	29178.5	0.0521584	29145.2	0.0113844	29145.5	0.012546	29145.7
	29179.2	0.0422118	29146.5	0.0551727	29149.6	-0.0231326	29146.6	0.0744492	29146.6	0.0326642	29146.5	0.0256043	29179.4	0.0519932	29065.6	-0.00111408	29067.7	-0.00135232	29067.2	0.00250343	29146.2	0.0167269	29146.3	0.00952678	29178.9	0.0701352	29178.7	0.0659127	29146.1	0.14342	29146.5	0.0187743	29146.2	0.0679313	29178.9	0.0645975	29146.2	0.0931602	29146.3	0.0075303	29178.8	0.0466277	29179	0.0563865	29146.2	0.0146827	29146.5	0.0077754	29146.7
	29179.7	0.00705537	29147.5	-0.0209769	29150.3	0.0429793	29147.6	-0.0098381	29147.6	-0.00809308	29147.5	0.00887582	29179.9	0.0568842	29066.3	-0.00101199	29068.3	-0.000455613	29067.9	-0.000183804	29147.2	-0.00100825	29147.3	-0.018597	29179.4	0.0714071	29179.2	0.0451313	29147.1	0.0325656	29147.5	-0.00398748	29147.2	-0.0903391	29179.4	0.0662049	29147.2	0.0239072	29147.3	0.00139208	29179.3	0.0529096	29179.5	0.0515785	29147.3	-0.00311995	29147.5	0.00424425	29147.7
	29180.2	0.0115012	29148.5	-0.00975653	29150.8	0.0119859	29148.6	-0.0272463	29148.6	-0.00459357	29148.5	0.00565373	29180.4	0.0574729	29067	-0.000237338	29068.9	-0.000810144	29068.5	0.0060078	29148.2	-0.00110546	29148.3	-0.0314001	29179.9	0.0663875	29179.7	0.0680055	29148.1	0.0204974	29148.5	-0.0265057	29148.2	-0.0539218	29179.9	0.0599094	29148.2	0.00432373	29148.3	0.00149915	29179.8	0.0560388	29180	0.0569366	29148.3	-0.00194839	29148.5	0.00544885	29148.7
	29180.7	0.0779833	29149.5	0.000262448	29151.3	0.0455455	29149.5	-0.0351733	29149.6	-0.00824403	29149.5	0.00193676	29180.9	0.0612112	29067.8	0.000510122	29069.5	-0.000389691	29069.2	0.00156698	29149.2	0.00263235	29149.3	-0.0111711	29180.4	0.0689858	29180.2	0.0807927	29149.1	0.0294266	29149.5	-0.0206119	29149.2	0.0867959	29180.4	0.0604626	29149.2	0.0405889	29149.3	0.000758425	29180.3	0.0588157	29180.5	0.0690501	29149.3	-0.00287836	29149.5	0.00447875	29149.7
	29181.2	0.0572896	29150.2	-0.0395174	29151.8	-0.0604143	29150.2	0.0499188	29150.3	0.019964	29150.3	0.00684988	29181.4	0.0622692	29068.5	0.00108945	29070.3	0.000780782	29069.7	-0.00570952	29149.9	0.00249204	29150	-0.0204932	29180.9	0.0792915	29180.7	0.0798779	29149.8	0.0185489	29150.2	-0.0091626	29149.9	0.0831132	29180.9	0.0661097	29149.9	0.0200969	29150	0.00482892	29180.8	0.0599097	29181	0.0767329	29150	0.00172428	29150.2	0.00732401	29150.4
	29181.7	0.0393958	29150.7	-0.0158008	29152.3	-0.0812816	29150.8	0.0118288	29150.8	0.0124713	29150.8	0.00599865	29181.9	0.0575142	29069.2	0.0013178	29070.9	0.00281431	29070.3	0.00602212	29150.4	-0.00439567	29150.5	-0.0417666	29181.4	0.0789758	29181.2	0.06987	29150.3	0.0266667	29150.7	0.0217184	29150.4	-0.0785972	29181.4	0.0738267	29150.4	0.0243827	29150.5	-0.000680904	29181.3	0.0599732	29181.5	0.0626224	29150.5	-0.00817767	29150.7	0.00479033	29150.9
	29182.2	0.0467408	29151.2	0.00168682	29152.8	-0.00828451	29151.3	-0.0222105	29151.3	-0.00493744	29151.3	-0.0137663	29182.4	0.0564132	29069.8	0.00244798	29071.5	0.00659425	29071	0.0139177	29150.9	-0.00051344	29151	-0.00350454	29181.9	0.0745951	29181.7	0.0776778	29150.8	0.0256556	29151.2	-0.0123159	29150.9	0.06778	29181.9	0.0775691	29150.9	0.00420297	29151	0.00467944	29181.8	0.0608791	29182	0.0621349	29151	0.00132719	29151.2	0.00661153	29151.4
	29182.7	0.0703816	29151.7	-0.0289405	29153.3	-0.0269876	29151.8	-0.0155045	29151.8	-0.0130852	29151.8	0.00830842	29182.9	0.0617705	29070.4	0.00266795	29072.1	0.0183652	29071.7	0.0189952	29151.4	-0.00253729	29151.5	-0.00939116	29182.4	0.0734342	29182.2	0.0867883	29151.3	0.0204463	29151.7	-0.00572633	29151.4	0.0546639	29182.4	0.0757489	29151.4	0.0184445	29151.5	0.00299304	29182.3	0.0660289	29182.5	0.0659443	29151.5	-0.00455766	29151.7	0.00574067	29151.9
	29183.2	0.106072	29152.2	-0.0160754	29153.8	-0.0234811	29152.3	-0.0302436	29152.3	-0.00666403	29152.3	-0.00732569	29183.4	0.071891	29071.1	0.00498708	29072.8	0.0186141	29072.4	0.0487852	29151.9	-3.16283e-05	29152	-0.0328653	29182.9	0.0868236	29182.7	0.040565	29151.8	0.0243063	29152.2	-0.00813361	29151.9	-0.034939	29182.9	0.0846963	29151.9	0.0180666	29152	-0.0018496	29182.8	0.0682267	29183	0.0685703	29152	0.00686311	29152.2	0.00645143	29152.4
	29183.7	0.0808683	29152.7	-0.0183576	29154.2	-0.0407316	29152.8	-0.0704328	29152.8	0.0116099	29152.8	0.000721567	29183.9	0.0786555	29071.8	0.0103365	29073.4	0.00552027	29073.1	0.0295148	29152.4	0.00725097	29152.5	-0.0320355	29183.4	0.0862693	29183.2	0.00421703	29152.3	0.0212444	29152.7	-0.00655586	29152.4	0.00122115	29183.4	0.090863	29152.4	0.0181709	29152.5	0.000239623	29183.3	0.0687789	29183.5	0.0678381	29152.5	-0.00433673	29152.7	0.00829851	29152.9
	29184.2	0.0672685	29153.2	-0.00251302	29154.7	-0.0115727	29153.3	-0.00160364	29153.3	-0.0209118	29153.3	0.00347449	29184.4	0.072307	29072.4	0.0244087	29074.1	0.00204763	29073.6	0.0134316	29152.9	0.00384731	29153	-0.00558825	29183.9	0.0908616	29183.7	0.0462054	29152.8	0.0120626	29153.2	-0.0244081	29152.9	-0.0336188	29183.9	0.0922103	29152.9	0.0176149	29153	0.000786556	29183.8	0.0692913	29184	0.0742509	29153	0.00420835	29153.2	0.00698001	29153.4
	29184.7	0.0671472	29153.7	0.0326723	29155.3	-0.0933149	29153.8	0.0453394	29153.8	-0.00516606	29153.8	0.000727718	29184.9	0.0771688	29073	0.0283707	29074.7	0.000890288	29074.2	0.00407794	29153.4	0.00555376	29153.5	-0.00608428	29184.4	0.0969727	29184.2	0.0485674	29153.3	0.00960343	29153.7	0.00863887	29153.4	-0.0133677	29184.4	0.0862425	29153.4	0.014367	29153.5	0.00398201	29184.3	0.0742729	29184.5	0.0791346	29153.5	-0.00372617	29153.7	0.00774307	29153.9
	29185.2	0.0684546	29154.2	-0.00314834	29155.8	-0.00046991	29154.3	-0.0241239	29154.3	-0.00257442	29154.3	-0.00098014	29185.4	0.0790842	29073.6	0.0144436	29075.3	-0.00110598	29074.8	0.00327733	29153.9	0.00443198	29154	-0.0299853	29184.9	0.0975504	29184.7	0.0921695	29153.8	0.0311523	29154.2	0.0286504	29153.9	-0.124904	29184.9	0.0829742	29153.9	0.0336466	29154	0.00387338	29184.8	0.0778557	29185	0.0800213	29154	-0.00237025	29154.2	0.00548601	29154.4
	29185.7	0.0747696	29154.7	0.00822502	29156.3	-0.0055798	29154.8	0.039678	29154.8	0.00166928	29154.8	0.00864296	29185.9	0.0803838	29074.3	0.00101102	29076	-0.00360885	29075.4	-0.0120818	29154.4	-0.00456615	29154.5	-0.0263577	29185.4	0.0993066	29185.2	0.077699	29154.3	0.0237535	29154.7	-0.0192185	29154.4	-0.00324079	29185.4	0.0946515	29154.4	0.0129205	29154.5	0.00306453	29185.3	0.0778714	29185.5	0.0790928	29154.5	-0.00366331	29154.7	0.008106	29154.9
	29186.2	0.103358	29155.2	0.0143673	29156.8	-0.0627585	29155.3	0.0258271	29155.3	-0.00238538	29155.3	0.0232117	29186.4	0.0823285	29075.1	-0.00247919	29076.6	-0.00315025	29076.2	-0.00391698	29154.9	-0.00304153	29155	-0.000783712	29185.9	0.104285	29185.7	0.0687797	29154.8	0.0172316	29155.2	-0.0154977	29154.9	0.0499616	29185.9	0.0886193	29154.9	0.0317036	29155	-0.00135842	29185.8	0.077323	29186	0.0846861	29155	-0.00194608	29155.2	0.00732817	29155.4
	29186.7	0.0407695	29155.7	0.00322001	29157.3	0.0757051	29155.8	0.00415867	29155.8	-0.00376047	29155.8	-0.0176076	29186.9	0.0896296	29075.6	-0.00287493	29077.2	-0.000999897	29076.9	-0.00279258	29155.4	0.00811827	29155.5	-0.0353203	29186.4	0.109084	29186.2	0.089084	29155.3	0.0119586	29155.7	-0.007478	29155.4	-0.0532726	29186.4	0.0826174	29155.4	0.00828335	29155.5	0.00647539	29186.3	0.0827792	29186.5	0.0912824	29155.5	0.00108309	29155.7	0.00838265	29155.9
	29187.2	0.06542	29156.2	-0.00508708	29157.8	-0.010831	29156.3	0.0139559	29156.3	0.00601488	29156.3	0.00719568	29187.4	0.0993703	29076.2	-0.0028065	29077.8	-0.00054414	29077.7	0.00290345	29155.9	0.00438564	29156	-0.02706	29186.9	0.113426	29186.7	0.0344435	29155.8	0.0299929	29156.2	-0.0506318	29155.9	0.00364644	29186.9	0.0941949	29155.9	0.0206329	29156	0.00864987	29186.8	0.0878901	29187	0.0972613	29156	-0.00244709	29156.2	0.00817054	29156.4
	29187.7	0.0890917	29156.7	-0.0275088	29158.3	-0.0298093	29156.8	0.0375512	29156.8	-0.00594475	29156.8	0.00744846	29187.9	0.104971	29076.9	-0.00147197	29078.5	-0.000520839	29078.3	-0.00335021	29156.4	0.000909649	29156.5	-0.0334427	29187.4	0.117635	29187.2	0.115589	29156.3	0.023841	29156.7	0.0470425	29156.4	-0.135417	29187.4	0.105516	29156.4	0.0129828	29156.5	0.00562141	29187.3	0.0938697	29187.5	0.101951	29156.5	-0.00183946	29156.7	0.00451404	29156.9
	29188.2	0.0836961	29157.2	-0.00393065	29158.8	0.0905452	29157.3	0.010969	29157.3	0.00544317	29157.3	0.0106518	29188.4	0.106238	29077.5	0.000569533	29079.2	-0.00398708	29079	-0.0014525	29156.9	-0.00136438	29157	-0.0166445	29187.9	0.118785	29187.7	0.11021	29156.8	0.0341041	29157.2	-0.0252367	29156.9	0.0580464	29187.9	0.103508	29156.9	0.0215265	29157	0.00782701	29187.8	0.097918	29188	0.103884	29157	0.00143074	29157.2	0.0101695	29157.4
	29188.7	0.098974	29157.7	-0.0215108	29159.3	0.020349	29157.8	0.0333423	29157.8	0.00192004	29157.8	0.00136123	29188.9	0.108853	29078.2	-0.00238461	29079.8	-0.00312848	29079.6	-0.00392844	29157.4	0.00904815	29157.5	-0.0147158	29188.4	0.127665	29188.2	0.129243	29157.3	0.0279365	29157.7	0.0245517	29157.4	-0.0472732	29188.4	0.0931401	29157.4	0.0381958	29157.5	0.0056026	29188.3	0.100858	29188.5	0.0952675	29157.5	0.00139885	29157.7	0.00620547	29157.9
	29189.2	0.09246	29158.2	0.00940327	29159.7	-0.0337051	29158.3	-0.0787843	29158.2	-0.0221927	29158.3	0.0125627	29189.4	0.11295	29078.8	-0.00284234	29080.5	-0.00255355	29080.2	-0.0016246	29157.9	-0.00632045	29158	-0.0118414	29188.9	0.135356	29188.7	0.170283	29157.8	0.0325232	29158.1	-0.0216401	29157.9	-0.0160289	29188.9	0.117009	29157.9	0.0119571	29158	0.0100258	29188.8	0.111221	29189	0.106824	29158	0.00311497	29158.2	0.00990928	29158.4
	29189.7	0.104568	29158.7	0.0452637	29160.2	-0.0634952	29158.8	0.0217191	29158.7	0.020269	29158.8	0.0206203	29189.9	0.121668	29079.4	-0.00251602	29081.1	-0.00240175	29080.9	-0.0108502	29158.4	0.0081468	29158.5	0.0160835	29189.4	0.138247	29189.2	0.154018	29158.3	0.0531894	29158.6	0.00435606	29158.4	0.0389048	29189.4	0.124195	29158.4	0.0772811	29158.5	0.0151049	29189.3	0.114869	29189.5	0.113471	29158.5	0.00599829	29158.7	0.0091962	29158.9
	29190.2	0.115425	29159.2	-0.0084127	29160.8	0.00790262	29159.3	0.0154415	29159.3	0.00570325	29159.3	0.0142098	29190.4	0.132787	29080.1	-0.00238674	29081.7	-0.00302549	29081.6	-0.00802625	29158.9	0.00089694	29159	-0.0326861	29189.9	0.136442	29189.7	0.0976096	29158.8	0.0667702	29159.2	-0.00893657	29158.9	-0.105129	29189.9	0.121227	29158.9	0.037141	29159	0.00126026	29189.8	0.117459	29190	0.117008	29159	0.00162167	29159.2	0.009681	29159.4
	29190.7	0.129292	29159.7	-0.0192348	29161.3	-0.0450743	29159.8	-0.0346089	29159.8	-0.0258516	29159.7	0.0142109	29190.9	0.135228	29080.7	-0.00155941	29082.3	-0.00206833	29082.1	-0.00190808	29159.3	0.00623886	29159.5	-0.00995101	29190.4	0.154287	29190.2	0.133488	29159.3	0.0466625	29159.7	-0.0108199	29159.4	0.0974522	29190.4	0.118938	29159.4	0.036868	29159.5	0.0058834	29190.3	0.122314	29190.5	0.119294	29159.5	-0.00452542	29159.7	0.013129	29159.9
	29191.2	0.163262	29160.2	-0.0064092	29161.8	0.0233915	29160.3	-0.0674177	29160.3	-0.00518509	29160.2	0.0197197	29191.4	0.1424	29081.3	-0.00292705	29083	-0.00196935	29082.9	0.000753754	29159.8	0.00633176	29160	-0.0230111	29190.9	0.159245	29190.7	0.162947	29159.8	0.0387993	29160.2	0.0125051	29159.9	-0.138232	29190.9	0.135923	29159.9	0.00139818	29160	0.00568031	29190.8	0.129918	29191	0.109464	29160	0.00704664	29160.2	0.00867911	29160.4
	29191.7	0.158993	29160.6	-0.0140818	29162.3	0.0663498	29160.8	-0.059644	29160.8	-0.0136564	29160.8	0.0101967	29191.9	0.147441	29081.9	-0.00409601	29083.6	-0.00260358	29083.4	-0.000423965	29160.4	0.00689594	29160.4	-0.0272184	29191.4	0.162343	29191.2	0.173099	29160.3	0.0293639	29160.7	0.00582424	29160.4	0.0214079	29191.4	0.141615	29160.4	0.0103172	29160.5	0.00568547	29191.3	0.136695	29191.5	0.120762	29160.5	0.00417421	29160.7	0.0149416	29160.9
	29192.2	0.165304	29161.1	0.0128044	29162.8	0.0786287	29161.3	0.0234477	29161.3	-0.0106246	29161.3	0.0104028	29192.4	0.156424	29082.7	-0.00300459	29084.2	-0.00277048	29084	-0.00165222	29160.9	-0.000378132	29160.9	-0.0368814	29191.9	0.174769	29191.7	0.165833	29160.8	0.0337749	29161.2	0.00314052	29160.9	-0.14898	29191.9	0.151075	29160.9	0.0498733	29161	0.00550483	29191.8	0.146234	29192	0.13468	29161	0.00580249	29161.2	0.0109532	29161.4
	29192.7	0.219891	29161.7	-0.00625416	29163.3	-0.00833851	29161.7	0.0435542	29161.8	0.00847768	29161.8	0.0130696	29192.9	0.174053	29083.4	-0.00314067	29084.8	-0.0017264	29084.8	-0.00712667	29161.4	0.00392864	29161.5	-0.0340968	29192.4	0.180551	29192.2	0.184028	29161.3	0.0275639	29161.7	0.0306076	29161.4	-0.0711436	29192.4	0.158698	29161.4	0.0230503	29161.5	0.00535585	29192.3	0.156967	29192.5	0.146164	29161.5	0.00637689	29161.7	0.0137153	29161.9
	29193.2	0.195896	29162.2	0.0868189	29163.8	0.0801742	29162.2	0.143557	29162.3	0.0600351	29162.3	0.0500898	29193.4	0.18014	29084.1	-0.00308434	29085.5	-0.00181704	29085.3	-0.00173014	29161.9	0.0260293	29162	-0.00578612	29192.9	0.19217	29192.7	0.174386	29161.8	0.048141	29162.2	0.0366808	29161.9	-0.0232934	29192.9	0.15599	29161.9	0.0435222	29162	0.0180381	29192.8	0.163814	29193	0.154762	29162	0.00936614	29162.2	0.0151697	29162.4
	29193.7	0.199731	29162.7	0.0687226	29164.3	-0.0441696	29162.7	0.123198	29162.8	0.0474917	29162.8	0.0337049	29193.9	0.190306	29084.8	-0.00195709	29086.1	-0.00118311	29085.9	-0.00144211	29162.4	0.036909	29162.5	0.0650338	29193.4	0.206496	29193.2	0.163044	29162.3	0.0544144	29162.7	-0.0112875	29162.4	0.131548	29193.4	0.155739	29162.4	0.0632406	29162.5	0.024612	29193.3	0.175036	29193.5	0.160365	29162.5	0.0247078	29162.7	0.0204434	29162.9
	29194.2	0.241181	29163.2	-0.000373974	29164.8	-0.0343769	29163.3	0.0446367	29163.3	0.0260342	29163.3	0.0164652	29194.4	0.2032	29085.4	-0.00275793	29086.7	-0.00140562	29086.6	0.00462017	29162.9	0.0287035	29163	0.0456769	29193.9	0.218053	29193.7	0.180064	29162.8	0.0476949	29163.2	-0.0291957	29162.9	0.217785	29193.9	0.166733	29162.9	0.0336059	29163	0.0174166	29193.8	0.185289	29194	0.169658	29163	0.0195255	29163.2	0.0167645	29163.4
	29194.7	0.293325	29163.7	-0.012436	29165.3	-0.00301069	29163.8	0.00079836	29163.8	0.008549	29163.8	0.0204165	29194.9	0.214707	29086	-0.00369724	29087.4	-0.0022085	29087.2	-0.00399969	29163.4	0.016433	29163.5	0.0094195	29194.4	0.221528	29194.2	0.189796	29163.3	0.0368783	29163.7	0.0335587	29163.4	0.0727103	29194.4	0.188507	29163.4	0.0328362	29163.5	0.0158833	29194.3	0.196215	29194.5	0.166906	29163.5	0.0118344	29163.7	0.0118295	29163.9
	29195.2	0.276836	29164.2	-0.00963703	29165.8	0.0283489	29164.3	0.0187402	29164.3	0.00560512	29164.3	0.0147928	29195.4	0.22933	29086.6	-0.00191668	29088.2	-0.000852024	29087.8	0.00457345	29163.9	0.0191804	29164	0.00703318	29194.9	0.241503	29194.7	0.253801	29163.8	0.0384067	29164.2	0.0302839	29163.9	0.0774947	29194.9	0.215176	29163.9	0.0202257	29164	0.00761523	29194.8	0.209911	29195	0.175912	29164	0.0126498	29164.2	0.0173388	29164.4
	29195.7	0.262247	29164.7	-0.00976085	29166.3	-0.0181877	29164.8	0.00180623	29164.8	0.0339875	29164.8	0.0164929	29195.9	0.248981	29087.3	-0.00348974	29088.9	-0.00168196	29088.4	-0.00123042	29164.4	0.0098527	29164.5	-0.00252442	29195.4	0.255202	29195.2	0.284954	29164.3	0.0256927	29164.6	0.011012	29164.4	-0.0287443	29195.4	0.222102	29164.4	0.0210814	29164.5	0.0150595	29195.3	0.226811	29195.5	0.197074	29164.5	0.00841843	29164.7	0.0126686	29164.9
	29196.2	0.313754	29165.2	0.0180528	29166.8	-0.0237358	29165.3	0.0105053	29165.3	-0.0120582	29165.3	0.0228479	29196.4	0.269902	29088	-0.00320594	29089.7	-0.00227145	29089.1	0.00470657	29164.9	0.00193446	29165	-0.013627	29195.9	0.270992	29195.7	0.263348	29164.8	0.0338336	29165.1	-0.00798058	29164.9	-0.0491678	29195.9	0.234781	29164.9	0.0434299	29165	0.0139676	29195.8	0.238006	29196	0.214436	29165	0.00528864	29165.2	0.0200471	29165.4
	29196.7	0.38106	29165.6	0.011428	29167.3	-0.0699088	29165.8	0.0496218	29165.8	0.0311283	29165.8	0.0141076	29196.9	0.287934	29088.6	-0.00363493	29090.3	-0.00137301	29089.7	0.000220703	29165.4	0.00259109	29165.5	-0.0341206	29196.4	0.290885	29196.2	0.32533	29165.3	0.0338082	29165.7	-0.0109018	29165.4	0.0406818	29196.4	0.251057	29165.4	0.0249946	29165.5	0.0153198	29196.3	0.25509	29196.5	0.227381	29165.5	0.00963305	29165.7	0.0174445	29165.9
	29197.2	0.405571	29166.1	-0.00737123	29167.8	0.00294298	29166.3	-0.0387597	29166.3	0.00541229	29166.3	0.0292707	29197.4	0.309926	29089.1	-0.00297865	29091.1	-0.00257208	29090.3	-0.00371904	29165.9	0.0105859	29166	-0.0324246	29196.9	0.30334	29196.7	0.324035	29165.8	0.0461408	29166.2	-0.00621548	29165.9	0.0231104	29196.9	0.270237	29165.9	0.0401218	29166	0.0133437	29196.8	0.278848	29197	0.241422	29166	0.0138188	29166.2	0.0171016	29166.3
	29197.7	0.392259	29166.7	-0.00447962	29168.3	-0.0592609	29166.8	-0.0325351	29166.8	-0.00188749	29166.8	0.012239	29197.9	0.335524	29089.8	-0.00208411	29091.7	-0.00230079	29090.9	0.00103483	29166.4	0.00561701	29166.5	-0.00230924	29197.4	0.323427	29197.2	0.349795	29166.3	0.0444271	29166.7	-0.0212852	29166.4	0.111912	29197.4	0.289667	29166.4	0.022385	29166.5	0.0150403	29197.3	0.303622	29197.5	0.256329	29166.4	0.0110926	29166.7	0.0173476	29166.8
	29198.2	0.434794	29167.2	0.00153304	29168.8	0.086506	29167.3	0.0158206	29167.3	0.0186836	29167.3	0.00324635	29198.4	0.364526	29090.4	-0.00249953	29092.4	-0.00185463	29091.5	-0.00982012	29166.9	0.00294628	29167	-0.00525519	29197.9	0.349071	29197.7	0.428114	29166.8	0.0455637	29167.2	-0.00849215	29166.9	-0.114389	29197.9	0.302138	29166.9	0.0352097	29167	0.0114816	29197.8	0.324412	29198	0.275508	29166.9	0.0130975	29167.2	0.0182179	29167.4
	29198.7	0.494175	29167.7	0.00976055	29169.3	0.0670168	29167.8	-0.00794651	29167.8	0.0172591	29167.8	0.0129591	29198.9	0.401274	29091	-0.00159546	29093	-0.0012998	29092.1	0.006383	29167.4	0.00591113	29167.5	-0.0145793	29198.4	0.37445	29198.2	0.42342	29167.3	0.0359662	29167.7	-0.0779205	29167.4	0.0710991	29198.4	0.329401	29167.4	0.0345956	29167.5	0.0162529	29198.3	0.350922	29198.5	0.297858	29167.4	0.00941703	29167.7	0.0198832	29167.9
	29199.2	0.564001	29168.2	0.0360009	29169.8	0.151119	29168.3	0.0600181	29168.3	0.0130654	29168.3	0.0265005	29199.4	0.453793	29091.7	-0.00250731	29093.7	-0.00220199	29092.7	-0.00152371	29167.9	0.014541	29168	-0.0202141	29198.9	0.399636	29198.7	0.42679	29167.8	0.034312	29168.2	0.0110004	29167.9	0.033581	29198.9	0.360537	29167.9	0.0284745	29168	0.0154715	29198.8	0.382347	29199	0.318063	29168	0.0128834	29168.2	0.0169413	29168.4
	29199.7	0.620015	29168.7	0.04524	29170.3	0.253124	29168.8	0.0493588	29168.8	0.0471394	29168.8	0.0245598	29199.9	0.492986	29092.2	-0.00243316	29094.4	-0.00133508	29093.5	-0.00642958	29168.4	0.0169188	29168.5	0.00634603	29199.4	0.435565	29199.2	0.477019	29168.3	0.039782	29168.7	-0.0187597	29168.4	0.127793	29199.4	0.389979	29168.4	0.0412199	29168.5	0.0208273	29199.3	0.420468	29199.5	0.348697	29168.5	0.0175437	29168.7	0.026632	29168.9
	29200.2	0.687982	29169.2	0.0359386	29170.8	0.268416	29169.3	0.159306	29169.3	0.0345152	29169.3	0.03711	29200.4	0.537131	29092.8	-0.00259205	29095.1	-0.000529278	29094.2	-0.00338494	29168.9	0.0211478	29169	0.0728333	29199.9	0.464541	29199.7	0.532449	29168.8	0.044043	29169.2	0.0183719	29168.9	0.289432	29199.9	0.448353	29168.9	0.0340337	29169	0.0260744	29199.8	0.463223	29200	0.379091	29169	0.028935	29169.2	0.0258128	29169.3
	29200.7	0.746615	29169.7	0.0725075	29171.3	0.157775	29169.8	0.118752	29169.8	0.0581723	29169.8	0.0507339	29200.9	0.592029	29093.4	-0.00183621	29095.7	-0.000761147	29094.9	-0.00653853	29169.4	0.0387632	29169.5	0.0831152	29200.4	0.506723	29200.2	0.540053	29169.3	0.0693664	29169.7	0.0288884	29169.4	0.130146	29200.4	0.470264	29169.4	0.0662145	29169.5	0.031117	29200.3	0.502811	29200.5	0.408001	29169.5	0.0319579	29169.7	0.0308718	29169.8
	29201.2	0.809468	29170.2	0.147452	29171.8	0.0718139	29170.3	0.357796	29170.2	0.104272	29170.3	0.110546	29201.4	0.658359	29094.1	-0.00331748	29096.2	-0.00229663	29095.6	0.0016137	29169.9	0.047685	29170	0.153581	29200.9	0.552295	29200.7	0.586915	29169.8	0.0676353	29170.2	-0.00769504	29169.9	0.42171	29200.9	0.489923	29169.9	0.0738922	29170	0.0490567	29200.8	0.548418	29201	0.433555	29170	0.0555621	29170.2	0.0360785	29170.4
	29201.7	0.945613	29170.7	0.139943	29172.3	-0.00684021	29170.8	0.276075	29170.8	0.116512	29170.8	0.108214	29201.9	0.721638	29094.8	-0.00340084	29096.9	-0.00170677	29096.2	0.00209568	29170.4	0.0747277	29170.5	0.267665	29201.4	0.58743	29201.2	0.653554	29170.3	0.0944125	29170.7	0.0522157	29170.4	0.397372	29201.4	0.557865	29170.4	0.0996762	29170.5	0.0654984	29201.3	0.612903	29201.5	0.4681	29170.5	0.071543	29170.7	0.0401439	29170.9
	29202.2	0.992683	29171.2	0.0929012	29172.8	0.0217674	29171.3	0.0842134	29171.3	0.0363439	29171.3	0.063843	29202.4	0.786325	29095.4	-0.00298941	29097.6	-0.000928294	29097.1	0.00113278	29170.9	0.0749064	29171	0.23275	29201.9	0.634442	29201.7	0.744628	29170.8	0.0761652	29171.2	0.0506578	29170.9	0.473947	29201.9	0.612764	29170.9	0.114064	29171	0.0528214	29201.8	0.66987	29202	0.512495	29171	0.0627493	29171.2	0.039369	29171.4
	29202.7	1.09071	29171.7	0.0155009	29173.3	0.0104011	29171.8	0.0596738	29171.8	0.0344014	29171.8	0.0491352	29202.9	0.861766	29096	-0.0035363	29098.2	-0.00131548	29097.7	0.00477554	29171.4	0.0605035	29171.5	0.0860575	29202.4	0.689495	29202.2	0.79728	29171.3	0.0736301	29171.7	0.0361285	29171.4	0.264668	29202.4	0.681116	29171.4	0.0878344	29171.5	0.0356636	29202.3	0.735258	29202.5	0.566377	29171.5	0.0391082	29171.7	0.0275802	29171.9
	29203.2	1.2074	29172.2	0.028144	29173.8	0.0429436	29172.3	0.106624	29172.3	0.0244877	29172.3	0.0217293	29203.4	0.937251	29096.6	-0.00207192	29098.8	-0.00286631	29098.3	-0.00211375	29171.9	0.0115972	29172	-0.00102317	29202.9	0.74875	29202.7	0.880181	29171.8	0.0598856	29172.2	-0.0207257	29171.9	0.207395	29202.9	0.737053	29171.9	0.048596	29172	0.0217693	29202.8	0.806004	29203	0.628875	29172	0.0251464	29172.2	0.0304588	29172.3
	29203.7	1.26175	29172.7	0.0251568	29174.3	-0.023999	29172.8	-0.0408999	29172.8	0.0268403	29172.8	0.0301226	29203.9	1.01177	29097.3	-0.00278977	29099.3	-0.00211592	29098.9	0.00057411	29172.4	0.0264273	29172.5	0.000614486	29203.4	0.811161	29203.2	0.892685	29172.3	0.0589398	29172.7	0.0149057	29172.4	0.157121	29203.4	0.788058	29172.4	0.0617044	29172.5	0.0276549	29203.3	0.881599	29203.5	0.687576	29172.5	0.0239879	29172.7	0.0254012	29172.8
	29204.2	1.26192	29173.2	0.0472262	29174.8	0.0241592	29173.3	0.07007	29173.3	0.0411328	29173.3	0.0388987	29204.4	1.08612	29098	-0.00069156	29100	-0.0018484	29099.4	-0.00374584	29172.9	0.0162221	29173	0.032252	29203.9	0.875576	29203.7	0.939241	29172.8	0.0594039	29173.2	0.0242211	29172.9	0.00360721	29203.9	0.85052	29172.9	0.0592313	29173	0.0276603	29203.8	0.964154	29204	0.765258	29173	0.0269342	29173.2	0.0360475	29173.4
	29204.7	1.31972	29173.7	0.0317119	29175.3	0.0262326	29173.8	0.0295109	29173.8	0.0253065	29173.8	0.0379507	29204.9	1.14683	29098.6	0.00259483	29100.7	-0.00105863	29100.1	0.00846437	29173.4	0.0227609	29173.5	0.00280482	29204.4	0.940266	29204.2	1.05872	29173.3	0.0690388	29173.7	0.0186425	29173.4	0.305348	29204.4	0.935285	29173.4	0.0637216	29173.5	0.0314036	29204.3	1.04402	29204.5	0.847618	29173.5	0.0275133	29173.7	0.030361	29173.9
	29205.2	1.35026	29174.1	-0.00763429	29175.8	-0.00367573	29174.3	0.0163818	29174.3	0.0228839	29174.3	0.0265526	29205.4	1.20526	29099.2	0.00138528	29101.5	-0.00235803	29100.7	0.00668936	29173.9	0.0100303	29174	-0.00511508	29204.9	0.999481	29204.7	1.11813	29173.8	0.0535634	29174.2	0.0187145	29173.9	0.00872169	29204.9	1.01672	29173.9	0.0441368	29174	0.0278762	29204.8	1.12033	29205	0.930562	29174	0.0231856	29174.2	0.0305658	29174.4
	29205.7	1.35758	29174.6	0.0212066	29176.3	0.0570955	29174.8	0.0570686	29174.8	0.0243769	29174.8	0.0298491	29205.9	1.24767	29099.8	-0.00155857	29102.1	-0.00242511	29101.3	-0.00209395	29174.4	0.0218284	29174.5	-0.0281029	29205.4	1.06559	29205.2	1.17668	29174.3	0.04684	29174.7	0.00787577	29174.4	0.219169	29205.4	1.08465	29174.4	0.045128	29174.5	0.0281816	29205.3	1.19412	29205.5	1.02026	29174.5	0.0189093	29174.7	0.0345923	29174.9
	29206.2	1.36412	29175.2	-0.00994414	29176.8	-0.0466802	29175.3	0.0507381	29175.3	0.0393123	29175.3	0.0327098	29206.4	1.27825	29100.5	-0.0021215	29102.7	-0.0010194	29101.9	0.00595685	29174.8	0.0203577	29175	-0.0347784	29205.9	1.12632	29205.7	1.24336	29174.8	0.0459088	29175.2	0.00408531	29174.9	-0.0388518	29205.9	1.13651	29174.9	0.0709378	29175	0.0292608	29205.8	1.266	29206	1.11706	29175	0.0228808	29175.2	0.0308276	29175.4
	29206.7	1.33738	29175.7	0.0302063	29177.3	0.0499479	29175.8	0.0330356	29175.8	0.0170538	29175.8	0.0315806	29206.9	1.30052	29101.1	-0.00280519	29103.4	-0.00174839	29102.6	0.000534721	29175.3	0.0355612	29175.5	0.00959801	29206.4	1.1807	29206.2	1.29268	29175.3	0.0610742	29175.7	0.0116049	29175.4	0.158993	29206.4	1.21471	29175.4	0.0430776	29175.5	0.0301158	29206.3	1.32642	29206.5	1.21982	29175.5	0.0242728	29175.7	0.0368697	29175.9
	29207.2	1.3257	29176.2	0.0197474	29177.8	-0.00233569	29176.3	0.0742375	29176.3	0.044939	29176.3	0.0561836	29207.4	1.30234	29101.7	-0.00181559	29104.1	-0.00206494	29103.2	0.00135235	29175.9	0.0238248	29176	-0.0123923	29206.9	1.23851	29206.7	1.29499	29175.8	0.0572176	29176.2	0.0502343	29175.9	0.130907	29206.9	1.27715	29175.9	0.0646967	29176	0.0233662	29206.8	1.36805	29207	1.30521	29176	0.0214619	29176.2	0.0369193	29176.4
	29207.7	1.32497	29176.7	0.0159286	29178.3	0.010421	29176.8	-0.00715779	29176.8	0.00949041	29176.8	0.0387384	29207.9	1.31641	29102.4	-0.00169667	29104.7	-0.00140084	29103.8	-0.00223162	29176.4	0.0308694	29176.5	-0.0130423	29207.4	1.28371	29207.2	1.30907	29176.3	0.0567506	29176.7	-0.0188369	29176.4	0.0451945	29207.4	1.33271	29176.4	0.0416483	29176.5	0.0308733	29207.3	1.39464	29207.5	1.38381	29176.5	0.0319601	29176.7	0.0390219	29176.9
	29208.2	1.3328	29177.2	0.0463554	29178.8	0.0471019	29177.3	-0.00341506	29177.3	0.0277516	29177.3	0.0430587	29208.4	1.31191	29102.9	-0.00220465	29105.3	-0.00116774	29104.5	-0.00459882	29176.9	0.0342757	29177	-0.0177009	29207.9	1.29671	29207.7	1.3097	29176.8	0.0579143	29177.2	0.020451	29176.9	0.305534	29207.9	1.38182	29176.9	0.0643391	29177	0.0309547	29207.8	1.40215	29208	1.45767	29177	0.0268738	29177.2	0.0386876	29177.4
	29208.7	1.32837	29177.7	0.0299486	29179.3	0.00366405	29177.8	0.0571843	29177.8	0.0455926	29177.8	0.039518	29208.9	1.29435	29103.7	-0.00214658	29105.8	-0.00122895	29105	0.00721668	29177.4	0.0324995	29177.5	0.0110284	29208.4	1.32758	29208.2	1.33878	29177.3	0.0742883	29177.7	0.0199899	29177.4	0.0180842	29208.4	1.40521	29177.4	0.0640889	29177.5	0.0315932	29208.3	1.40499	29208.5	1.51859	29177.5	0.0353145	29177.7	0.0385698	29177.8
	29209.2	1.27826	29178.2	0.0148423	29179.8	-0.0228124	29178.3	0.0151703	29178.3	0.0460697	29178.3	0.0413286	29209.4	1.27483	29104.4	-0.00240473	29106.5	-0.0012866	29105.7	-0.00260096	29177.9	0.0281252	29178	-0.0130326	29208.9	1.3641	29208.7	1.41563	29177.8	0.05866	29178.2	0.00370683	29177.9	0.187356	29208.9	1.43765	29177.9	0.0621171	29178	0.0424145	29208.8	1.39791	29209	1.55818	29178	0.0279296	29178.2	0.0446234	29178.3
	29209.7	1.27261	29178.7	0.0300149	29180.3	0.0296993	29178.8	0.028224	29178.8	0.0246672	29178.8	0.0359093	29209.9	1.25185	29105	-0.00175308	29107.2	0.000337916	29106.3	-0.00448763	29178.4	0.0297022	29178.5	0.0162062	29209.4	1.37043	29209.2	1.36015	29178.3	0.074676	29178.7	0.0182608	29178.4	-0.0770372	29209.4	1.45836	29178.4	0.0668463	29178.5	0.0361862	29209.3	1.38234	29209.5	1.57583	29178.5	0.0325118	29178.7	0.0396501	29178.9
	29210.2	1.28155	29179.2	0.00325612	29180.8	0.00977164	29179.3	0.0591162	29179.3	0.0299654	29179.3	0.02176	29210.4	1.24301	29105.6	-0.00175822	29107.8	-0.0010828	29107.1	-0.00601086	29178.9	0.0225269	29179	0.0246248	29209.9	1.38561	29209.7	1.39393	29178.7	0.0620201	29179.2	-0.00407771	29178.9	0.199424	29209.9	1.45954	29178.9	0.0640032	29179	0.042338	29209.8	1.35891	29210	1.58688	29179	0.0356742	29179.2	0.0468367	29179.3
	29210.7	1.29565	29179.7	0.0416805	29181.3	0.026211	29179.8	0.0961526	29179.8	0.0233963	29179.8	0.0570461	29210.9	1.22697	29106.3	-0.00200244	29108.5	0.00085761	29107.8	-0.00282678	29179.4	0.0420433	29179.5	0.014409	29210.4	1.37382	29210.2	1.40416	29179.2	0.0742367	29179.7	0.019272	29179.4	0.232622	29210.4	1.43582	29179.5	0.0729447	29179.5	0.03976	29210.3	1.32921	29210.5	1.59066	29179.5	0.0301776	29179.7	0.0443331	29179.8
	29211.2	1.30615	29180.2	0.0494591	29181.8	0.0447661	29180.3	0.0338001	29180.3	0.0445993	29180.3	0.0370707	29211.4	1.19993	29107	-0.00246218	29109.1	-0.00049522	29108.3	-0.00555802	29179.9	0.0334752	29180	-0.00143867	29210.9	1.37491	29210.7	1.39932	29179.8	0.0694842	29180.2	0.00440275	29179.9	-0.0333668	29210.9	1.4414	29180	0.0614691	29180	0.0424911	29210.8	1.30341	29211	1.57029	29180	0.0363313	29180.2	0.049358	29180.4
	29211.7	1.23385	29180.7	0.00120182	29182.3	0.0207825	29180.8	-0.000575441	29180.8	0.0377174	29180.8	0.0503645	29211.9	1.18454	29107.7	-0.0014344	29109.7	0.000125032	29108.9	-0.00580989	29180.4	0.0419996	29180.5	0.0109615	29211.4	1.36718	29211.2	1.42372	29180.3	0.0673567	29180.7	0.0425046	29180.4	0.147117	29211.4	1.41956	29180.5	0.0715907	29180.5	0.0444096	29211.3	1.27892	29211.5	1.54938	29180.5	0.0356933	29180.7	0.050367	29180.9
	29212.2	1.18658	29181.2	0.0114595	29182.8	0.062181	29181.3	0.0485737	29181.3	0.0309051	29181.3	0.0409968	29212.4	1.17148	29108.4	-0.000864221	29110.3	-0.000357424	29109.6	-0.00735933	29180.9	0.0377572	29181	-0.00295422	29211.9	1.34799	29211.7	1.37073	29180.8	0.0914968	29181.2	0.0303641	29180.9	0.0432877	29211.9	1.39309	29181	0.0710329	29180.9	0.0453778	29211.8	1.2544	29212	1.50622	29181	0.0446751	29181.2	0.0466181	29181.4
	29212.7	1.15075	29181.7	0.0232691	29183.3	0.0494378	29181.8	0.0370896	29181.8	0.0600661	29181.8	0.0508469	29212.9	1.15397	29109.1	-0.00241333	29111	-0.000499173	29110.2	-0.00392815	29181.4	0.0385213	29181.5	0.0119149	29212.4	1.37589	29212.2	1.34884	29181.3	0.0678105	29181.7	0.0430771	29181.4	0.112408	29212.4	1.35874	29181.5	0.0738966	29181.4	0.0467127	29212.3	1.22565	29212.5	1.46682	29181.5	0.040276	29181.7	0.0530128	29181.9
	29213.2	1.11792	29182.2	0.0136629	29183.8	0.0728628	29182.3	0.0838042	29182.3	0.0306247	29182.3	0.072073	29213.4	1.13368	29109.8	-0.0019089	29111.6	-9.61505e-06	29110.8	0.00288728	29181.9	0.0428492	29182	-0.00238512	29212.9	1.34672	29212.7	1.32906	29181.8	0.0921738	29182.2	0.075068	29181.9	0.175508	29212.9	1.30895	29182	0.0709439	29182	0.0473919	29212.8	1.19942	29213	1.45514	29182	0.042569	29182.3	0.0537127	29182.3
	29213.7	1.09651	29182.7	0.0368356	29184.3	-0.0241035	29182.8	0.0172762	29182.8	0.0586876	29182.8	0.0503619	29213.9	1.11927	29110.5	-0.00180317	29112.2	-0.000355787	29111.4	-0.00871358	29182.4	0.0417365	29182.5	0.0112967	29213.4	1.31903	29213.2	1.30127	29182.3	0.0961558	29182.7	0.04339	29182.4	0.125885	29213.4	1.28932	29182.5	0.0772599	29182.5	0.0499514	29213.3	1.17766	29213.5	1.42122	29182.5	0.045977	29182.8	0.0579216	29182.8
	29214.2	1.08726	29183.2	0.0472165	29184.8	-0.00174225	29183.3	0.0102532	29183.3	0.0504526	29183.3	0.0565475	29214.4	1.11395	29111.3	-0.00163933	29112.8	-0.000347878	29112.1	-0.00577101	29182.9	0.0445523	29183	0.0294836	29213.9	1.29162	29213.7	1.24324	29182.8	0.102036	29183.2	0.0343391	29182.9	0.251802	29213.9	1.25751	29183	0.0678212	29183	0.0528379	29213.8	1.16224	29214	1.38365	29183	0.0461549	29183.3	0.0580962	29183.4
	29214.7	1.08655	29183.7	0.0330582	29185.3	0.0651995	29183.8	0.0282983	29183.8	0.0546589	29183.8	0.0678524	29214.9	1.1066	29112	-0.00105878	29113.5	-0.000712266	29112.9	0.00538798	29183.4	0.0514234	29183.5	0.0150037	29214.4	1.25103	29214.2	1.18001	29183.3	0.0901597	29183.7	0.0503967	29183.4	-0.0282284	29214.4	1.22898	29183.5	0.0804104	29183.5	0.0534843	29214.3	1.1504	29214.5	1.34501	29183.5	0.0526499	29183.8	0.0636553	29183.9
	29215.2	1.09174	29184.2	0.061761	29185.7	0.000400249	29184.3	0.0231905	29184.3	0.0542174	29184.3	0.0570629	29215.4	1.09387	29112.7	-0.00155994	29114.1	-0.000878456	29113.5	0.00168441	29183.9	0.0598942	29184	0.0156011	29214.9	1.22191	29214.7	1.15824	29183.8	0.0867923	29184.2	0.0154135	29183.9	0.164185	29214.9	1.20756	29184	0.0813403	29184	0.0549074	29214.8	1.12576	29215	1.30689	29184	0.05134	29184.3	0.067667	29184.4
	29215.7	1.09796	29184.7	0.0398677	29186.2	0.0641103	29184.8	0.0451504	29184.8	0.0553994	29184.8	0.0635296	29215.9	1.07463	29113.4	-0.00196571	29114.9	-0.00180478	29114.2	-0.00523742	29184.4	0.0519282	29184.5	0.0154825	29215.4	1.2008	29215.2	1.16085	29184.3	0.10187	29184.7	0.0609646	29184.4	0.0475233	29215.4	1.18383	29184.5	0.0780699	29184.5	0.0613594	29215.3	1.10883	29215.5	1.26766	29184.5	0.0564926	29184.8	0.0682241	29184.9
	29216.2	1.05688	29185.2	0.034975	29186.8	0.0582873	29185.3	0.0579895	29185.3	0.0635963	29185.3	0.0686714	29216.4	1.06807	29114.1	-0.00121277	29115.5	5.91666e-05	29114.7	-0.00764538	29184.9	0.0642129	29185	0.0265609	29215.9	1.18776	29215.7	1.09339	29184.8	0.0909165	29185.2	0.0215667	29184.9	0.109801	29215.9	1.15927	29185	0.0815411	29185	0.0634609	29215.8	1.09555	29216	1.2458	29185	0.0625446	29185.3	0.0714197	29185.4
	29216.7	1.05535	29185.7	0.0538492	29187.3	0.0165595	29185.8	0.056492	29185.8	0.0619702	29185.8	0.0815405	29216.9	1.058	29114.7	-0.00196224	29116.1	0.000517898	29115.4	-0.0035972	29185.4	0.0591254	29185.5	0.010309	29216.4	1.17402	29216.2	1.11187	29185.3	0.103973	29185.6	0.0686069	29185.4	0.25181	29216.4	1.1162	29185.5	0.104664	29185.5	0.0640718	29216.3	1.08447	29216.5	1.2191	29185.5	0.0579151	29185.8	0.0725385	29185.9
	29217.2	1.0562	29186.2	0.0596682	29187.8	0.019682	29186.3	0.0841772	29186.3	0.0531884	29186.3	0.06733	29217.4	1.04937	29115.3	-0.000333377	29116.8	0.0010103	29115.9	-0.00368	29185.9	0.0578268	29186	0.00335105	29216.9	1.14974	29216.7	1.16606	29185.8	0.100252	29186.1	0.0133892	29185.9	0.0639097	29216.9	1.09997	29186	0.0983894	29186	0.072394	29216.8	1.07592	29217	1.18966	29186	0.0711774	29186.3	0.0796134	29186.4
	29217.7	1.03885	29186.7	0.0434093	29188.3	0.0519571	29186.8	0.0632	29186.8	0.086064	29186.8	0.0802425	29217.9	1.04196	29116	-0.00104827	29117.5	0.000467069	29116.6	-0.00451359	29186.4	0.0615425	29186.5	0.0237456	29217.4	1.14059	29217.2	1.21007	29186.3	0.109992	29186.7	0.0744087	29186.5	0.193699	29217.4	1.10365	29186.4	0.0924228	29186.5	0.0702643	29217.3	1.0654	29217.5	1.15978	29186.5	0.0652444	29186.8	0.078163	29186.9
	29218.2	0.96574	29187.2	0.0549175	29188.8	0.0658085	29187.2	0.0658965	29187.3	0.0823776	29187.2	0.08889	29218.4	1.03763	29116.6	-0.000953272	29118.1	0.000561668	29117.2	-0.00993732	29186.9	0.0671468	29187	0.0168003	29217.9	1.11556	29217.7	1.08653	29186.8	0.111396	29187.2	0.0471783	29187	-0.0186627	29217.9	1.07876	29186.9	0.099314	29187	0.0791998	29217.8	1.05015	29218	1.12425	29187	0.0718735	29187.3	0.0845822	29187.4
	29218.7	0.982833	29187.7	0.0813787	29189.3	0.043322	29187.8	0.0634385	29187.8	0.0920267	29187.7	0.0826408	29218.9	1.03718	29117.3	-0.0013318	29118.7	0.000917169	29117.9	0.00119022	29187.4	0.0786551	29187.5	0.0425196	29218.4	1.09459	29218.2	1.07575	29187.3	0.110585	29187.7	0.0708112	29187.4	0.158837	29218.4	1.06438	29187.5	0.102785	29187.5	0.0813894	29218.3	1.0472	29218.5	1.10653	29187.5	0.073223	29187.8	0.0886732	29187.9
	29219.2	0.964739	29188.2	0.0821745	29189.8	0.136662	29188.3	0.0507156	29188.3	0.0806716	29188.3	0.0956867	29219.4	1.03177	29117.9	-0.0016743	29119.3	-0.000714799	29118.4	-0.00511195	29187.9	0.0776343	29188	0.0338548	29218.9	1.08132	29218.7	1.08956	29187.8	0.103096	29188.2	0.118842	29187.9	0.0381646	29218.9	1.05143	29188	0.0968287	29188	0.0858259	29218.8	1.04208	29219	1.08409	29188	0.0832436	29188.3	0.0907173	29188.4
	29219.7	0.963341	29188.7	0.0679336	29190.3	0.0309901	29188.8	0.177469	29188.8	0.0684971	29188.8	0.105185	29219.9	1.02062	29118.5	-0.00074134	29120.1	0.00103842	29119.1	0.00237703	29188.4	0.0703536	29188.5	0.0526293	29219.4	1.07274	29219.2	1.0788	29188.3	0.115564	29188.7	0.0700306	29188.5	-0.00933626	29219.4	1.02285	29188.5	0.118254	29188.5	0.088262	29219.3	1.03233	29219.5	1.05179	29188.5	0.0818813	29188.8	0.0970948	29188.9
	29220.2	0.972473	29189.2	0.103609	29190.8	0.0852396	29189.3	0.119603	29189.3	0.105886	29189.3	0.0947413	29220.4	1.0087	29119.1	-0.000695003	29120.7	0.000357239	29119.8	0.00385005	29188.9	0.0818091	29189	0.0440452	29219.9	1.05848	29219.7	1.07656	29188.8	0.114135	29189.2	0.0955185	29189	0.0803375	29219.9	1.01299	29189	0.111108	29189	0.0931789	29219.8	1.01949	29220	1.03344	29189	0.0893756	29189.3	0.101957	29189.4
	29220.7	0.931609	29189.7	0.0941512	29191.3	0.122653	29189.8	0.122938	29189.8	0.119258	29189.8	0.110812	29220.9	1.00052	29119.9	-0.00195859	29121.4	0.00129161	29120.4	-0.00195464	29189.4	0.0868202	29189.5	0.0457835	29220.4	1.0448	29220.2	1.03196	29189.3	0.13016	29189.7	0.0577313	29189.5	0.129394	29220.4	1.01135	29189.5	0.115747	29189.5	0.0945375	29220.3	1.01969	29220.5	1.0263	29189.5	0.0952826	29189.8	0.105652	29189.9
	29221.2	1.0014	29190.2	0.104628	29191.8	0.147795	29190.3	0.0548332	29190.3	0.118805	29190.3	0.0971196	29221.4	0.998154	29120.5	-0.00161294	29121.9	0.000765642	29121.1	0.00284593	29189.9	0.0768655	29190	0.0633005	29220.9	1.03734	29220.7	1.03904	29189.8	0.135282	29190.2	0.0959355	29190	0.187757	29220.9	0.999397	29190	0.130661	29190	0.10453	29220.8	1.01848	29221	1.00757	29190	0.0952851	29190.3	0.109913	29190.4
	29221.7	0.973767	29190.7	0.0837289	29192.3	0.102459	29190.8	0.115447	29190.8	0.101771	29190.8	0.109664	29221.9	0.996272	29121.1	-0.00214881	29122.6	0.00130841	29121.6	-0.00100231	29190.4	0.11707	29190.5	0.0631887	29221.4	1.0356	29221.2	1.07488	29190.3	0.145423	29190.7	0.0786653	29190.4	0.0936479	29221.4	0.983437	29190.5	0.11626	29190.5	0.107599	29221.3	1.013	29221.5	0.981557	29190.5	0.105217	29190.8	0.117971	29190.9
	29222.2	0.942985	29191.2	0.114864	29192.8	0.18522	29191.3	0.0779533	29191.3	0.107139	29191.2	0.117562	29222.4	0.982805	29121.8	-0.000573669	29123.4	-0.00038052	29122.3	0.000149224	29190.9	0.0987854	29191	0.0885189	29221.9	1.02299	29221.7	1.05743	29190.8	0.140952	29191.2	0.0872245	29190.9	0.109662	29221.9	0.965517	29190.9	0.130801	29191	0.112258	29221.8	1.0042	29222	0.969059	29191	0.107792	29191.2	0.122845	29191.4
	29222.7	0.943601	29191.7	0.101351	29193.3	0.148536	29191.8	0.164693	29191.8	0.114818	29191.7	0.133848	29222.9	0.977769	29122.4	-0.000265811	29124.1	0.00151923	29122.9	-0.00675458	29191.4	0.1092	29191.5	0.0873049	29222.4	1.02093	29222.2	1.01362	29191.2	0.144607	29191.7	0.113576	29191.5	0.128991	29222.4	0.948916	29191.4	0.13992	29191.5	0.119452	29222.3	0.994598	29222.5	0.975456	29191.5	0.110552	29191.7	0.128608	29191.9
	29223.2	0.954123	29192.2	0.117171	29193.8	0.0747942	29192.3	0.111361	29192.3	0.156391	29192.3	0.123245	29223.4	0.97543	29123.1	0.00018885	29124.8	0.00215158	29123.6	0.0044269	29191.9	0.115005	29192	0.0767763	29222.9	1.01297	29222.7	1.00706	29191.8	0.171517	29192.2	0.0796608	29192	0.130979	29222.9	0.95037	29192	0.132076	29192	0.127292	29222.8	0.991591	29223	0.961544	29192	0.12388	29192.3	0.141149	29192.4
	29223.7	0.951125	29192.7	0.13251	29194.3	0.166004	29192.8	0.139195	29192.8	0.151936	29192.8	0.164819	29223.9	0.973935	29123.7	1.74206e-05	29125.4	0.00075015	29124.2	0.00699273	29192.4	0.125263	29192.5	0.0786309	29223.4	1.00625	29223.2	1.0251	29192.3	0.155664	29192.7	0.147887	29192.5	0.071242	29223.4	0.948802	29192.5	0.150483	29192.5	0.128813	29223.3	0.988981	29223.5	0.947961	29192.5	0.124799	29192.8	0.14285	29192.9
	29224.2	0.95733	29193.2	0.132178	29194.8	0.169734	29193.3	0.0922288	29193.3	0.168933	29193.3	0.149163	29224.4	0.971429	29124.3	-0.000110337	29126	0.00222119	29124.9	0.00656996	29192.9	0.124294	29193	0.0730885	29223.9	1.00439	29223.7	1.04106	29192.8	0.178171	29193.2	0.115379	29193	0.18907	29223.9	0.948602	29193	0.159502	29193	0.144896	29223.8	0.9823	29224	0.951357	29193	0.135237	29193.3	0.157678	29193.4
	29224.7	0.976381	29193.7	0.148161	29195.3	0.204586	29193.8	0.15529	29193.8	0.178668	29193.8	0.182426	29224.9	0.964432	29124.9	-0.000681698	29126.6	0.00124815	29125.5	-0.00480759	29193.4	0.148121	29193.5	0.097399	29224.4	1.00104	29224.2	0.996495	29193.3	0.185031	29193.7	0.163033	29193.5	0.236818	29224.4	0.947448	29193.4	0.179046	29193.5	0.14994	29224.3	0.980878	29224.5	0.938617	29193.5	0.147443	29193.8	0.160423	29193.9
	29225.2	0.981521	29194.2	0.13848	29195.8	0.22262	29194.3	0.171547	29194.3	0.198947	29194.3	0.203164	29225.4	0.967437	29125.5	-0.00134724	29127.3	0.00275519	29126.1	0.00471353	29193.9	0.153451	29194	0.11425	29224.9	0.990232	29224.7	1.00264	29193.8	0.193755	29194.2	0.164106	29194	0.124472	29224.9	0.930543	29193.9	0.180092	29194	0.157803	29224.8	0.969363	29225	0.935252	29194	0.157004	29194.3	0.172016	29194.4
	29225.7	0.918999	29194.7	0.166102	29196.3	0.242893	29194.8	0.0990996	29194.8	0.196106	29194.8	0.188262	29225.9	0.961995	29126.1	-0.000494202	29127.9	0.0038889	29126.8	-0.00497918	29194.4	0.154059	29194.5	0.111391	29225.4	0.981745	29225.2	0.965463	29194.3	0.192558	29194.7	0.174421	29194.5	0.214583	29225.4	0.92475	29194.5	0.202278	29194.5	0.172739	29225.3	0.966265	29225.5	0.938263	29194.5	0.16413	29194.8	0.183076	29194.9
	29226.2	0.910206	29195.2	0.176991	29196.8	0.202037	29195.3	0.150438	29195.3	0.213853	29195.3	0.191786	29226.4	0.957592	29126.8	0.000590521	29128.5	0.00553521	29127.4	0.00588136	29194.9	0.1802	29195	0.115926	29225.9	0.983676	29225.7	0.951452	29194.8	0.216609	29195.2	0.193745	29195	0.172586	29225.9	0.938846	29195	0.191711	29195	0.182321	29225.8	0.964993	29226	0.942086	29195	0.169403	29195.3	0.196602	29195.4
	29226.7	0.910023	29195.7	0.1596	29197.2	0.214818	29195.8	0.214896	29195.8	0.230092	29195.8	0.232423	29226.9	0.955787	29127.4	0.00686422	29129.2	0.00387726	29128.2	0.0139873	29195.4	0.190137	29195.5	0.162957	29226.4	0.988762	29226.2	0.968948	29195.3	0.21936	29195.7	0.15376	29195.4	0.324376	29226.4	0.93577	29195.5	0.220186	29195.5	0.192213	29226.3	0.956934	29226.5	0.936721	29195.5	0.18158	29195.8	0.208761	29195.9
	29227.2	0.909566	29196.2	0.187498	29197.7	0.247541	29196.3	0.196201	29196.3	0.245057	29196.3	0.253035	29227.4	0.956008	29128.1	0.00797007	29129.7	0.00189506	29128.8	0.0031956	29195.9	0.204756	29196	0.16474	29226.9	0.969682	29226.7	0.978405	29195.8	0.233937	29196.2	0.18564	29195.9	0.378973	29226.9	0.923465	29196	0.217805	29196	0.207634	29226.8	0.957507	29227	0.938602	29196	0.199864	29196.3	0.222437	29196.4
	29227.7	0.907174	29196.7	0.210138	29198.3	0.236114	29196.8	0.203012	29196.8	0.275893	29196.7	0.253295	29227.9	0.955136	29128.7	0.00163462	29130.5	0.00269079	29129.6	0.00779837	29196.4	0.210262	29196.5	0.170188	29227.4	0.96955	29227.2	0.953627	29196.3	0.254436	29196.7	0.244745	29196.4	0.263173	29227.4	0.917867	29196.4	0.251461	29196.5	0.220678	29227.3	0.951998	29227.5	0.937412	29196.5	0.209366	29196.7	0.237328	29196.9
	29228.2	0.907385	29197.2	0.242698	29198.8	0.321645	29197.3	0.211028	29197.3	0.294084	29197.2	0.290003	29228.4	0.962764	29129.3	-0.000549697	29131.2	0.000816019	29130.2	0.00236864	29196.9	0.225084	29197	0.215413	29227.9	0.961772	29227.7	0.983584	29196.8	0.264227	29197.2	0.279766	29196.9	0.29512	29227.9	0.936164	29196.9	0.255103	29197	0.239205	29227.8	0.948425	29228	0.93369	29197	0.226366	29197.2	0.253607	29197.4
	29228.7	0.914135	29197.7	0.229275	29199.3	0.297103	29197.8	0.287274	29197.8	0.314478	29197.7	0.29822	29228.9	0.957545	29130	0.000167226	29131.6	0.00201897	29131	0.000804897	29197.4	0.241277	29197.5	0.192474	29228.4	0.958249	29228.2	1.0442	29197.3	0.284438	29197.7	0.258084	29197.4	0.230573	29228.4	0.934034	29197.4	0.286794	29197.5	0.254973	29228.3	0.947155	29228.5	0.940465	29197.5	0.243458	29197.7	0.272213	29197.9
	29229.2	0.891633	29198.2	0.262568	29199.8	0.366202	29198.3	0.253404	29198.3	0.34748	29198.2	0.333576	29229.4	0.936944	29130.7	0.00071662	29132.3	0.00215944	29131.7	-0.00378993	29197.9	0.266623	29198	0.226359	29228.9	0.962929	29228.7	1.06923	29197.8	0.298474	29198.2	0.319322	29197.9	0.40944	29228.9	0.915609	29197.9	0.275668	29198	0.274337	29228.8	0.936191	29229	0.926042	29198	0.264935	29198.2	0.292557	29198.4
	29229.7	0.86991	29198.7	0.279986	29200.3	0.380172	29198.8	0.286788	29198.8	0.392941	29198.8	0.362656	29229.9	0.928128	29131.4	0.000521276	29133.1	0.00333467	29132.5	0.00521119	29198.4	0.293825	29198.5	0.253971	29229.4	0.946215	29229.2	1.04172	29198.3	0.316278	29198.7	0.317468	29198.4	0.373449	29229.4	0.898182	29198.4	0.324223	29198.5	0.294731	29229.3	0.92849	29229.5	0.9064	29198.4	0.285032	29198.7	0.319417	29198.9
	29230.2	0.870943	29199.2	0.317995	29200.8	0.452978	29199.3	0.304021	29199.3	0.431298	29199.3	0.391625	29230.4	0.920202	29132	0.000665455	29133.7	0.0029902	29133.1	0.00145932	29198.9	0.314554	29199	0.267076	29229.9	0.935241	29229.7	0.963108	29198.8	0.347032	29199.2	0.334015	29198.9	0.429863	29229.9	0.890035	29198.9	0.327959	29199	0.327208	29229.8	0.924811	29230	0.890723	29198.9	0.312281	29199.2	0.342859	29199.4
	29230.7	0.878985	29199.7	0.364262	29201.3	0.451648	29199.8	0.38474	29199.8	0.43332	29199.8	0.445686	29230.9	0.914212	29132.7	0.0010817	29134.4	0.00344193	29133.8	0.00822882	29199.4	0.350564	29199.5	0.312764	29230.4	0.920553	29230.2	0.928623	29199.3	0.373358	29199.7	0.398285	29199.4	0.435067	29230.4	0.865789	29199.4	0.35432	29199.5	0.350434	29230.3	0.921015	29230.5	0.880068	29199.5	0.340466	29199.7	0.372974	29199.9
	29231.2	0.857907	29200.2	0.371291	29201.7	0.464228	29200.3	0.409972	29200.3	0.513569	29200.3	0.487459	29231.4	0.911114	29133.5	0.000769897	29134.9	0.00437524	29134.6	-0.000738885	29199.9	0.372873	29200	0.33292	29230.9	0.901964	29230.7	0.914949	29199.8	0.420447	29200.2	0.42409	29199.9	0.480206	29230.9	0.855698	29199.9	0.380561	29199.9	0.377195	29230.8	0.909921	29231	0.87053	29200	0.370694	29200.2	0.408973	29200.4
	29231.7	0.855042	29200.7	0.416401	29202.2	0.526979	29200.8	0.482766	29200.8	0.543787	29200.8	0.537329	29231.9	0.907267	29134.1	0.00259095	29135.7	0.00474837	29135.3	-0.00388477	29200.4	0.423268	29200.5	0.370797	29231.4	0.894358	29231.2	0.899278	29200.3	0.415908	29200.7	0.453565	29200.4	0.593466	29231.4	0.860508	29200.4	0.42684	29200.4	0.414035	29231.3	0.913065	29231.5	0.858207	29200.5	0.404324	29200.7	0.44382	29200.9
	29232.2	0.856852	29201.2	0.450147	29202.8	0.651211	29201.3	0.459285	29201.3	0.606096	29201.3	0.591457	29232.4	0.897966	29134.7	0.0011724	29136.3	0.00396263	29135.9	-0.00296745	29200.9	0.450535	29201	0.42136	29231.9	0.887132	29231.7	0.912434	29200.8	0.471796	29201.2	0.501504	29200.9	0.598984	29231.9	0.857524	29200.9	0.459424	29201	0.459207	29231.8	0.908379	29232	0.830607	29201	0.438302	29201.2	0.491134	29201.4
	29232.7	0.828617	29201.7	0.517083	29203.3	0.648507	29201.8	0.541109	29201.8	0.647467	29201.8	0.629371	29232.9	0.890953	29135.3	0.00104546	29136.9	0.00464468	29136.5	-0.00269126	29201.4	0.505495	29201.5	0.46626	29232.4	0.880728	29232.2	0.912951	29201.3	0.50923	29201.7	0.54933	29201.4	0.717746	29232.4	0.840815	29201.4	0.50099	29201.5	0.503931	29232.3	0.905161	29232.5	0.813244	29201.5	0.491287	29201.7	0.530995	29201.9
	29233.2	0.810249	29202.2	0.520275	29203.8	0.74981	29202.2	0.549289	29202.3	0.753196	29202.3	0.705244	29233.4	0.888361	29136.1	0.00224914	29137.5	0.00564592	29137.2	-0.00320505	29201.9	0.549671	29202	0.515749	29232.9	0.872859	29232.7	0.906374	29201.8	0.551007	29202.2	0.586688	29201.9	0.68915	29232.9	0.81829	29201.9	0.552112	29202	0.555801	29232.8	0.90677	29233	0.813121	29202	0.532839	29202.2	0.590631	29202.4
	29233.7	0.896958	29202.7	0.647297	29204.3	0.887501	29202.8	0.60404	29202.8	0.791717	29202.8	0.778847	29233.9	0.892239	29136.8	0.00179624	29138.2	0.00564518	29137.8	0.00464424	29202.4	0.616779	29202.5	0.590513	29233.4	0.863285	29233.2	0.895584	29202.2	0.603704	29202.7	0.680214	29202.4	0.634152	29233.4	0.825057	29202.4	0.613966	29202.4	0.608501	29233.3	0.898218	29233.5	0.816726	29202.5	0.588108	29202.7	0.647674	29202.9
	29234.2	0.889746	29203.1	0.67036	29204.8	0.896554	29203.3	0.650698	29203.3	0.855054	29203.3	0.835512	29234.4	0.886072	29137.5	0.00139362	29138.8	0.00483753	29138.4	-0.000218682	29202.9	0.676645	29203	0.61353	29233.9	0.856568	29233.7	0.908597	29202.7	0.676603	29203.2	0.766069	29202.9	0.830738	29233.9	0.825422	29202.9	0.649002	29202.9	0.674462	29233.8	0.893714	29234	0.812172	29203	0.653936	29203.2	0.712247	29203.4
	29234.7	0.884801	29203.6	0.752006	29205.3	0.937518	29203.8	0.707041	29203.8	0.952234	29203.7	0.892728	29234.9	0.884212	29138.3	0.00246431	29139.4	0.00449929	29139	0.0026587	29203.4	0.733419	29203.5	0.720183	29234.4	0.857782	29234.2	0.916344	29203.3	0.740949	29203.7	0.792377	29203.4	0.864582	29234.4	0.812475	29203.4	0.725116	29203.5	0.7535	29234.3	0.891948	29234.5	0.798383	29203.5	0.720591	29203.7	0.785712	29203.9
	29235.2	0.944023	29204.1	0.79177	29205.7	1.124	29204.3	0.867079	29204.3	1.00848	29204.2	0.957919	29235.4	0.888168	29139	0.0023134	29140	0.00580402	29139.6	0.00335446	29203.9	0.822512	29204	0.776186	29234.9	0.847826	29234.7	0.892582	29203.8	0.821343	29204.1	0.928388	29203.9	1.05067	29234.9	0.797642	29203.9	0.792015	29204	0.82912	29234.8	0.891388	29235	0.787309	29204	0.799869	29204.2	0.862665	29204.4
	29235.7	0.894455	29204.6	0.911047	29206.2	1.15543	29204.8	0.934056	29204.8	1.04873	29204.8	1.02075	29235.9	0.890856	29139.5	0.00240539	29140.6	0.00571999	29140.3	0.00122484	29204.4	0.918213	29204.5	0.871069	29235.4	0.843963	29235.2	0.853692	29204.3	0.880421	29204.6	0.965606	29204.4	1.0019	29235.4	0.801006	29204.4	0.864501	29204.5	0.919051	29235.3	0.889401	29235.5	0.783595	29204.5	0.879919	29204.7	0.941698	29204.9
	29236.2	0.862423	29205.2	1.0315	29206.8	1.33354	29205.3	0.991117	29205.3	1.14326	29205.3	1.10116	29236.4	0.879382	29140.2	0.00226127	29141.2	0.00455914	29140.8	-0.000208961	29204.9	1.0057	29205	0.953174	29235.9	0.87176	29235.7	0.884109	29204.8	0.961783	29205.2	1.08363	29204.9	1.0242	29235.9	0.81805	29204.9	0.926712	29205	1.0045	29235.8	0.881069	29236	0.783477	29205	0.973898	29205.2	1.02665	29205.4
	29236.7	0.888521	29205.7	1.10581	29207.3	1.37684	29205.8	1.0964	29205.8	1.17206	29205.8	1.13989	29236.9	0.882525	29140.8	0.00366983	29141.9	0.00472173	29141.5	0.0044837	29205.4	1.10008	29205.5	1.06966	29236.4	0.858135	29236.2	0.886693	29205.3	1.04113	29205.7	1.21933	29205.4	1.05481	29236.4	0.798283	29205.5	1.01083	29205.5	1.09974	29236.3	0.880523	29236.5	0.783292	29205.5	1.0696	29205.7	1.11817	29205.9
	29237.2	0.902168	29206.2	1.19633	29207.8	1.39871	29206.3	1.14122	29206.3	1.27134	29206.3	1.21034	29237.4	0.887204	29141.6	0.0037709	29142.5	0.00726003	29142.1	-0.00374914	29205.9	1.19624	29206	1.13854	29236.9	0.863736	29236.7	0.87398	29205.8	1.14349	29206.2	1.27654	29205.9	1.10159	29236.9	0.785668	29206	1.09803	29206	1.18793	29236.8	0.883412	29237	0.784534	29206	1.16069	29206.2	1.20119	29206.4
	29237.7	0.864829	29206.7	1.27485	29208.3	1.41302	29206.8	1.20687	29206.8	1.30735	29206.8	1.28888	29237.9	0.882572	29142.2	0.0041126	29143.3	0.00785423	29142.7	0.00662953	29206.4	1.29144	29206.5	1.26973	29237.4	0.870652	29237.2	0.86453	29206.3	1.20272	29206.7	1.35968	29206.4	1.23842	29237.4	0.805934	29206.5	1.16851	29206.5	1.28828	29237.3	0.88462	29237.5	0.780121	29206.5	1.25991	29206.7	1.2767	29206.9
	29238.2	0.906372	29207.2	1.36673	29208.8	1.54046	29207.3	1.39044	29207.3	1.38811	29207.3	1.34946	29238.4	0.889109	29143	0.00381462	29144.1	0.00554627	29143.2	0.00100013	29206.9	1.36982	29207	1.35026	29237.9	0.871232	29237.7	0.853436	29206.8	1.29039	29207.2	1.46904	29206.9	1.34643	29237.9	0.818339	29207	1.22552	29207	1.36514	29237.8	0.881977	29238	0.780921	29207	1.35745	29207.2	1.35838	29207.4
	29238.7	0.882045	29207.7	1.47894	29209.3	1.50649	29207.8	1.50219	29207.8	1.39563	29207.8	1.36809	29238.9	0.885708	29143.6	0.00396761	29144.7	0.00634979	29143.9	0.00395143	29207.4	1.46784	29207.5	1.40994	29238.4	0.87052	29238.2	0.852713	29207.3	1.33497	29207.7	1.48485	29207.4	1.42407	29238.4	0.802091	29207.5	1.30459	29207.5	1.44003	29238.3	0.882818	29238.5	0.795739	29207.5	1.43402	29207.8	1.42518	29207.9
	29239.2	0.904904	29208.2	1.53857	29209.8	1.5441	29208.3	1.47089	29208.3	1.45455	29208.3	1.42832	29239.4	0.884929	29144.2	0.00419423	29145.3	0.00679074	29144.5	0.0106895	29207.9	1.5032	29208	1.48318	29238.9	0.881288	29238.7	0.862036	29207.8	1.39794	29208.2	1.55681	29207.9	1.40192	29238.9	0.812533	29208	1.34398	29208	1.50429	29238.8	0.888253	29239	0.806125	29208	1.5093	29208.3	1.47202	29208.4
	29239.7	0.932138	29208.7	1.62338	29210.3	1.50425	29208.8	1.51711	29208.8	1.4926	29208.8	1.44765	29239.9	0.889049	29144.8	0.00448318	29146	0.00776579	29145.1	0.000501401	29208.4	1.55801	29208.5	1.5141	29239.4	0.883026	29239.2	0.878179	29208.3	1.42871	29208.7	1.58346	29208.4	1.47362	29239.4	0.811182	29208.5	1.38102	29208.5	1.53977	29239.3	0.886655	29239.5	0.805514	29208.5	1.55257	29208.8	1.51537	29208.9
	29240.2	0.902937	29209.2	1.62896	29210.8	1.588	29209.3	1.54538	29209.3	1.50411	29209.3	1.47271	29240.4	0.891577	29145.4	0.00407835	29146.7	0.00704288	29145.8	0.00299303	29208.9	1.56237	29209	1.54477	29239.9	0.870456	29239.7	0.888978	29208.8	1.47002	29209.2	1.61868	29208.9	1.4644	29239.9	0.825456	29209	1.39149	29209	1.58133	29239.8	0.886358	29240	0.807314	29209	1.60113	29209.3	1.53886	29209.4
	29240.7	0.918088	29209.7	1.59786	29211.3	1.49955	29209.8	1.57388	29209.8	1.50827	29209.8	1.48743	29240.9	0.901389	29146.1	0.00476285	29147.4	0.008537	29146.3	0.0128198	29209.4	1.58252	29209.5	1.55417	29240.4	0.898619	29240.2	0.858253	29209.3	1.48025	29209.7	1.63371	29209.5	1.40827	29240.4	0.828893	29209.5	1.40099	29209.5	1.59803	29240.3	0.893177	29240.5	0.813059	29209.5	1.61237	29209.8	1.55828	29209.9
	29241.2	0.915638	29210.2	1.6048	29211.8	1.56611	29210.3	1.55811	29210.3	1.51209	29210.3	1.48353	29241.4	0.899605	29146.8	0.00543206	29148.1	0.00727265	29146.9	0.00494781	29209.9	1.56685	29210	1.53339	29240.9	0.893368	29240.7	0.874775	29209.8	1.48241	29210.2	1.59709	29210	1.52927	29240.9	0.82892	29210	1.41809	29210	1.60002	29240.8	0.894029	29241	0.808905	29210	1.61892	29210.3	1.5571	29210.4
	29241.7	0.872558	29210.7	1.58534	29212.3	1.6129	29210.8	1.50669	29210.8	1.47156	29210.8	1.45703	29241.9	0.898913	29147.3	0.00494445	29148.6	0.00812158	29147.5	0.00559686	29210.4	1.54504	29210.5	1.51032	29241.4	0.902714	29241.2	0.915885	29210.3	1.48022	29210.7	1.6015	29210.5	1.37404	29241.4	0.832736	29210.5	1.38745	29210.5	1.59148	29241.3	0.906571	29241.5	0.818718	29210.4	1.61853	29210.7	1.55285	29210.9
	29242.2	0.854419	29211.2	1.60712	29212.8	1.42971	29211.3	1.53011	29211.3	1.45269	29211.3	1.44276	29242.4	0.904736	29148	0.0054656	29149.3	0.00910907	29148.1	0.00893531	29210.9	1.51926	29211	1.48519	29241.9	0.916149	29241.7	0.938019	29210.8	1.46489	29211.2	1.59371	29211	1.38621	29241.9	0.836767	29211	1.3934	29211	1.58233	29241.8	0.911543	29242	0.826672	29210.9	1.5975	29211.2	1.53397	29211.4
	29242.7	0.913612	29211.7	1.59544	29213.3	1.37943	29211.8	1.51729	29211.8	1.44924	29211.8	1.44181	29242.9	0.906084	29148.6	0.00542	29150.1	0.00930318	29148.6	0.00756658	29211.4	1.49385	29211.5	1.47772	29242.4	0.908715	29242.2	0.910092	29211.3	1.46413	29211.7	1.51036	29211.4	1.36267	29242.4	0.845742	29211.5	1.35311	29211.5	1.55542	29242.3	0.911891	29242.5	0.830901	29211.5	1.58177	29211.8	1.50965	29211.9
	29243.2	0.887385	29212.2	1.5739	29213.8	1.33379	29212.3	1.55765	29212.3	1.43315	29212.3	1.41256	29243.4	0.910006	29149.4	0.0070195	29150.8	0.00824977	29149.2	0.00342491	29211.9	1.47412	29212	1.51593	29242.9	0.921177	29242.7	0.904653	29211.8	1.4494	29212.2	1.49031	29211.9	1.55109	29242.9	0.847766	29212	1.3654	29212	1.53843	29242.8	0.911099	29243	0.839075	29212	1.55469	29212.3	1.48291	29212.4
	29243.7	0.927924	29212.7	1.45517	29214.3	1.23636	29212.8	1.47282	29212.8	1.39192	29212.8	1.348	29243.9	0.914532	29149.9	0.00666675	29151.3	0.00986444	29149.9	0.0102501	29212.4	1.44904	29212.5	1.50198	29243.4	0.9213	29243.2	0.878925	29212.3	1.40772	29212.7	1.44904	29212.5	1.55271	29243.4	0.861734	29212.5	1.34095	29212.5	1.49904	29243.3	0.914299	29243.5	0.84163	29212.5	1.53159	29212.8	1.44496	29212.9
	29244.2	0.962337	29213.2	1.42276	29214.8	1.23681	29213.3	1.30864	29213.3	1.33311	29213.3	1.33031	29244.4	0.918167	29150.6	0.00630474	29152	0.0110888	29150.5	0.00797819	29212.9	1.38769	29213	1.39722	29243.9	0.916905	29243.7	0.878639	29212.8	1.38651	29213.2	1.41888	29213	1.36667	29243.9	0.868489	29213	1.29133	29213	1.45004	29243.8	0.918512	29244	0.845746	29213	1.47101	29213.3	1.4056	29213.4
	29244.7	0.971853	29213.7	1.34861	29215.3	1.23244	29213.8	1.2726	29213.8	1.27306	29213.8	1.2711	29244.9	0.922937	29151.3	0.00724625	29152.7	0.0120179	29151	0.00378352	29213.4	1.34331	29213.5	1.31223	29244.4	0.920345	29244.2	0.913217	29213.3	1.33534	29213.7	1.33824	29213.5	1.12531	29244.4	0.852885	29213.5	1.2319	29213.5	1.39836	29244.3	0.922484	29244.5	0.859238	29213.5	1.42412	29213.8	1.36269	29213.9
	29245.2	0.969654	29214.2	1.31499	29215.8	1.13579	29214.2	1.29604	29214.3	1.23339	29214.2	1.24344	29245.4	0.925086	29151.9	0.00832293	29153.3	0.0126885	29151.7	0.00793326	29213.8	1.308	29214	1.28098	29244.9	0.937648	29244.7	0.963643	29213.7	1.29967	29214.2	1.32808	29213.9	1.17371	29244.9	0.855823	29213.9	1.20235	29214	1.35458	29244.8	0.924897	29245	0.865936	29214	1.38004	29214.2	1.32503	29214.3
	29245.7	0.890909	29214.7	1.27595	29216.3	1.20443	29214.8	1.23958	29214.8	1.22059	29214.7	1.23278	29245.9	0.931755	29152.5	0.00887505	29154.1	0.0149544	29152.4	0.00820597	29214.3	1.27011	29214.5	1.2479	29245.4	0.942688	29245.2	0.867792	29214.3	1.27516	29214.7	1.29796	29214.4	1.22449	29245.4	0.86094	29214.4	1.20446	29214.5	1.31599	29245.3	0.929447	29245.5	0.881666	29214.5	1.34255	29214.7	1.28785	29214.8
	29246.2	0.902257	29215.2	1.21883	29216.7	1.10171	29215.3	1.16682	29215.3	1.19437	29215.2	1.18619	29246.4	0.937344	29153.2	0.0105746	29154.7	0.0145165	29153	0.00970864	29214.9	1.24562	29215	1.20787	29245.9	0.945164	29245.7	0.936431	29214.8	1.2271	29215.2	1.24078	29214.9	1.15864	29245.9	0.869302	29214.9	1.14113	29215	1.2762	29245.8	0.938751	29246	0.888477	29215	1.31111	29215.2	1.25561	29215.4
	29246.7	0.94869	29215.7	1.21338	29217.2	1.06834	29215.8	1.08431	29215.8	1.16804	29215.7	1.16449	29246.9	0.93381	29153.9	0.0105139	29155.3	0.0130433	29153.6	0.00330838	29215.4	1.20635	29215.5	1.21097	29246.4	0.94747	29246.2	0.986477	29215.3	1.19811	29215.7	1.22653	29215.4	1.19648	29246.4	0.884474	29215.4	1.12839	29215.5	1.24419	29246.3	0.942077	29246.5	0.890992	29215.5	1.27049	29215.7	1.22414	29215.9
	29247.2	0.968096	29216.2	1.16074	29217.8	1.1259	29216.3	1.12361	29216.3	1.14952	29216.2	1.13435	29247.4	0.94346	29154.5	0.00885063	29155.9	0.0145278	29154.1	0.0080375	29215.9	1.18389	29216	1.14992	29246.9	0.949537	29246.7	0.990044	29215.8	1.18068	29216.2	1.20289	29215.9	1.18303	29246.9	0.899882	29215.9	1.09652	29216	1.20611	29246.8	0.944157	29247	0.892592	29215.9	1.24965	29216.1	1.1921	29216.4
	29247.7	0.942281	29216.7	1.16183	29218.3	1.03374	29216.8	1.08208	29216.8	1.08134	29216.8	1.12024	29247.9	0.951301	29155.2	0.0103044	29156.6	0.0133722	29154.8	0.00823502	29216.4	1.144	29216.5	1.14462	29247.4	0.948884	29247.2	0.964793	29216.3	1.15382	29216.7	1.14634	29216.4	1.16223	29247.4	0.872477	29216.4	1.0712	29216.5	1.17616	29247.3	0.952969	29247.5	0.892805	29216.4	1.20291	29216.7	1.1623	29216.9
	29248.2	0.975794	29217.2	1.09796	29218.8	1.05504	29217.3	1.10224	29217.3	1.10059	29217.3	1.09081	29248.4	0.953781	29155.9	0.0103797	29157.3	0.013176	29155.5	0.0111289	29216.9	1.14789	29217	1.1047	29247.9	0.954252	29247.7	0.950608	29216.8	1.12376	29217.2	1.12674	29216.9	1.13635	29247.9	0.887008	29216.9	1.06509	29217	1.15136	29247.8	0.958494	29248	0.911891	29217	1.17943	29217.2	1.12836	29217.4
	29248.7	0.955475	29217.7	1.06584	29219.3	0.988949	29217.8	1.0877	29217.8	1.07044	29217.8	1.06344	29248.9	0.952021	29156.6	0.0103401	29157.8	0.0147957	29156	0.00571693	29217.4	1.11123	29217.5	1.07473	29248.4	0.9667	29248.2	0.942681	29217.3	1.08934	29217.6	1.12927	29217.4	1.07603	29248.4	0.898378	29217.4	1.023	29217.5	1.1217	29248.3	0.960982	29248.5	0.916277	29217.5	1.15163	29217.7	1.11493	29217.9
	29249.2	0.940233	29218.2	1.10021	29219.8	1.01504	29218.3	1.05949	29218.3	1.0594	29218.3	1.03069	29249.4	0.959073	29157.3	0.0116655	29158.5	0.0160785	29156.6	0.0190383	29217.9	1.08697	29218	1.07498	29248.9	0.980338	29248.7	0.979381	29217.8	1.08325	29218.1	1.06076	29217.9	1.11226	29248.9	0.901177	29217.9	1.02721	29218	1.10182	29248.8	0.961877	29249	0.91826	29218	1.11677	29218.2	1.09013	29218.4
	29249.7	0.947734	29218.7	1.03553	29220.3	1.01937	29218.8	0.964956	29218.8	1.05364	29218.8	1.02907	29249.9	0.964904	29157.9	0.0108792	29159.1	0.0150302	29157.2	0.0146645	29218.4	1.07321	29218.5	1.03891	29249.4	0.964559	29249.2	1.00453	29218.3	1.06049	29218.7	1.13683	29218.4	0.895581	29249.4	0.900091	29218.4	0.995125	29218.5	1.08298	29249.3	0.965512	29249.5	0.93149	29218.5	1.09667	29218.7	1.07205	29218.9
	29250.2	0.955961	29219.2	1.0217	29220.8	0.987382	29219.3	0.978001	29219.2	1.03233	29219.3	1.02939	29250.4	0.970266	29158.5	0.0124944	29159.9	0.0181191	29157.7	0.0118552	29218.9	1.05177	29219	1.03098	29249.9	0.989148	29249.7	0.970365	29218.8	1.03046	29219.2	1.0558	29218.9	0.997016	29249.9	0.90881	29218.9	0.986397	29219	1.06477	29249.8	0.974375	29250	0.930848	29218.9	1.07164	29219.2	1.0502	29219.4
	29250.7	0.941126	29219.7	1.03043	29221.3	0.956526	29219.8	0.986522	29219.8	1.01115	29219.8	1.0136	29250.9	0.976376	29159.1	0.0123142	29160.5	0.019059	29158.4	0.00951353	29219.4	1.04061	29219.5	0.995008	29250.4	0.992829	29250.2	1.02036	29219.3	1.02128	29219.7	1.03247	29219.4	0.928049	29250.4	0.939302	29219.4	0.968401	29219.5	1.0457	29250.3	0.974174	29250.5	0.931547	29219.4	1.04679	29219.7	1.04192	29219.9
	29251.2	0.93083	29220.2	1.00327	29221.8	0.966638	29220.3	0.985564	29220.3	1.02382	29220.3	1.01026	29251.4	0.974258	29159.9	0.0132091	29161.1	0.0182277	29159	0.0137587	29219.9	1.00772	29220	0.992269	29250.9	0.994318	29250.7	1.00792	29219.8	1.00195	29220.2	1.03469	29219.9	0.966412	29250.9	0.937716	29219.9	0.956438	29220	1.03302	29250.8	0.977616	29251	0.93799	29220	1.02368	29220.2	1.02595	29220.4
	29251.7	0.958345	29220.7	1.01437	29222.3	0.973049	29220.8	0.937022	29220.8	0.990712	29220.8	0.993392	29251.9	0.977317	29160.6	0.0131212	29161.7	0.0191592	29159.7	0.0134206	29220.4	1.00189	29220.5	0.96168	29251.4	1.00419	29251.2	0.96229	29220.3	1.00987	29220.6	1.00124	29220.4	0.975609	29251.4	0.925432	29220.4	0.934678	29220.5	1.02057	29251.3	0.982976	29251.5	0.94692	29220.5	1.01226	29220.7	1.01562	29220.9
	29252.2	0.978293	29221.2	0.986598	29222.8	0.924952	29221.3	0.918992	29221.3	1.00871	29221.3	0.985941	29252.4	0.981592	29161.3	0.0154424	29162.3	0.019431	29160.2	0.0210388	29220.9	0.998334	29221	0.957126	29251.9	0.997625	29251.7	0.98423	29220.8	0.999696	29221.1	0.986665	29220.9	0.970186	29251.9	0.94474	29220.9	0.927875	29221	1.00439	29251.8	0.988407	29252	0.952293	29221	0.990706	29221.2	1.00499	29221.4
	29252.7	0.974777	29221.7	1.00278	29223.3	0.945702	29221.8	0.977241	29221.8	1.00712	29221.8	0.983982	29252.9	0.985147	29162.1	0.0155009	29163	0.0192787	29160.9	0.0243774	29221.4	0.962767	29221.5	0.940145	29252.4	1.00699	29252.2	1.06189	29221.3	0.96516	29221.7	1.01212	29221.4	0.934309	29252.4	0.952564	29221.4	0.905104	29221.4	0.995422	29252.3	0.993242	29252.5	0.954375	29221.5	0.98168	29221.7	0.993662	29221.9
	29253.2	0.978421	29222.2	0.986392	29223.8	0.88946	29222.3	0.952932	29222.3	0.975406	29222.3	0.947584	29253.4	0.988235	29162.9	0.0162086	29163.6	0.022173	29161.5	0.0172254	29221.9	0.975641	29222	0.895938	29252.9	1.01392	29252.7	1.00367	29221.8	0.979422	29222.2	0.988209	29221.9	0.874447	29252.9	0.9545	29222	0.915781	29221.9	0.979677	29252.8	0.98643	29253	0.954916	29222	0.971217	29222.2	0.985201	29222.4
	29253.7	1.00456	29222.7	0.975495	29224.2	0.925154	29222.8	0.979201	29222.8	0.983671	29222.8	0.96802	29253.9	0.990219	29163.5	0.0171156	29164.3	0.0216455	29162.1	0.0164363	29222.4	0.953662	29222.5	0.909881	29253.3	1.01394	29253.2	1.01389	29222.3	0.946559	29222.7	0.954845	29222.4	0.920079	29253.3	0.956773	29222.5	0.894787	29222.5	0.971635	29253.2	0.989881	29253.4	0.961884	29222.5	0.960206	29222.8	0.96955	29222.9
	29255.1	0.992821	29223.2	0.972918	29224.8	0.913545	29223.3	0.956567	29223.3	0.963692	29223.3	0.97316	29255.3	1.00111	29164.1	0.0180301	29164.9	0.0227598	29162.7	0.0119917	29222.9	0.948666	29223	0.900435	29254.7	1.0283	29254.6	1.02794	29222.8	0.950124	29223.2	0.980825	29222.9	1.00919	29254.7	0.974164	29223	0.897087	29223	0.963949	29254.6	1.00654	29254.8	0.969386	29223	0.962221	29223.3	0.964125	29223.4
	29256.5	0.98445	29223.7	0.991769	29225.3	0.947101	29223.8	0.893053	29223.8	0.978168	29223.8	0.963075	29256.7	1.00794	29164.6	0.0179193	29165.4	0.0231641	29163.4	0.0202101	29223.4	0.939708	29223.5	0.898413	29256.1	1.03044	29256	1.02994	29223.3	0.940215	29223.7	0.971555	29223.5	0.960892	29256.1	0.987467	29223.5	0.877355	29223.5	0.951511	29256	1.01847	29256.2	0.983523	29223.5	0.957834	29223.8	0.958469	29223.9
	29257.9	0.991642	29224.2	0.96659	29225.8	0.92487	29224.3	0.955902	29224.3	0.971789	29224.3	0.986725	29258.1	1.0204	29165.3	0.0190255	29166	0.0237937	29163.9	0.00943113	29223.9	0.9583	29224	0.899646	29257.6	1.03465	29257.4	1.03935	29223.8	0.936023	29224.2	0.955159	29224	0.918328	29257.5	0.979621	29224	0.876383	29224	0.95312	29257.5	1.02925	29257.7	0.983049	29224	0.960717	29224.3	0.950454	29224.4
	29259.3	1.04321	29224.7	0.92993	29226.3	0.939277	29224.8	0.961744	29224.8	0.970424	29224.8	0.934581	29259.6	1.02315	29165.9	0.0193707	29166.7	0.0245792	29164.6	0.0145863	29224.4	0.923206	29224.5	0.891262	29259	1.01456	29258.9	1.08097	29224.3	0.931894	29224.7	0.993253	29224.5	0.822872	29259	0.996187	29224.5	0.885504	29224.5	0.942365	29258.9	1.03367	29259.1	0.989652	29224.5	0.953458	29224.8	0.947827	29224.9
	29260.8	0.958169	29225.2	0.971077	29226.8	0.950604	29225.3	0.956712	29225.3	0.954919	29225.3	0.942444	29261	1.02021	29166.7	0.0219605	29167.4	0.0258421	29165.1	0.0157597	29224.9	0.930418	29225	0.895746	29260.5	1.03799	29260.3	1.07523	29224.8	0.939974	29225.2	0.957859	29225	0.840862	29260.5	0.986403	29225	0.866588	29225	0.943402	29260.4	1.04353	29260.6	1.0198	29225	0.945951	29225.3	0.942478	29225.4
	29262.3	0.987217	29225.7	0.965134	29227.3	0.944014	29225.8	0.985164	29225.8	0.965366	29225.8	0.936734	29262.5	1.03244	29167.1	0.0212546	29168.1	0.0269486	29165.7	0.0194741	29225.4	0.934008	29225.5	0.89877	29261.9	1.04131	29261.8	1.07766	29225.3	0.936036	29225.7	0.94856	29225.5	0.823739	29261.9	1.02243	29225.5	0.8814	29225.5	0.936479	29261.9	1.04121	29262	1.02685	29225.5	0.95495	29225.8	0.942793	29225.9
	29263.8	0.94182	29226.2	0.974427	29227.8	0.900203	29226.3	0.914057	29226.3	0.950298	29226.3	0.937717	29264	1.0439	29167.8	0.0222806	29168.8	0.0278143	29166.4	0.0243153	29225.9	0.928876	29226	0.892115	29263.5	1.04419	29263.3	1.0501	29225.8	0.944549	29226.2	0.975048	29226	0.866491	29263.5	1.01147	29226	0.875493	29226	0.932773	29263.4	1.04751	29263.6	1.03881	29226	0.964509	29226.3	0.937055	29226.4
	29265.3	0.993322	29226.7	0.960526	29228.3	0.880299	29226.8	0.931785	29226.8	0.963078	29226.8	0.946075	29265.5	1.02917	29168.6	0.0243164	29169.6	0.0283018	29167	0.0130903	29226.4	0.924341	29226.5	0.914992	29265	1.03609	29264.8	1.07847	29226.3	0.916598	29226.7	0.978369	29226.5	0.969782	29265	1.00368	29226.5	0.87237	29226.5	0.932731	29264.9	1.05452	29265.1	1.05087	29226.5	0.957395	29226.8	0.926132	29226.9
	29266.9	0.997728	29227.2	0.983607	29228.8	0.904708	29227.3	0.931802	29227.3	0.956434	29227.3	0.944115	29267.1	1.03996	29169.3	0.0254054	29170.2	0.0298405	29167.6	0.0232067	29226.9	0.935728	29227	0.907381	29266.5	1.03777	29266.4	1.09906	29226.8	0.919662	29227.2	0.923771	29227	0.970355	29266.5	1.03274	29227	0.927088	29227	0.935353	29266.4	1.05364	29266.6	1.04849	29227	0.95325	29227.3	0.931973	29227.4
	29268.4	0.97974	29227.7	0.935732	29229.2	0.871379	29227.8	0.880552	29227.8	0.926991	29227.8	0.907583	29268.6	1.02783	29169.9	0.0258474	29170.8	0.0294699	29168.2	0.0239101	29227.4	0.929728	29227.5	0.892882	29268.1	1.05277	29267.9	1.06554	29227.3	0.950648	29227.7	0.958954	29227.5	0.819822	29268.1	1.03477	29227.5	0.887549	29227.5	0.925843	29268	1.04433	29268.2	1.06821	29227.5	0.949922	29227.8	0.922591	29227.9
	29270	1.03943	29228.2	0.926449	29229.7	0.860501	29228.3	0.83442	29228.3	0.92401	29228.3	0.91469	29270.2	1.02735	29170.5	0.0259096	29171.4	0.0309005	29168.8	0.0215857	29227.9	0.929981	29228	0.888729	29269.7	1.04612	29269.5	1.09236	29227.8	0.919597	29228.2	0.975829	29228	0.924157	29269.7	1.03105	29228	0.870018	29228	0.913613	29269.6	1.05178	29269.8	1.05834	29228	0.942831	29228.3	0.913954	29228.4
	29271.6	0.993423	29228.7	0.909475	29230.3	0.829761	29228.8	0.857268	29228.8	0.900922	29228.7	0.886272	29271.8	1.02522	29171.2	0.0270641	29172.1	0.0346392	29169.4	0.021992	29228.4	0.906157	29228.5	0.855064	29271.3	1.02031	29271.1	1.04221	29228.3	0.900654	29228.7	0.90402	29228.4	0.951537	29271.3	1.02583	29228.4	0.861171	29228.5	0.905001	29271.2	1.03629	29271.4	1.06095	29228.5	0.925324	29228.7	0.903717	29228.9
	29273.2	1.00676	29229.2	0.880035	29230.8	0.840419	29229.3	0.884645	29229.3	0.907387	29229.2	0.911395	29273.4	1.01694	29171.8	0.0288153	29172.7	0.0360153	29170	0.0248957	29228.8	0.903008	29229	0.867156	29272.9	1.02295	29272.7	1.02556	29228.8	0.896028	29229.2	0.96701	29228.9	0.941746	29272.9	1.02593	29228.9	0.836849	29229	0.896645	29272.8	1.02578	29273	1.06041	29229	0.919013	29229.2	0.896465	29229.4
	29274.9	0.998858	29229.7	0.861248	29231.3	0.784031	29229.8	0.832366	29229.8	0.891837	29229.7	0.884228	29275.1	1.00734	29172.4	0.0305689	29173.3	0.0371264	29170.6	0.0225079	29229.3	0.905324	29229.5	0.860256	29274.5	1.03264	29274.4	1.08722	29229.3	0.881722	29229.7	0.888598	29229.4	0.881928	29274.5	0.99792	29229.4	0.832817	29229.5	0.884334	29274.4	1.01466	29274.6	1.04715	29229.5	0.900922	29229.7	0.885971	29229.9
	29276.5	0.942499	29230.2	0.874167	29231.8	0.750536	29230.3	0.813423	29230.3	0.863297	29230.3	0.874175	29276.7	0.995728	29173	0.0317003	29173.9	0.0378551	29171.3	0.0253675	29229.9	0.900276	29230	0.84096	29276.2	1.0278	29276	0.962095	29229.8	0.890633	29230.2	0.949191	29229.9	0.930963	29276.2	0.993196	29229.9	0.832375	29230	0.871816	29276.1	1.01336	29276.3	1.03602	29230	0.88942	29230.2	0.871745	29230.4
	29278.2	0.983702	29230.7	0.833896	29232.3	0.809137	29230.8	0.807679	29230.8	0.847092	29230.7	0.857867	29278.4	0.984407	29173.7	0.0341746	29174.6	0.0404002	29171.9	0.0266933	29230.4	0.886011	29230.5	0.814078	29277.8	1.02264	29277.7	0.982077	29230.3	0.880664	29230.7	0.901499	29230.4	0.904833	29277.8	0.998339	29230.4	0.839196	29230.5	0.865138	29277.8	1.00752	29277.9	1.02294	29230.5	0.869514	29230.7	0.861383	29230.9
	29279.9	0.974885	29231.2	0.835825	29232.8	0.757512	29231.3	0.849621	29231.3	0.856994	29231.2	0.842122	29280.1	0.978789	29174.4	0.0351205	29175.3	0.0410716	29172.5	0.0281803	29230.9	0.861981	29231	0.811757	29279.5	1.0053	29279.4	1.03688	29230.8	0.881268	29231.2	0.916937	29230.9	0.885709	29279.5	1.00162	29230.9	0.814149	29231	0.85237	29279.5	0.989941	29279.6	1.00194	29231	0.864981	29231.2	0.84496	29231.4
	29281.6	0.98293	29231.7	0.851453	29233.3	0.815605	29231.8	0.856422	29231.8	0.820054	29231.8	0.849994	29281.8	0.974447	29175.1	0.0367259	29176	0.0424956	29173.1	0.0280099	29231.4	0.853839	29231.5	0.845642	29281.2	1.00703	29281.1	0.978237	29231.3	0.864891	29231.7	0.823874	29231.4	0.930693	29281.2	0.982411	29231.4	0.832185	29231.5	0.844377	29281.2	0.983978	29281.3	0.991783	29231.4	0.841234	29231.7	0.840721	29231.9
	29283.3	0.978769	29232.2	0.823009	29233.8	0.753046	29232.3	0.788895	29232.3	0.845526	29232.3	0.847162	29283.5	0.974303	29175.9	0.037128	29176.6	0.0439668	29173.6	0.034171	29231.9	0.863461	29232	0.791522	29283	0.987416	29282.8	1.09752	29231.8	0.86751	29232.2	0.862838	29231.9	0.977193	29283	1.02177	29231.9	0.803102	29232	0.836457	29282.9	0.979174	29283.1	1.00107	29231.9	0.833815	29232.2	0.830002	29232.4
	29285.1	0.968283	29232.7	0.799312	29234.3	0.83207	29232.8	0.84541	29232.8	0.830437	29232.7	0.820835	29285.3	0.971049	29176.5	0.0381148	29177.2	0.0469488	29174.2	0.0400142	29232.4	0.817531	29232.5	0.78571	29284.7	0.980789	29284.6	0.969389	29232.3	0.858393	29232.7	0.86514	29232.4	0.922947	29284.7	0.965958	29232.4	0.815911	29232.5	0.823875	29284.7	0.970122	29284.8	0.975274	29232.5	0.818742	29232.7	0.81364	29232.9
	29286.9	0.948362	29233.2	0.779915	29234.8	0.727453	29233.3	0.801267	29233.3	0.818817	29233.2	0.806532	29287.1	0.950223	29177	0.040752	29177.9	0.0481477	29174.9	0.0389152	29232.9	0.827918	29233	0.788166	29286.5	0.976492	29286.4	0.944057	29232.8	0.832195	29233.2	0.830519	29232.9	0.783478	29286.5	0.943291	29232.9	0.768078	29233	0.808392	29286.4	0.960695	29286.6	0.963715	29233	0.804958	29233.2	0.808414	29233.4
	29288.6	0.933937	29233.7	0.801954	29235.3	0.782403	29233.8	0.810944	29233.8	0.8321	29233.8	0.804562	29288.9	0.961392	29177.7	0.0435882	29178.5	0.0512673	29175.5	0.03904	29233.4	0.81886	29233.5	0.777624	29288.3	0.962516	29288.2	0.958085	29233.3	0.812193	29233.7	0.864196	29233.4	0.89992	29288.3	0.959175	29233.4	0.758974	29233.5	0.798816	29288.2	0.9563	29288.4	0.946712	29233.5	0.795603	29233.7	0.799027	29233.9
	29290.5	0.925401	29234.2	0.765523	29235.8	0.801621	29234.3	0.735519	29234.3	0.811922	29234.3	0.799676	29290.7	0.971349	29178.4	0.0446274	29179.2	0.0532208	29176.1	0.038763	29233.9	0.803922	29234	0.756544	29290.1	0.980606	29290	1.0853	29233.8	0.811154	29234.2	0.809949	29233.9	0.917036	29290.1	0.975556	29234	0.76284	29233.9	0.794205	29290	0.97137	29290.2	0.971627	29234	0.786867	29234.2	0.798616	29234.4
	29292.3	0.907561	29234.7	0.779883	29236.3	0.838325	29234.8	0.780165	29234.8	0.811915	29234.8	0.825713	29292.5	0.954344	29179.2	0.0478871	29179.8	0.0568653	29176.7	0.0432465	29234.4	0.806568	29234.5	0.707671	29291.9	0.955457	29291.8	1.08064	29234.3	0.811968	29234.7	0.859752	29234.4	0.994518	29291.9	0.98426	29234.5	0.771951	29234.5	0.787306	29291.8	0.987517	29292	0.966396	29234.5	0.779152	29234.8	0.788389	29234.9
	29294.1	0.943236	29235.2	0.735087	29236.8	0.770188	29235.3	0.692176	29235.3	0.810951	29235.3	0.798887	29294.3	0.957283	29179.9	0.0510255	29180.4	0.0590325	29177.3	0.0391483	29234.9	0.803425	29235	0.747004	29293.8	0.940526	29293.6	0.968784	29234.8	0.817765	29235.2	0.837971	29234.9	0.943788	29293.8	0.923944	29235	0.74151	29235	0.78567	29293.7	0.948405	29293.9	0.925542	29235	0.775368	29235.3	0.788459	29235.4
	29296	0.957152	29235.7	0.75171	29237.3	0.788355	29235.8	0.767727	29235.8	0.802259	29235.8	0.799011	29296.2	0.954386	29180.5	0.0538574	29181.1	0.0632194	29177.9	0.0420901	29235.4	0.791195	29235.5	0.733233	29295.6	0.938993	29295.5	0.93244	29235.3	0.794404	29235.7	0.844439	29235.4	0.738005	29295.6	0.92374	29235.5	0.76791	29235.5	0.786411	29295.6	0.947587	29295.7	0.923688	29235.5	0.777764	29235.8	0.784828	29235.9
	29297.9	0.936591	29236.2	0.771566	29237.8	0.771839	29236.3	0.717316	29236.3	0.809738	29236.3	0.81503	29298.1	0.94939	29181.2	0.0566496	29181.7	0.0641492	29178.6	0.0392164	29235.9	0.798027	29236	0.749333	29297.5	0.961376	29297.4	0.952784	29235.8	0.804396	29236.2	0.822873	29235.9	0.926059	29297.5	0.939208	29236	0.755603	29236	0.786454	29297.4	0.945735	29297.6	0.924227	29236	0.779709	29236.3	0.787989	29236.4
	29299.8	0.933995	29236.7	0.770168	29238.3	0.735091	29236.8	0.735609	29236.8	0.819961	29236.8	0.797853	29300	0.949303	29181.8	0.0576567	29182.3	0.0666218	29179.2	0.0436696	29236.4	0.771938	29236.5	0.745191	29299.4	0.964575	29299.3	0.971961	29236.3	0.793646	29236.7	0.814351	29236.5	0.864494	29299.4	0.944944	29236.5	0.75829	29236.5	0.789512	29299.3	0.950016	29299.5	0.919294	29236.5	0.775551	29236.8	0.791268	29236.9
	29301.7	0.951442	29237.2	0.783282	29238.8	0.778418	29237.3	0.744057	29237.3	0.807378	29237.3	0.830686	29301.9	0.946546	29182.4	0.0598982	29182.9	0.0712101	29179.8	0.0442224	29236.9	0.797435	29237	0.754474	29301.4	0.944523	29301.2	0.94499	29236.8	0.810773	29237.2	0.795121	29237	1.05315	29301.3	0.911751	29237	0.765776	29237	0.786834	29301.3	0.950549	29301.5	0.922564	29237	0.775162	29237.3	0.78837	29237.4
	29303.6	0.940864	29237.7	0.777312	29239.3	0.758267	29237.8	0.738379	29237.8	0.807225	29237.8	0.79674	29303.9	0.951254	29183.2	0.0649381	29183.6	0.0749049	29180.4	0.0573429	29237.4	0.793881	29237.5	0.734168	29303.3	0.942025	29303.2	0.998198	29237.3	0.802967	29237.7	0.797696	29237.5	0.778335	29303.3	0.925529	29237.4	0.762744	29237.5	0.792484	29303.2	0.956328	29303.4	0.922927	29237.5	0.776531	29237.7	0.794501	29237.9
	29305.6	1	29238.2	0.774336	29239.8	0.762151	29238.3	0.656975	29238.3	0.822207	29238.3	0.810826	29305.8	0.947381	29183.9	0.0682292	29184.2	0.0782882	29181	0.0607407	29237.9	0.789907	29238	0.766289	29305.3	0.941602	29305.1	0.992685	29237.8	0.803528	29238.2	0.801248	29238	0.90595	29305.3	0.942412	29237.9	0.752972	29238	0.794849	29305.2	0.958886	29305.4	0.926049	29238	0.77682	29238.2	0.799572	29238.4
	29307.6	0.943703	29238.7	0.757835	29240.3	0.767012	29238.8	0.748113	29238.8	0.811171	29238.8	0.822584	29307.8	0.96176	29184.6	0.0718062	29184.8	0.0805911	29181.6	0.0601773	29238.4	0.800517	29238.5	0.738018	29307.2	0.939015	29307.1	0.962606	29238.3	0.82226	29238.7	0.821581	29238.5	0.969174	29307.2	0.938772	29238.5	0.767241	29238.5	0.799194	29307.2	0.962239	29307.3	0.924435	29238.5	0.787556	29238.8	0.805055	29238.9
	29309.6	0.95531	29239.2	0.801546	29240.8	0.844938	29239.3	0.701784	29239.3	0.829704	29239.3	0.820781	29309.8	0.970769	29185.2	0.0762424	29185.5	0.0853672	29182.3	0.0594189	29238.9	0.800286	29239	0.737111	29309.2	0.944473	29309.1	0.937879	29238.8	0.822004	29239.2	0.849256	29239	0.852498	29309.2	0.943681	29239	0.781618	29239	0.800917	29309.2	0.96941	29309.3	0.925237	29239	0.785156	29239.3	0.809013	29239.4
	29311.6	0.929079	29239.7	0.777014	29241.3	0.765746	29239.8	0.804474	29239.8	0.835371	29239.8	0.844401	29311.8	0.981496	29185.8	0.0797893	29186.1	0.0889987	29182.9	0.0630458	29239.4	0.804657	29239.5	0.738932	29311.3	0.952474	29311.1	1.09414	29239.3	0.826533	29239.7	0.832376	29239.5	0.807233	29311.2	0.956082	29239.5	0.754814	29239.5	0.806244	29311.2	0.982009	29311.4	0.941045	29239.5	0.791323	29239.8	0.81268	29239.9
	29313.6	0.94728	29240.2	0.796855	29241.8	0.787688	29240.3	0.761486	29240.3	0.814394	29240.2	0.825431	29313.9	0.976095	29186.5	0.0862695	29186.7	0.0956177	29183.5	0.0661679	29239.9	0.804693	29239.9	0.749393	29313.3	0.961593	29313.1	0.980032	29239.7	0.851921	29240.2	0.841727	29239.9	0.737117	29313.3	0.962925	29239.9	0.786808	29240	0.80871	29313.2	0.984835	29313.4	0.938476	29240	0.79778	29240.2	0.818223	29240.4
	29315.7	0.94663	29240.7	0.792085	29242.3	0.862206	29240.8	0.781796	29240.8	0.817555	29240.7	0.841706	29315.9	0.993556	29187.2	0.0904334	29187.4	0.101195	29184.2	0.0752787	29240.4	0.797586	29240.5	0.745968	29315.3	0.962041	29315.2	1.05367	29240.2	0.828838	29240.7	0.862263	29240.4	0.915848	29315.3	0.949657	29240.4	0.779715	29240.5	0.814041	29315.3	0.994878	29315.4	0.967749	29240.5	0.797497	29240.7	0.818487	29240.9
	29317.8	0.932715	29241.2	0.763117	29242.8	0.781387	29241.2	0.80658	29241.3	0.842338	29241.3	0.825594	29318	0.989353	29187.9	0.0962392	29187.9	0.105995	29184.7	0.0753673	29240.9	0.812654	29241	0.758436	29317.4	0.965894	29317.3	0.988821	29240.7	0.847801	29241.2	0.775772	29240.9	0.79117	29317.4	0.963579	29240.9	0.77307	29241	0.81861	29317.3	1.00764	29317.5	0.955025	29241	0.808604	29241.2	0.822129	29241.4
	29319.9	0.945186	29241.7	0.82152	29243.3	0.816631	29241.7	0.809497	29241.8	0.854844	29241.8	0.839552	29320.1	0.99787	29188.4	0.101122	29188.7	0.113589	29185.4	0.0795992	29241.4	0.817653	29241.5	0.772207	29319.5	0.967596	29319.4	0.994001	29241.2	0.826489	29241.7	0.86863	29241.4	0.828956	29319.5	0.967756	29241.4	0.781903	29241.5	0.81667	29319.4	1.01001	29319.6	0.966599	29241.5	0.813643	29241.7	0.826793	29241.9
	29322	0.994781	29242.2	0.820336	29243.8	0.834141	29242.3	0.805992	29242.3	0.858636	29242.3	0.851039	29322.2	1.00326	29189.1	0.107424	29189.3	0.119741	29186	0.0884465	29241.9	0.814132	29242	0.767377	29321.6	0.973987	29321.5	0.978211	29241.8	0.843322	29242.2	0.831948	29241.9	0.818	29321.6	0.971119	29241.9	0.795864	29242	0.826549	29321.5	1.00718	29321.7	0.963304	29242	0.822685	29242.2	0.832618	29242.4
	29324.1	0.96822	29242.7	0.828498	29244.3	0.874481	29242.8	0.775963	29242.8	0.861731	29242.8	0.83005	29324.3	1.04934	29189.8	0.117207	29189.9	0.127907	29186.6	0.0839326	29242.4	0.816961	29242.5	0.776038	29323.8	1.00476	29323.6	1.40005	29242.3	0.847805	29242.7	0.839767	29242.4	0.957565	29323.8	1.13024	29242.4	0.796286	29242.5	0.834286	29323.7	1.04644	29323.9	1.04756	29242.5	0.820762	29242.7	0.837499	29242.9
	29326.3	0.941308	29243.2	0.807907	29244.8	0.879147	29243.3	0.768794	29243.3	0.872135	29243.3	0.846706	29326.5	1.00857	29190.5	0.125019	29190.5	0.135618	29187.3	0.0937962	29242.9	0.80947	29243	0.784946	29325.9	0.998504	29325.8	1.02527	29242.8	0.852445	29243.2	0.902574	29242.9	0.979376	29325.9	0.985961	29242.9	0.799311	29243	0.834458	29325.8	1.01849	29326	0.982874	29243	0.827761	29243.2	0.839178	29243.4
	29328.4	0.970647	29243.7	0.825527	29245.3	0.832084	29243.8	0.818939	29243.8	0.899583	29243.8	0.862908	29328.6	1.00407	29191.2	0.133703	29191.1	0.145811	29187.8	0.0991183	29243.4	0.828872	29243.5	0.768126	29328.1	0.99128	29327.9	0.985137	29243.3	0.85556	29243.7	0.890339	29243.4	0.825672	29328.1	0.971448	29243.4	0.791995	29243.5	0.837887	29328	1.01877	29328.2	0.985754	29243.5	0.831291	29243.7	0.844594	29243.9
	29330.6	0.967697	29244.2	0.861942	29245.8	0.821295	29244.3	0.789833	29244.3	0.876225	29244.3	0.86961	29330.8	1.00762	29191.8	0.14598	29191.9	0.159042	29188.4	0.109283	29243.9	0.851487	29244	0.78777	29330.3	0.987174	29330.1	1.07749	29243.8	0.869729	29244.2	0.827485	29243.9	0.892329	29330.3	0.958057	29244	0.816554	29244	0.845344	29330.2	1.01953	29330.4	0.997636	29244	0.845448	29244.2	0.852279	29244.4
	29332.8	0.979409	29244.7	0.821971	29246.3	0.83718	29244.8	0.876403	29244.8	0.895377	29244.8	0.875879	29333	1.00659	29192.4	0.156767	29192.7	0.172736	29189.1	0.112517	29244.4	0.833582	29244.5	0.802668	29332.5	0.989384	29332.3	1.05302	29244.3	0.880289	29244.7	0.856505	29244.4	0.897741	29332.5	0.959778	29244.5	0.808856	29244.5	0.85261	29332.4	1.02058	29332.6	0.981615	29244.5	0.857081	29244.7	0.859362	29244.9
	29335.1	0.996316	29245.2	0.849927	29246.8	0.833736	29245.3	0.795859	29245.3	0.88884	29245.3	0.883948	29335.3	1.00183	29193.1	0.16891	29193.3	0.186576	29189.6	0.117863	29244.9	0.83907	29245	0.849519	29334.7	0.975757	29334.6	1.00574	29244.8	0.867922	29245.2	0.929782	29244.9	1.03984	29334.7	0.997164	29245	0.835227	29245	0.860674	29334.6	1.01963	29334.8	0.998686	29245	0.857622	29245.3	0.863643	29245.4
	29337.3	0.975123	29245.7	0.847105	29247.3	0.913917	29245.8	0.806451	29245.8	0.882982	29245.8	0.902258	29337.5	1.01101	29193.8	0.182948	29194	0.202926	29190.2	0.13154	29245.4	0.841994	29245.5	0.795826	29337	0.97217	29336.8	1.04212	29245.3	0.877614	29245.7	0.816702	29245.4	0.99704	29337	0.963923	29245.5	0.803355	29245.5	0.864987	29336.9	1.01289	29337.1	1.00255	29245.5	0.871663	29245.8	0.867455	29245.9
	29339.6	0.984444	29246.2	0.870591	29247.8	0.849414	29246.3	0.833584	29246.3	0.900137	29246.2	0.901706	29339.8	1.00236	29194.4	0.198551	29194.5	0.216983	29190.9	0.136353	29245.9	0.860405	29246	0.796005	29339.2	0.984278	29339.1	1.03732	29245.8	0.888805	29246.2	0.887781	29246	0.908343	29339.2	0.98192	29246	0.832069	29246	0.870149	29339.1	1.01496	29339.3	1.00512	29246	0.872416	29246.3	0.875816	29246.4
	29341.9	0.925026	29246.7	0.858988	29248.3	0.890063	29246.8	0.862076	29246.8	0.896617	29246.7	0.896146	29342.1	1.002	29195	0.216439	29195.2	0.239491	29191.5	0.144136	29246.4	0.851408	29246.5	0.810233	29341.5	0.982394	29341.4	1.01714	29246.3	0.889505	29246.7	0.908658	29246.5	0.987205	29341.5	0.993374	29246.5	0.817445	29246.5	0.879136	29341.4	1.00653	29341.6	0.998898	29246.5	0.883523	29246.8	0.880035	29246.9
	29344.2	0.961788	29247.2	0.890445	29248.8	0.90405	29247.3	0.839929	29247.3	0.911416	29247.3	0.904431	29344.4	1.00288	29195.7	0.237085	29195.9	0.265062	29192.2	0.154075	29246.9	0.862627	29247	0.835213	29343.8	0.989352	29343.7	0.98485	29246.8	0.907593	29247.2	0.877449	29247	0.890689	29343.8	0.988193	29247	0.841547	29247	0.884171	29343.7	1.01091	29343.9	1.00159	29247	0.893488	29247.3	0.889861	29247.4
	29346.5	0.974751	29247.7	0.873076	29249.3	0.86666	29247.8	0.85741	29247.8	0.905881	29247.8	0.900281	29346.7	0.999759	29196.4	0.26179	29196.6	0.29516	29192.7	0.161741	29247.4	0.871936	29247.5	0.80231	29346.1	0.979666	29346	0.995218	29247.2	0.909714	29247.7	0.897427	29247.5	0.985088	29346.1	0.998336	29247.5	0.832904	29247.5	0.897424	29346	1.0067	29346.2	1.00941	29247.4	0.896593	29247.8	0.893014	29247.9
	29348.8	0.960921	29248.2	0.881037	29249.8	0.829176	29248.3	0.889967	29248.3	0.935007	29248.3	0.907242	29349	1.0127	29197	0.289829	29197.2	0.323964	29193.3	0.182151	29247.9	0.87651	29248	0.840749	29348.5	1.01936	29348.3	1.11959	29247.8	0.92023	29248.2	0.886009	29248	0.907726	29348.5	1.04318	29248	0.847977	29248	0.903187	29348.4	1.01697	29348.6	1.03056	29248	0.910278	29248.3	0.904686	29248.4
	29351.2	1.00348	29248.7	0.887642	29250.4	0.899258	29248.8	0.880481	29248.8	0.90964	29248.8	0.913696	29351.4	0.987627	29197.7	0.326986	29197.8	0.360688	29193.9	0.192985	29248.4	0.875419	29248.5	0.824033	29350.8	0.974115	29350.7	1.03949	29248.3	0.913319	29248.7	0.9218	29248.5	1.1617	29350.8	0.980405	29248.5	0.838037	29248.5	0.904936	29350.8	0.995276	29350.9	1.00701	29248.5	0.914894	29248.8	0.909427	29248.9
	29353.6	0.965287	29249.2	0.845428	29251.3	0.909669	29249.3	0.860753	29249.3	0.900022	29249.3	0.913826	29353.8	0.988701	29198.4	0.366872	29198.5	0.404888	29194.5	0.215712	29248.9	0.882382	29249	0.840634	29353.2	0.986573	29353.1	1.00998	29248.8	0.919523	29249.2	0.927786	29249	0.977962	29353.2	0.991482	29249	0.849761	29249	0.916761	29353.1	0.991986	29353.3	1.004	29249	0.920127	29249.3	0.919697	29249.4
	29356	0.97532	29249.7	0.890762	29252.2	0.924784	29249.8	0.793388	29249.8	0.926433	29249.7	0.916655	29356.2	0.988913	29199	0.407347	29199.1	0.449943	29195.2	0.2262	29249.4	0.890411	29249.5	0.838022	29355.6	0.985021	29355.5	1.07522	29249.3	0.931108	29249.7	0.95083	29249.4	0.90908	29355.6	0.980389	29249.4	0.846111	29249.5	0.925016	29355.5	0.989068	29355.7	0.998004	29249.5	0.933435	29249.7	0.92231	29249.9
	29358.4	0.968412	29250.4	0.902718	29253	0.913615	29250.5	0.854919	29250.5	0.939576	29250.4	0.936117	29358.6	0.980671	29199.6	0.453974	29199.7	0.503439	29195.8	0.24927	29250	0.894892	29250.1	0.84231	29358	0.99554	29357.9	1.03656	29249.9	0.929197	29250.3	0.927189	29250.1	1.00753	29358	0.992973	29250.1	0.864423	29250.2	0.932872	29358	0.987873	29358.1	1.00028	29250.1	0.935558	29250.4	0.936633	29250.5
	29360.8	0.981735	29251.2	0.883742	29253.9	0.946682	29251.4	0.94446	29251.4	0.961164	29251.3	0.952503	29361	0.985282	29200.3	0.520961	29200.3	0.570907	29196.4	0.273074	29250.9	0.910708	29251	0.863813	29360.5	0.998095	29360.3	1.01478	29250.8	0.944028	29251.2	0.957985	29251	1.08946	29360.5	1.00629	29251	0.866251	29251	0.948407	29360.4	0.983681	29360.6	1.00417	29251	0.94949	29251.3	0.944676	29251.4
	29363.3	0.937412	29252.1	0.914332	29254.7	0.934251	29252.2	0.88806	29252.2	0.969607	29252.2	0.949686	29363.5	0.984434	29201	0.59964	29201	0.649235	29197	0.296721	29251.8	0.916198	29251.9	0.851266	29362.9	0.996321	29362.8	1.02385	29251.7	0.95225	29252.1	0.944979	29251.8	0.964748	29362.9	0.998228	29251.8	0.875849	29251.9	0.958878	29362.8	0.982167	29363	0.994591	29251.8	0.960146	29252.1	0.955453	29252.3
	29365.8	1.0394	29252.9	0.939888	29255.6	0.918086	29253	0.883312	29253	0.969363	29253	0.958405	29366	0.971128	29201.7	0.688574	29201.6	0.740778	29197.6	0.334746	29252.6	0.935113	29252.7	0.877112	29365.4	0.978022	29365.3	1.04875	29252.5	0.969214	29252.9	0.916453	29252.7	1.09927	29365.4	1.00165	29252.7	0.889439	29252.7	0.969928	29365.3	0.977644	29365.5	0.998734	29252.7	0.968129	29253	0.968558	29253.1
	29368.2	0.968025	29253.8	0.938889	29256.5	0.968332	29253.9	0.913064	29253.9	0.973695	29253.9	0.966463	29368.5	0.975812	29202.4	0.779082	29202.3	0.836293	29198.2	0.379213	29253.5	0.941799	29253.6	0.871123	29367.9	0.977379	29367.8	1.00713	29253.3	0.974425	29253.8	0.968527	29253.6	1.07887	29367.9	0.993376	29253.6	0.89591	29253.6	0.981792	29367.8	0.971731	29368	0.991525	29253.6	0.979864	29253.9	0.977432	29254
	29370.8	0.944204	29254.7	0.9755	29257.4	1.0059	29254.8	0.930937	29254.8	0.972085	29254.7	0.975936	29371	0.976905	29202.9	0.866048	29203	0.935922	29198.9	0.423626	29254.4	0.940299	29254.4	0.881786	29370.4	0.986525	29370.3	0.99594	29254.2	0.982538	29254.6	0.979191	29254.4	1.13483	29370.4	0.996235	29254.4	0.901321	29254.5	0.990495	29370.3	0.975451	29370.5	0.999282	29254.4	0.985731	29254.7	0.982479	29254.8
	29373.3	0.96618	29255.5	0.985497	29258.3	0.94406	29255.6	0.932408	29255.6	0.9873	29255.6	0.978944	29373.5	0.970285	29203.5	0.954816	29203.6	1.03074	29199.4	0.483941	29255.2	0.956654	29255.3	0.895241	29372.9	0.971628	29372.8	1.0209	29255.1	0.98333	29255.5	0.95027	29255.2	1.02833	29372.9	0.978183	29255.2	0.905971	29255.3	0.998848	29372.9	0.977851	29373	0.986024	29255.3	0.992442	29255.5	0.988302	29255.7
	29375.8	0.936863	29256.4	0.977442	29259.2	0.895312	29256.4	0.907357	29256.5	0.989935	29256.5	0.993701	29376.1	0.982702	29204.1	1.04581	29204.2	1.11904	29200.1	0.542191	29256.1	0.967108	29256.2	0.897845	29375.5	0.982717	29375.3	1.23016	29256	0.991286	29256.4	0.983663	29256.1	1.07375	29375.5	1.03758	29256.1	0.912766	29256.2	1.00139	29375.4	0.986479	29375.6	1.02309	29256.2	0.998149	29256.4	0.997629	29256.6
	29378.4	0.955425	29257.3	0.958987	29260.1	0.949418	29257.3	0.911915	29257.4	1.00298	29257.3	1.00575	29378.6	0.975745	29204.8	1.12516	29204.9	1.19856	29200.7	0.606754	29257	0.96999	29257.1	0.934282	29378.1	0.953262	29377.9	1.0222	29256.9	1.00348	29257.3	0.965494	29257	1.16298	29378.1	0.965353	29257	0.92738	29257.1	1.00662	29378	0.976412	29378.2	0.974323	29257.1	1.00103	29257.3	1.00004	29257.4
	29381	0.98705	29258.2	0.976768	29261.1	0.965356	29258.3	0.947157	29258.3	0.995866	29258.2	1.00979	29381.2	0.983768	29205.4	1.19588	29205.5	1.2534	29201.3	0.680924	29257.9	0.982654	29258	0.929068	29380.6	0.94298	29380.5	0.950424	29257.8	1.00281	29258.2	1.01192	29257.9	1.11753	29380.6	0.96244	29257.9	0.917596	29258	1.01244	29380.6	0.975969	29380.8	0.977949	29258	1.01094	29258.2	1.00166	29258.3
	29383.6	0.975837	29259.1	0.981356	29262	1.00183	29259.2	0.938178	29259.2	0.999757	29259.1	1.00071	29383.8	0.978762	29206	1.24464	29206.2	1.29385	29201.9	0.779158	29258.8	0.989517	29258.9	0.919908	29383.3	0.940792	29383.1	1.05107	29258.7	1.00547	29259.1	1.00509	29258.8	1.22971	29383.3	0.966897	29258.8	0.915463	29258.9	1.01771	29383.2	0.971673	29383.4	0.959942	29258.9	1.01749	29259.1	1.00441	29259.3
	29386.2	0.993028	29260	1.0057	29262.9	1.37359	29260.1	0.933465	29260.1	1.01505	29260.1	1.01388	29386.4	0.980874	29206.7	1.27778	29206.9	1.31085	29202.5	0.858584	29259.7	0.994182	29259.8	0.933743	29385.9	0.950942	29385.7	1.04101	29259.6	1.01023	29260	1.02868	29259.8	1.12016	29385.9	0.954257	29259.8	0.928095	29259.8	1.01812	29385.8	0.982952	29386	0.960907	29259.8	1.02623	29260.1	1.00778	29260.2
	29388.9	0.944937	29261	1.01192	29263.8	1.56689	29261.1	0.992626	29261.1	1.01541	29261	1.01676	29389.1	0.975095	29207.4	1.28739	29207.4	1.31333	29203.1	0.956518	29260.7	0.99309	29260.8	0.939971	29388.5	0.939655	29388.4	0.978237	29260.6	1.01222	29261	1.01642	29260.7	1.09242	29388.5	0.985727	29260.7	0.925187	29260.8	1.02352	29388.5	0.977762	29388.6	0.965375	29260.8	1.03184	29261	1.01696	29261.2
	29391.6	0.967265	29261.9	1.01569	29264.8	1.01165	29262	0.982966	29262	1.02406	29261.9	1.02261	29391.8	0.984106	29208.1	1.28492	29208	1.30165	29203.7	1.04875	29261.6	1.02537	29261.7	0.975792	29391.2	0.951235	29391.1	0.983463	29261.5	1.012	29261.9	1.03235	29261.6	1.18044	29391.2	0.971333	29261.6	0.937377	29261.7	1.03079	29391.1	0.984867	29391.3	0.957173	29261.7	1.04494	29261.9	1.0175	29262.1
	29394.2	0.968238	29262.8	1.1894	29265.7	1.02148	29262.9	1.23683	29262.9	1.12161	29262.8	1.10789	29394.4	0.979337	29208.7	1.27429	29208.7	1.27812	29204.3	1.12248	29262.5	1.03665	29262.5	1.10149	29393.9	0.951628	29393.7	0.941313	29262.3	1.07961	29262.7	0.963292	29262.5	1.70519	29393.9	0.979745	29262.5	1.0614	29262.6	1.06545	29393.8	0.989428	29394	0.978206	29262.5	1.04808	29262.8	1.04105	29263
	29396.9	0.980417	29263.7	1.27418	29266.7	1.03729	29263.8	1.48608	29263.8	1.20962	29263.8	1.17409	29397.2	0.982312	29209.3	1.25446	29209.3	1.25134	29204.9	1.2047	29263.4	1.08522	29263.5	1.38885	29396.6	0.950174	29396.4	0.982325	29263.3	1.30577	29263.7	1.11784	29263.5	1.95511	29396.6	0.973315	29263.5	1.19636	29263.5	1.10328	29396.5	0.98734	29396.7	0.962988	29263.4	1.14297	29263.8	1.0568	29263.9
	29399.7	0.989235	29264.7	1.03936	29267.7	1.04897	29264.7	1.05796	29264.7	1.05159	29264.7	1.04227	29399.9	0.988381	29210.1	1.22789	29210	1.22365	29205.5	1.24506	29264.4	1.05425	29264.5	1.07773	29399.3	0.953239	29399.2	1.01616	29264.3	1.09093	29264.7	1.04013	29264.4	1.38605	29399.3	0.972293	29264.4	1.01293	29264.5	1.05211	29399.2	0.987806	29399.4	0.949086	29264.4	1.07032	29264.7	1.03562	29264.9
	29402.4	0.976057	29265.6	1.05881	29268.6	1.04224	29265.7	0.99773	29265.7	1.03889	29265.6	1.02845	29402.6	0.99088	29210.8	1.20611	29210.7	1.19425	29206.1	1.27479	29265.3	1.02993	29265.4	0.987528	29402.1	0.94864	29401.9	1.05444	29265.2	1.07036	29265.6	1.07527	29265.4	1.26033	29402	0.984512	29265.4	0.970834	29265.4	1.04592	29402	0.992119	29402.2	0.957439	29265.3	1.05939	29265.7	1.03363	29265.8
	29405.2	0.963545	29266.6	1.06097	29269.6	1.03189	29266.7	1.0037	29266.7	1.04685	29266.7	1.03576	29405.4	0.998565	29211.5	1.18468	29211.5	1.17002	29206.8	1.29975	29266.3	1.03918	29266.4	0.987481	29404.8	0.95655	29404.7	1.01239	29266.2	1.06441	29266.6	1.04935	29266.4	1.2202	29404.8	0.9847	29266.4	0.970935	29266.4	1.04496	29404.7	0.994987	29404.9	0.969217	29266.4	1.0634	29266.7	1.03358	29266.8
	29407.9	1.00303	29267.6	1.02826	29270.6	1.03426	29267.7	1.01691	29267.7	1.03277	29267.6	1.04199	29408.2	0.990737	29212.1	1.16593	29212.1	1.14989	29207.4	1.29787	29267.3	1.04148	29267.4	0.987963	29407.6	0.961835	29407.5	1.05498	29267.2	1.05505	29267.6	1.07985	29267.3	1.29274	29407.6	0.966238	29267.3	0.968889	29267.4	1.04519	29407.5	0.996785	29407.7	0.959741	29267.4	1.05955	29267.6	1.03518	29267.8
	29410.7	0.96835	29268.5	1.02539	29271.6	0.975782	29268.6	1.04946	29268.6	1.04139	29268.6	1.02458	29411	0.984051	29212.8	1.1466	29212.6	1.13592	29208	1.29344	29268.2	1.04456	29268.3	0.989021	29410.4	0.966551	29410.3	0.994274	29268.1	1.07126	29268.5	1.06329	29268.3	1.25769	29410.4	0.968363	29268.3	0.970395	29268.3	1.04622	29410.3	0.991243	29410.5	0.962679	29268.3	1.06095	29268.6	1.03124	29268.7
	29413.6	0.949288	29269.5	1.04366	29272.6	0.977473	29269.6	1.00782	29269.6	1.03584	29269.6	1.02892	29413.8	0.994705	29213.3	1.13173	29213.2	1.12356	29208.6	1.25912	29269.1	1.03452	29269.3	0.993916	29413.2	0.953793	29413.1	1.01749	29269.1	1.06199	29269.5	1.07828	29269.3	1.24589	29413.2	0.972472	29269.3	0.966871	29269.3	1.04465	29413.1	1.00401	29413.3	0.964909	29269.3	1.05746	29269.6	1.03075	29269.7
	29416.4	0.964818	29270.5	1.04708	29273.6	1.00743	29270.7	0.998027	29270.7	1.03471	29270.6	1.03084	29416.6	0.995406	29214	1.11528	29213.8	1.10838	29209.2	1.25705	29270.2	1.04072	29270.3	0.980557	29416	0.948862	29415.9	1.02164	29270.1	1.07649	29270.5	1.04957	29270.3	1.21058	29416	0.985833	29270.3	0.974591	29270.3	1.04594	29416	1.00017	29416.1	0.967915	29270.3	1.05431	29270.6	1.02858	29270.7
	29419.3	0.998057	29271.5	1.04089	29274.7	1.0177	29271.7	0.989759	29271.7	1.02708	29271.6	1.02444	29419.5	0.983964	29214.7	1.10264	29214.7	1.09352	29209.8	1.21837	29271.3	1.03422	29271.3	0.970726	29418.9	0.955809	29418.8	1.05867	29271.1	1.06905	29271.5	1.05015	29271.3	1.17881	29418.9	0.996875	29271.3	0.958785	29271.3	1.04431	29418.8	1.00118	29419	0.968964	29271.3	1.04935	29271.6	1.02434	29271.7
	29422.1	0.938307	29272.5	1.01082	29275.7	1.00343	29272.6	0.989394	29272.6	1.01881	29272.6	1.01958	29422.3	0.986247	29215.2	1.08901	29215.4	1.0812	29210.5	1.20198	29272.2	1.02665	29272.2	0.973334	29421.8	0.953831	29421.6	1.0435	29272.1	1.06319	29272.5	1.04281	29272.2	1.19224	29421.8	0.988877	29272.2	0.964166	29272.3	1.03922	29421.7	0.997483	29421.9	0.974656	29272.3	1.03872	29272.5	1.02224	29272.7
	29425	0.977007	29273.5	1.00446	29276.7	0.986181	29273.6	0.956809	29273.6	1.02276	29273.6	1.02222	29425.2	0.989334	29215.9	1.07462	29216	1.07426	29211	1.18279	29273.2	1.01063	29273.2	0.946257	29424.7	0.961189	29424.5	1.05562	29273.1	1.06093	29273.5	1.04091	29273.2	1.30939	29424.7	0.984392	29273.3	0.962334	29273.3	1.03595	29424.6	0.999583	29424.8	0.965622	29273.3	1.03663	29273.6	1.01941	29273.7
	29427.9	0.95636	29274.6	1.00741	29277.7	0.975859	29274.7	0.974306	29274.7	1.02511	29274.6	1.01581	29428.1	0.986938	29216.5	1.06321	29216.5	1.06399	29211.6	1.16964	29274.2	1.01505	29274.4	0.958821	29427.6	0.957057	29427.4	0.980394	29274.2	1.05136	29274.6	1.01981	29274.3	1.18364	29427.6	0.992311	29274.3	0.94933	29274.4	1.03043	29427.5	0.997386	29427.7	0.968322	29274.4	1.02973	29274.6	1.00835	29274.8
	29430.9	0.979088	29275.6	1.00749	29278.8	0.951293	29275.7	1.00439	29275.7	0.991549	29275.6	0.996314	29431.1	1.00786	29217.1	1.05427	29217.2	1.05602	29212.2	1.1564	29275.2	1.00322	29275.4	0.948038	29430.5	0.987819	29430.4	1.35668	29275.1	1.04147	29275.6	1.04381	29275.3	1.21805	29430.5	1.08515	29275.3	0.943215	29275.4	1.02479	29430.4	1.01874	29430.6	1.02442	29275.4	1.01963	29275.6	1.00664	29275.7
	29433.8	0.931356	29276.6	1.01343	29279.8	1.0509	29276.7	0.956531	29276.7	0.999279	29276.6	1.00622	29434	0.989783	29217.8	1.04203	29217.9	1.04627	29212.8	1.14214	29276.3	0.993184	29276.4	0.93895	29433.5	0.945533	29433.3	1.04358	29276.1	1.04622	29276.6	1.02254	29276.3	1.16882	29433.5	0.985967	29276.3	0.934885	29276.4	1.01943	29433.4	0.990025	29433.6	0.980531	29276.4	1.01037	29276.6	0.996303	29276.7
	29436.8	0.928075	29277.6	0.988167	29280.9	1.14569	29277.7	0.927158	29277.7	1.00046	29277.7	1.00782	29437	0.994362	29218.4	1.03516	29218.6	1.04057	29213.4	1.13343	29277.3	0.992495	29277.4	0.929134	29436.4	0.948557	29436.3	1.0405	29277.2	1.03276	29277.6	1.00616	29277.3	1.28882	29436.4	0.981943	29277.3	0.936147	29277.4	1.01647	29436.4	0.993792	29436.5	0.975442	29277.4	1.01374	29277.6	0.996052	29277.8
	29439.8	0.994971	29278.7	0.984493	29281.9	0.96926	29278.8	0.955903	29278.8	0.985436	29278.7	0.986659	29440	0.982516	29219	1.02421	29219.4	1.02932	29214.1	1.11294	29278.4	0.965914	29278.4	0.927607	29439.4	0.956334	29439.3	0.995955	29278.2	1.05589	29278.6	0.983459	29278.4	1.18547	29439.4	1.00101	29278.4	0.94863	29278.5	1.002	29439.3	0.995352	29439.5	0.984627	29278.4	0.999378	29278.7	0.986933	29278.9
	29442.8	0.96995	29279.7	1.01303	29283	0.942182	29279.8	1.00751	29279.8	0.996334	29279.8	0.998615	29443	0.993502	29219.6	1.01721	29219.9	1.0261	29214.7	1.10374	29279.4	0.967475	29279.5	0.928701	29442.4	0.956149	29442.3	1.12813	29279.3	1.01394	29279.7	0.996188	29279.5	1.15327	29442.4	1.01073	29279.5	0.916546	29279.5	0.997116	29442.4	0.987945	29442.5	0.995955	29279.5	0.994304	29279.8	0.976913	29279.9
	29445.8	0.974366	29280.8	1.08417	29284.1	0.94234	29280.9	1.10249	29280.9	1.03625	29280.9	1.02811	29446	0.973174	29220.2	1.01066	29220.6	1.02044	29215.3	1.08777	29280.4	1.02577	29280.6	1.06492	29445.5	0.944948	29445.3	1.04303	29280.4	1.02545	29280.8	0.971896	29280.5	1.5013	29445.5	0.962847	29280.5	0.967767	29280.5	1.01631	29445.4	0.977435	29445.6	0.98446	29280.6	1.02081	29280.8	0.980173	29281
	29448.9	0.977033	29281.9	0.973996	29285.1	0.91823	29282	0.949631	29282	0.970408	29281.9	0.983663	29449.1	0.982217	29220.9	1.00164	29221.2	1.01412	29215.9	1.08268	29281.6	0.955788	29281.6	0.932057	29448.5	0.956915	29448.4	1.01649	29281.4	1.02778	29281.8	0.941909	29281.6	1.3306	29448.5	0.985977	29281.6	0.908959	29281.7	0.985174	29448.4	0.984288	29448.6	0.986924	29281.6	0.98299	29281.9	0.964383	29282
	29451.9	0.931981	29282.9	0.950774	29286.3	0.934019	29283	0.943552	29283	0.943352	29283	0.960001	29452.1	0.980393	29221.7	0.994589	29221.8	1.00846	29216.5	1.05759	29282.6	0.939812	29282.7	0.908606	29451.6	0.951606	29451.4	1.02913	29282.5	0.990826	29282.9	0.960338	29282.7	1.22007	29451.6	0.97523	29282.7	0.890399	29282.7	0.969056	29451.5	0.983057	29451.7	0.971745	29282.7	0.971772	29283	0.952929	29283.1
	29455	0.949334	29284	0.943601	29287.4	0.898916	29284.1	0.925562	29284.1	0.950628	29284	0.962448	29455.2	0.975043	29222.3	0.988204	29222.4	1.00369	29217.1	1.05826	29283.7	0.938175	29283.8	0.879004	29454.7	0.953134	29454.5	1.07829	29283.6	0.977931	29284	0.940042	29283.7	1.25665	29454.7	0.975901	29283.7	0.880029	29283.8	0.95672	29454.6	0.982749	29454.8	0.974596	29283.8	0.958964	29284	0.944048	29284.2
	29458.1	0.956393	29285	0.972242	29288.5	0.957186	29285.2	0.892339	29285.2	0.951458	29285.1	0.946265	29458.3	0.977271	29222.9	0.982756	29223	1.00013	29217.8	1.0422	29284.8	0.926227	29284.8	0.878256	29457.8	0.945407	29457.6	1.01382	29284.6	0.966172	29285	0.936696	29284.8	1.12688	29457.8	0.955683	29284.8	0.870308	29284.8	0.948985	29457.7	0.978336	29457.9	0.9893	29284.8	0.955457	29285.1	0.936942	29285.2
	29461.2	0.944549	29286.2	0.930222	29289.6	1.08623	29286.3	0.910807	29286.3	0.936638	29286.2	0.942287	29461.5	0.973225	29223.5	0.977491	29223.6	0.995356	29218.5	1.03115	29285.9	0.917486	29285.9	0.845538	29460.9	0.94444	29460.8	1.01079	29285.7	0.963543	29286.2	0.919043	29285.9	1.15294	29460.9	0.981113	29285.9	0.855068	29286	0.944704	29460.8	0.98185	29461	0.983101	29285.9	0.948314	29286.2	0.931213	29286.4
	29464.4	0.937546	29287.3	0.946387	29290.7	1.06807	29287.4	0.866468	29287.4	0.935578	29287.4	0.94168	29464.6	0.975271	29224.2	0.972093	29224.2	0.99321	29219	1.03489	29286.9	0.909318	29287.1	0.855924	29464	0.943981	29463.9	1.05745	29286.9	0.957518	29287.3	0.922996	29287	1.12256	29464	0.990496	29287	0.861171	29287.1	0.93684	29464	0.985004	29464.1	0.984321	29287.1	0.943434	29287.3	0.925139	29287.5
	29467.5	0.940722	29288.4	0.913161	29291.9	0.998836	29288.5	0.885587	29288.5	0.940603	29288.5	0.948087	29467.8	0.964138	29224.8	0.966803	29224.9	0.986729	29219.7	1.02745	29288.1	0.900748	29288.2	0.861141	29467.2	0.945085	29467.1	1.02633	29288	0.961358	29288.4	0.906741	29288.1	1.04481	29467.2	0.989681	29288.2	0.862849	29288.2	0.931716	29467.1	0.977511	29467.3	0.983831	29288.2	0.944162	29288.5	0.920914	29288.6
	29470.7	0.964943	29289.5	1.00151	29293	0.944114	29289.6	1.07039	29289.6	0.99248	29289.6	0.978087	29470.9	0.976287	29225.4	0.962101	29225.5	0.980059	29220.2	1.02158	29289.2	0.905662	29289.3	0.887129	29470.4	0.943535	29470.2	1.05462	29289.1	0.9573	29289.5	0.968714	29289.3	1.16074	29470.4	0.96123	29289.3	0.844771	29289.3	0.935642	29470.3	0.980673	29470.5	0.981841	29289.3	0.9407	29289.6	0.918467	29289.7
	29473.9	0.975869	29290.7	1.00207	29294.1	0.89608	29290.8	1.03702	29290.8	0.97677	29290.7	0.971505	29474.1	0.975595	29226.1	0.954051	29226.1	0.977784	29220.9	1.00858	29290.4	0.886787	29290.4	0.857781	29473.6	0.937642	29473.4	1.02535	29290.2	0.963283	29290.6	0.933174	29290.4	1.14017	29473.6	0.969884	29290.4	0.883731	29290.5	0.925638	29473.5	0.980201	29473.7	0.986042	29290.4	0.937463	29290.7	0.914386	29290.8
	29477.1	0.965699	29291.8	0.954978	29295.2	0.849781	29291.9	0.938502	29291.9	0.95665	29291.8	0.945928	29477.4	0.973775	29226.9	0.948384	29226.7	0.975345	29221.7	1.00133	29291.5	0.889312	29291.6	0.857077	29476.8	0.954767	29476.7	1.01894	29291.4	1.05615	29291.8	0.934921	29291.5	1.25163	29476.8	0.969063	29291.5	0.939293	29291.6	0.931316	29476.7	0.981142	29476.9	0.98419	29291.6	0.935262	29291.8	0.917673	29292
	29480.4	0.953922	29292.9	0.910342	29296.4	0.896307	29293	0.933792	29293	0.947252	29293	0.926857	29480.6	0.973282	29227.5	0.944168	29227.4	0.966635	29222.3	0.993023	29292.6	0.89052	29292.7	0.827976	29480	0.942314	29479.9	1.00815	29292.5	0.961913	29292.9	0.90844	29292.6	1.05385	29480	0.971314	29292.6	0.842345	29292.7	0.919506	29479.9	0.976242	29480.1	0.976473	29292.7	0.928226	29292.9	0.907802	29293.1
	29483.6	0.942812	29294	0.916081	29297.6	0.904447	29294.1	0.876943	29294.1	0.932603	29294.1	0.933268	29483.8	0.979001	29228.1	0.938741	29228.1	0.965159	29223	0.992303	29293.7	0.892244	29293.8	0.836892	29483.3	0.929945	29483.1	1.03812	29293.6	0.947363	29294	0.931909	29293.7	1.1231	29483.3	0.985344	29293.8	0.841628	29293.8	0.918584	29483.2	0.980789	29483.4	0.984086	29293.8	0.926263	29294.1	0.906305	29294.2
	29486.9	0.952133	29295.1	0.924005	29298.8	0.893431	29295.2	0.867508	29295.2	0.929248	29295.2	0.920851	29487.1	0.979618	29228.7	0.937717	29228.7	0.967237	29223.5	0.98077	29294.8	0.882368	29294.9	0.809548	29486.6	0.935945	29486.4	1.03652	29294.7	0.946012	29295.1	0.902055	29294.9	1.06177	29486.6	0.967192	29294.9	0.835385	29294.9	0.916083	29486.5	0.983008	29486.7	0.977416	29294.9	0.920468	29295.2	0.904741	29295.3
	29490.2	0.970305	29296.3	0.901864	29299.9	0.861873	29296.4	0.871827	29296.4	0.936667	29296.4	0.931407	29490.4	0.975193	29229.3	0.928887	29229.4	0.956236	29224.1	0.973114	29296	0.884803	29296.1	0.808271	29489.9	0.934905	29489.7	1.05991	29295.8	0.949809	29296.2	0.902476	29296	1.10277	29489.9	0.949448	29296.1	0.833483	29296.1	0.91339	29489.8	0.982188	29490	0.959234	29296.1	0.925279	29296.4	0.903015	29296.5
	29493.5	0.975426	29297.5	0.893096	29301.1	0.894274	29297.5	0.876751	29297.5	0.925212	29297.6	0.935894	29493.7	0.970615	29230	0.917971	29230	0.949081	29224.9	0.98319	29297.2	0.887254	29297.3	0.804047	29493.2	0.936817	29493	0.964746	29297	0.94859	29297.4	0.903696	29297.2	1.0644	29493.2	0.945844	29297.2	0.842376	29297.3	0.915902	29493.1	0.977331	29493.3	0.965242	29297.3	0.922473	29297.5	0.901895	29297.7
	29496.9	0.991038	29298.6	0.90534	29302.3	0.879819	29298.7	0.882834	29298.7	0.930043	29298.7	0.928889	29497.1	0.972096	29230.7	0.912255	29230.7	0.94226	29225.4	0.969475	29298.4	0.887101	29298.5	0.834723	29496.5	0.931852	29496.4	1.04802	29298.3	0.955423	29298.7	0.909032	29298.4	1.14461	29496.5	0.964462	29298.4	0.852178	29298.5	0.915077	29496.4	0.981884	29496.6	0.971804	29298.4	0.917768	29298.7	0.900625	29298.8
	29500.2	0.959951	29299.8	0.91821	29303.5	0.911433	29299.9	0.878852	29300	0.92796	29299.9	0.924644	29500.4	0.978641	29231.3	0.904773	29231.2	0.9394	29226	0.968273	29299.6	0.890986	29299.6	0.814197	29499.9	0.937077	29499.7	1.01069	29299.4	0.952228	29299.8	0.909744	29299.6	1.12652	29499.8	0.952305	29299.6	0.841949	29299.6	0.911727	29499.8	0.980161	29500	0.964894	29299.6	0.924356	29299.9	0.89933	29300
	29503.6	0.926997	29301	0.882535	29304.7	0.850569	29301.1	0.891612	29301.1	0.922586	29301.1	0.928217	29503.8	1.02455	29232	0.898323	29231.9	0.936855	29226.7	0.961365	29300.7	0.881941	29300.8	0.813333	29503.2	0.964186	29503.1	1.32664	29300.5	0.947796	29301	0.92367	29300.8	1.12764	29503.2	1.03349	29300.8	0.838824	29300.8	0.910175	29503.1	0.993343	29503.3	1.03235	29300.8	0.918554	29301.1	0.897683	29301.2
	29507	0.936319	29302.1	0.882371	29305.9	0.903521	29302.3	0.835194	29302.3	0.919124	29302.3	0.923225	29507.2	1.01119	29232.6	0.895428	29232.5	0.932656	29227.4	0.96678	29301.9	0.883371	29302	0.819382	29506.6	1.0075	29506.5	1.56623	29301.7	0.950059	29302.2	0.893475	29301.9	1.17602	29506.6	1.17312	29301.9	0.826471	29302	0.910439	29506.5	0.998351	29506.7	1.06124	29302	0.91805	29302.2	0.895554	29302.3
	29510.4	0.963059	29303.3	0.899877	29307.1	0.925269	29303.5	0.851391	29303.5	0.91009	29303.4	0.928805	29510.6	0.978681	29233.2	0.892093	29233.2	0.925934	29228.1	0.961628	29303.1	0.895677	29303.2	0.825822	29510	0.93387	29509.9	1.02808	29303	0.957306	29303.4	0.92767	29303.1	1.15192	29510	0.973365	29303.1	0.84135	29303.2	0.906129	29509.9	0.980519	29510.1	0.955866	29303.2	0.916795	29303.4	0.89488	29303.6
	29513.8	0.941302	29304.6	0.897455	29308.3	0.892593	29304.7	0.853826	29304.7	0.935402	29304.7	0.919858	29514	0.978091	29233.9	0.887992	29233.7	0.925241	29228.8	0.959621	29304.3	0.895981	29304.4	0.82592	29513.4	0.937408	29513.3	1.00918	29304.2	0.952894	29304.6	0.916909	29304.3	1.20245	29513.4	0.964238	29304.4	0.835413	29304.4	0.905059	29513.4	0.987273	29513.5	0.966721	29304.4	0.919541	29304.7	0.890101	29304.8
	29517.2	0.962349	29305.8	0.90828	29309.5	0.893358	29306	0.865316	29306	0.929755	29305.9	0.927422	29517.5	0.977967	29234.5	0.88646	29234.4	0.919155	29229.4	0.953007	29305.6	0.895277	29305.6	0.835024	29516.9	0.941322	29516.8	1.06144	29305.4	0.957452	29305.8	0.916054	29305.6	1.19478	29516.9	0.953032	29305.6	0.829561	29305.6	0.906301	29516.8	0.98171	29517	0.972497	29305.6	0.918198	29305.9	0.891213	29306
	29520.7	0.963148	29307	0.903051	29310.8	0.880556	29307.1	0.864417	29307.1	0.934147	29307.1	0.928234	29520.9	0.97831	29235.2	0.88365	29235	0.916925	29230.1	0.94587	29306.7	0.89477	29306.8	0.833469	29520.4	0.929806	29520.2	1.05178	29306.6	0.959507	29307	0.927037	29306.8	1.16611	29520.4	0.971624	29306.8	0.83239	29306.8	0.908464	29520.3	0.978485	29520.5	0.960366	29306.8	0.922034	29307.1	0.891618	29307.2
	29524.2	0.963168	29308.2	0.921919	29312.1	0.910492	29308.3	0.873598	29308.3	0.937108	29308.3	0.947546	29524.4	0.973073	29235.7	0.881042	29235.6	0.91409	29230.7	0.921482	29307.9	0.913346	29308	0.836654	29523.8	0.932617	29523.7	1.07313	29307.8	0.976679	29308.2	0.949348	29307.9	1.24656	29523.8	0.958114	29308	0.841064	29308	0.910723	29523.8	0.982869	29523.9	0.975244	29308	0.922467	29308.2	0.8927	29308.4
	29527.7	0.957728	29309.4	0.900552	29313.3	0.916225	29309.6	0.830423	29309.6	0.931398	29309.5	0.929847	29527.9	0.963492	29236.4	0.880689	29236.3	0.912377	29231.3	0.917191	29309.1	0.915874	29309.2	0.837104	29527.3	0.925651	29527.2	1.06323	29309	0.970167	29309.4	0.922878	29309.2	1.17385	29527.3	0.945411	29309.2	0.836175	29309.2	0.910202	29527.3	0.978269	29527.5	0.966074	29309.2	0.914486	29309.5	0.892405	29309.6
	29531.2	0.956694	29310.7	0.899666	29314.6	0.875962	29310.8	0.886428	29310.8	0.939259	29310.7	0.929998	29531.4	0.975427	29237	0.882897	29236.9	0.907008	29232	0.909599	29310.4	0.910877	29310.5	0.831489	29530.9	0.941264	29530.7	1.01777	29310.2	0.975105	29310.7	0.92176	29310.4	1.19755	29530.9	0.965397	29310.4	0.837484	29310.5	0.912016	29530.8	0.979795	29531	0.969753	29310.5	0.914152	29310.7	0.892728	29310.9
	29534.8	0.943244	29311.9	0.918826	29315.8	0.876633	29312.1	0.88521	29312.1	0.937422	29312	0.923124	29535	0.963985	29237.7	0.883487	29237.5	0.907639	29232.6	0.910777	29311.7	0.90564	29311.7	0.828801	29534.4	0.939313	29534.3	1.04295	29311.5	0.977777	29312	0.939806	29311.7	1.21306	29534.4	0.976485	29311.7	0.837198	29311.8	0.917654	29534.3	0.976258	29534.5	0.967677	29311.7	0.918008	29312	0.895506	29312.2
	29538.3	0.954736	29313.2	0.927491	29317.1	0.882712	29313.3	0.85366	29313.4	0.928143	29313.3	0.936914	29538.5	0.971799	29238.3	0.884081	29238.2	0.911714	29233.2	0.90019	29312.9	0.912538	29313	0.832068	29538	0.941784	29537.8	1.09826	29312.8	0.985831	29313.2	0.91802	29313	1.22314	29538	0.960957	29313	0.837435	29313.1	0.917319	29537.9	0.973145	29538.1	0.962324	29313	0.918955	29313.3	0.897447	29313.4
	29541.9	0.953255	29314.5	0.913909	29318.4	0.891905	29314.5	0.874916	29314.6	0.944468	29314.6	0.938887	29542.1	0.966888	29238.9	0.88605	29238.8	0.910907	29233.9	0.905623	29314.1	0.90928	29314.3	0.829688	29541.6	0.929822	29541.4	1.0202	29314.1	0.977814	29314.5	0.935069	29314.2	1.23479	29541.6	0.966523	29314.2	0.836219	29314.3	0.921821	29541.5	0.973165	29541.7	0.954954	29314.3	0.918856	29314.5	0.903717	29314.6
	29545.5	0.94326	29315.7	0.912316	29319.7	0.894495	29315.8	0.857991	29315.8	0.936004	29315.8	0.939094	29545.7	0.971288	29239.6	0.888331	29239.4	0.911329	29234.6	0.893192	29315.4	0.906511	29315.5	0.826458	29545.2	0.936479	29545	1.03192	29315.3	0.995478	29315.7	0.937912	29315.5	1.20857	29545.2	0.977777	29315.5	0.839507	29315.5	0.926577	29545.1	0.97384	29545.3	0.964252	29315.5	0.918724	29315.8	0.907885	29315.9
	29549.1	0.953438	29317	0.924332	29320.9	0.901163	29317.1	0.909466	29317.1	0.949121	29317.1	0.94683	29549.3	0.964022	29240.3	0.891765	29240	0.913087	29235.2	0.910677	29316.7	0.910251	29316.8	0.824291	29548.8	0.923642	29548.6	1.02257	29316.5	0.993611	29317	0.931787	29316.8	1.16323	29548.8	0.968184	29316.8	0.858917	29316.8	0.933794	29548.7	0.97282	29548.9	0.960432	29316.8	0.918183	29317.1	0.912782	29317.2
	29552.8	0.940127	29318.3	0.913631	29322.2	0.932326	29318.4	0.874982	29318.4	0.944807	29318.4	0.946501	29553	0.967369	29240.9	0.89486	29240.6	0.914401	29235.8	0.888474	29318	0.907706	29318.1	0.823882	29552.4	0.932889	29552.3	1.02523	29317.9	1.00191	29318.3	0.912554	29318	1.23773	29552.4	0.97543	29318.1	0.852926	29318.1	0.9377	29552.3	0.971461	29552.5	0.972129	29318.1	0.922323	29318.4	0.915454	29318.5
	29556.4	0.948642	29319.6	0.920155	29323.6	0.885298	29319.7	0.894772	29319.7	0.950101	29319.7	0.94782	29556.6	0.966848	29241.7	0.899425	29241.3	0.91568	29236.4	0.903911	29319.3	0.915232	29319.4	0.844907	29556.1	0.928535	29555.9	1.05122	29319.2	0.988558	29319.6	0.912715	29319.3	1.19068	29556.1	0.962263	29319.3	0.850619	29319.4	0.943919	29556	0.974139	29556.2	0.954604	29319.4	0.928588	29319.6	0.921786	29319.8
	29560.1	0.961988	29320.9	0.92361	29324.9	0.921998	29321	0.886964	29321	0.948219	29321	0.940251	29560.3	0.967048	29242.4	0.903359	29241.8	0.919634	29237.2	0.895993	29320.6	0.913549	29320.7	0.830418	29559.7	0.928554	29559.6	1.03645	29320.5	1.00217	29320.9	0.940381	29320.6	1.17765	29559.7	0.955013	29320.6	0.85897	29320.7	0.948898	29559.7	0.965653	29559.8	0.968978	29320.7	0.930749	29320.9	0.92444	29321.1
	29563.8	0.946176	29322.2	0.915034	29326.2	0.952223	29322.3	0.924755	29322.3	0.942382	29322.3	0.955749	29564	0.964105	29243.1	0.909784	29242.5	0.922613	29237.8	0.900527	29321.9	0.908224	29322	0.848964	29563.4	0.928142	29563.3	1.01553	29321.7	1.00786	29322.2	0.9162	29321.9	1.2029	29563.4	0.96333	29321.9	0.852549	29322	0.952812	29563.4	0.976258	29563.5	0.971324	29322	0.933691	29322.2	0.929013	29322.4
	29567.5	0.960323	29323.5	0.93869	29327.6	0.984332	29323.6	0.916564	29323.6	0.963137	29323.6	0.961304	29567.7	0.96882	29243.8	0.914833	29243.1	0.926406	29238.4	0.89513	29323.2	0.914346	29323.3	0.841783	29567.1	0.939216	29567	1.07306	29323.1	1.00353	29323.5	0.914859	29323.3	1.15928	29567.1	0.976335	29323.3	0.850609	29323.3	0.959773	29567.1	0.970111	29567.2	0.968212	29323.3	0.936831	29323.6	0.929901	29323.7
	29571.2	0.939165	29324.8	0.925832	29328.9	1.47723	29324.9	0.912115	29324.9	0.951636	29324.9	0.953432	29571.4	0.964918	29244.4	0.91864	29243.8	0.930643	29239	0.899046	29324.5	0.913663	29324.6	0.847972	29570.9	0.943986	29570.7	1.07674	29324.4	1.00306	29324.8	0.914496	29324.6	1.21453	29570.9	0.993247	29324.6	0.860071	29324.6	0.959386	29570.8	0.97252	29571	0.971103	29324.6	0.940201	29324.9	0.935908	29325
	29575	0.964458	29326.1	0.93091	29330.3	0.947259	29326.2	0.928458	29326.2	0.96539	29326.2	0.967735	29575.2	0.964708	29245.1	0.922	29244.4	0.936043	29239.6	0.901905	29325.8	0.917368	29325.9	0.852312	29574.6	0.93358	29574.5	1.01311	29325.7	0.999113	29326.1	0.915631	29325.9	1.14398	29574.6	0.971506	29325.9	0.850417	29325.9	0.963409	29574.6	0.971653	29574.7	0.97876	29325.9	0.943592	29326.2	0.937635	29326.3
	29578.8	0.943643	29327.5	0.963708	29331.6	0.910789	29327.6	0.953068	29327.6	0.972845	29327.5	0.977664	29579	0.968785	29245.7	0.928825	29245	0.939974	29240.3	0.918651	29327.2	0.924196	29327.2	0.859901	29578.4	0.940393	29578.3	1.04773	29327	1.00378	29327.5	0.925922	29327.2	1.2431	29578.4	0.98261	29327.2	0.867277	29327.3	0.96859	29578.3	0.975573	29578.5	0.977167	29327.2	0.95727	29327.5	0.94262	29327.7
	29582.5	0.944786	29328.8	1.18678	29333	0.909296	29328.9	1.393	29328.9	1.13485	29328.9	1.09066	29582.8	0.967986	29246.5	0.934977	29245.7	0.943189	29240.9	0.910812	29328.5	0.965151	29328.6	1.12703	29582.2	0.949147	29582.1	1.06302	29328.4	1.18327	29328.8	0.943432	29328.6	1.85236	29582.2	0.965166	29328.6	1.09542	29328.6	1.01854	29582.1	0.964368	29582.3	0.974825	29328.6	1.0074	29328.9	0.969193	29329
	29586.4	0.978344	29330.2	0.938914	29334.3	0.929526	29330.3	0.901261	29330.3	0.978128	29330.2	0.974104	29586.6	0.966465	29247.2	0.940592	29246.3	0.946015	29241.5	0.91056	29329.9	0.920187	29329.9	0.880012	29586	0.943568	29585.9	1.02971	29329.7	1.06971	29330.1	0.920469	29329.9	1.38046	29586	0.952882	29329.9	0.903185	29329.9	0.977781	29585.9	0.97156	29586.1	0.975483	29329.9	0.96492	29330.2	0.944852	29330.4
	29590.2	0.955386	29331.5	0.938948	29335.7	0.901622	29331.6	0.884176	29331.6	0.972157	29331.6	0.966826	29590.4	0.957173	29247.9	0.946816	29246.9	0.952343	29242.2	0.912447	29331.2	0.917792	29331.3	0.850555	29589.8	0.942848	29589.7	1.04062	29331.1	1.00762	29331.5	0.903928	29331.2	1.31805	29589.8	0.978724	29331.3	0.862847	29331.3	0.969244	29589.8	0.968847	29589.9	0.961674	29331.3	0.965608	29331.6	0.945044	29331.7
	29594	0.946268	29332.9	0.949053	29337.1	0.962693	29333	0.876826	29333	0.956826	29332.9	0.962165	29594.2	0.952635	29248.6	0.951136	29247.6	0.956174	29242.9	0.924646	29332.6	0.917983	29332.6	0.831656	29593.7	0.937937	29593.5	1.02832	29332.4	1.01265	29332.8	0.936933	29332.6	1.38378	29593.7	0.954342	29332.6	0.859442	29332.7	0.97039	29593.6	0.966416	29593.8	0.976147	29332.6	0.970529	29332.9	0.947352	29333.1
	29597.9	0.976023	29334.2	0.941925	29338.5	0.979174	29334.3	0.909909	29334.3	0.970828	29334.3	0.970031	29598.1	0.960508	29249.4	0.95654	29248.3	0.959961	29243.5	0.930433	29333.9	0.918601	29334	0.840973	29597.5	0.937841	29597.4	0.992688	29333.8	1.03429	29334.2	0.947602	29333.9	1.4093	29597.5	0.979511	29334	0.885561	29334	0.974473	29597.5	0.968261	29597.6	0.978237	29334	0.97138	29334.3	0.951393	29334.4
	29601.8	0.958973	29335.6	0.94512	29339.8	0.959841	29335.7	0.88338	29335.7	0.974056	29335.6	0.96774	29602	0.963827	29250.1	0.961325	29248.8	0.964682	29244.1	0.928173	29335.3	0.925291	29335.3	0.84439	29601.4	0.934233	29601.3	0.955856	29335.1	1.02185	29335.5	0.952548	29335.3	1.34118	29601.4	0.989745	29335.3	0.867617	29335.4	0.971307	29601.3	0.965546	29601.5	0.963634	29335.3	0.978718	29335.6	0.951244	29335.8
	29605.7	0.942146	29337	0.951572	29341.2	0.917282	29337.1	0.915784	29337.1	0.974955	29337	0.96553	29605.9	0.964194	29250.9	0.967159	29249.4	0.969293	29244.7	0.931865	29336.7	0.933133	29336.7	0.838014	29605.3	0.937148	29605.2	0.982307	29336.5	1.01951	29336.9	0.950415	29336.7	1.34383	29605.3	0.986608	29336.7	0.860821	29336.8	0.971962	29605.3	0.966816	29605.4	0.964973	29336.7	0.981297	29337	0.951284	29337.2
	29609.6	0.965065	29338.4	0.968147	29342.6	0.91318	29338.5	0.929142	29338.5	0.991212	29338.4	0.98466	29609.8	0.967769	29251.5	0.970872	29250.1	0.973752	29245.4	0.940033	29338.1	0.913732	29338.2	0.866131	29609.3	0.93519	29609.1	0.97115	29338	1.0562	29338.4	0.951623	29338.1	1.41029	29609.3	0.973029	29338.1	0.933352	29338.2	0.982147	29609.2	0.968814	29609.4	0.969503	29338.2	0.981037	29338.4	0.958748	29338.6
	29613.5	0.926654	29339.7	0.978207	29344	0.93089	29339.8	0.964622	29339.8	0.994349	29339.8	0.977028	29613.8	0.967312	29252.3	0.975688	29250.8	0.977761	29246	0.93642	29339.4	0.940596	29339.5	0.866138	29613.2	0.925814	29613.1	0.993933	29339.3	1.0646	29339.7	0.958471	29339.5	1.34992	29613.2	0.959174	29339.5	0.886153	29339.5	0.978954	29613.1	0.969953	29613.3	0.967008	29339.5	0.992641	29339.8	0.952021	29339.9
	29617.5	0.926975	29341.1	0.946376	29345.5	0.942378	29341.2	0.948967	29341.2	0.976502	29341.2	0.988557	29617.7	0.961682	29253	0.980146	29251.5	0.98283	29246.7	0.938257	29340.8	0.933798	29340.9	0.863772	29617.2	0.935097	29617	1.00875	29340.7	1.02949	29341.1	0.946512	29340.9	1.41657	29617.2	0.955568	29340.9	0.856313	29340.9	0.976904	29617.1	0.976817	29617.3	0.973631	29340.9	0.988283	29341.2	0.95478	29341.3
	29621.5	0.927509	29342.5	0.95876	29346.9	0.911482	29342.6	0.913288	29342.6	0.97555	29342.6	0.974434	29621.7	0.967796	29253.8	0.983296	29252.1	0.987227	29247.3	0.953281	29342.2	0.941758	29342.3	0.843968	29621.1	0.932073	29621	0.97689	29342.1	1.04028	29342.5	0.96112	29342.3	1.36658	29621.1	0.960302	29342.3	0.860232	29342.3	0.976424	29621.1	0.970535	29621.2	0.973724	29342.3	0.987087	29342.6	0.952569	29342.7
	29625.5	0.918184	29343.9	0.970533	29348.3	0.94399	29344	0.920138	29344.1	0.979794	29344	0.981824	29625.7	0.970356	29254.5	0.987966	29252.8	0.993613	29247.9	0.965546	29343.6	0.938929	29343.7	0.849115	29625.1	0.950775	29625	1.08034	29343.5	1.04687	29343.9	0.969754	29343.7	1.39343	29625.1	1.0362	29343.7	0.875191	29343.7	0.978021	29625.1	0.972784	29625.2	0.993085	29343.7	0.992196	29344	0.952097	29344.1
	29629.5	0.930649	29345.4	0.95767	29349.8	0.910192	29345.5	0.903743	29345.5	0.973538	29345.5	0.974486	29629.7	0.956457	29255.2	0.991654	29253.5	0.994711	29248.5	0.961827	29345.1	0.941125	29345.2	0.856429	29629.2	0.935428	29629	0.936658	29345	1.0433	29345.4	0.970433	29345.1	1.35288	29629.2	0.971816	29345.1	0.863528	29345.2	0.977411	29629.1	0.96525	29629.3	0.946808	29345.2	0.989674	29345.4	0.950667	29345.6
	29633.5	0.909468	29346.8	0.954943	29351.2	0.97377	29346.9	0.961945	29346.9	0.9781	29346.9	0.977163	29633.8	0.988145	29256	0.995579	29254.1	1.00041	29249.2	0.965027	29346.5	0.940501	29346.6	0.868741	29633.2	0.941382	29633.1	1.17751	29346.4	1.03732	29346.8	0.976801	29346.5	1.39325	29633.2	1.03641	29346.6	0.869073	29346.6	0.977349	29633.1	0.994599	29633.3	0.996378	29346.6	0.989992	29346.9	0.949908	29347
	29637.6	0.922148	29348.2	0.971468	29352.7	1.14162	29348.3	0.928348	29348.3	0.984248	29348.3	0.991635	29637.8	0.959995	29256.8	0.999569	29254.7	1.00484	29249.7	0.962304	29347.9	0.943503	29348	0.850911	29637.2	0.936905	29637.1	1.03724	29347.8	1.04545	29348.2	0.953003	29348	1.25926	29637.2	0.97934	29348	0.855268	29348	0.977197	29637.2	0.966027	29637.3	0.973462	29348	0.989227	29348.2	0.950905	29348.4
	29641.7	0.91377	29349.7	0.963311	29354.2	0.942122	29349.8	0.895989	29349.8	0.985598	29349.7	0.985511	29641.9	0.96317	29257.4	1.00224	29255.4	1.00913	29250.4	0.970291	29349.4	0.942874	29349.5	0.855402	29641.3	0.937112	29641.2	1.00013	29349.3	1.04324	29349.7	0.968939	29349.4	1.20102	29641.3	0.965519	29349.4	0.85538	29349.5	0.972917	29641.2	0.970906	29641.4	0.956852	29349.5	0.990022	29349.7	0.948894	29349.8
	29645.8	0.93127	29351.1	1.01609	29355.6	0.920324	29351.3	1.00059	29351.3	1.00091	29351.2	0.995396	29646	0.956092	29258	1.00583	29255.9	1.01165	29251	0.969956	29350.9	0.939314	29350.9	0.855245	29645.4	0.942753	29645.3	0.990944	29350.7	1.04205	29351.1	0.959127	29350.9	1.5289	29645.4	0.967502	29350.9	0.82888	29350.9	0.979836	29645.3	0.96833	29645.5	0.956741	29350.9	0.991348	29351.2	0.940996	29351.3
	29649.9	0.928128	29352.6	1.04925	29357.1	0.965024	29352.7	1.09197	29352.7	1.04339	29352.7	1.03353	29650.1	0.957053	29258.6	1.0077	29256.6	1.0167	29251.7	0.981665	29352.3	1.07632	29352.4	1.02964	29649.5	0.944291	29649.4	1.00165	29352.2	1.05155	29352.6	1.02012	29352.3	1.71767	29649.5	0.969673	29352.4	0.977092	29352.4	1.01775	29649.5	0.975644	29649.6	0.946327	29352.4	1.03659	29352.7	0.969565	29352.8
	29654	0.95252	29354.1	0.959059	29358.6	0.91372	29354.2	0.942979	29354.2	0.973098	29354.1	0.979644	29654.2	0.973445	29259.2	1.01078	29257.2	1.01869	29252.3	0.985648	29353.8	0.958224	29353.9	0.866711	29653.7	0.941139	29653.5	0.978582	29353.7	1.04931	29354.1	0.967125	29353.8	1.36372	29653.7	0.980577	29353.8	0.878116	29353.9	0.98327	29653.6	0.969906	29653.8	0.951268	29353.9	0.991149	29354.1	0.947197	29354.3
	29658.2	0.921032	29355.5	0.964372	29360.1	0.942989	29355.6	0.924966	29355.6	0.98136	29355.6	0.976327	29658.4	0.954166	29259.9	1.01176	29257.9	1.02172	29253	0.998884	29355.2	0.943006	29355.3	0.847637	29657.8	0.938806	29657.7	1.02464	29355.1	1.05039	29355.5	0.957586	29355.3	1.32404	29657.8	0.959381	29355.3	0.849163	29355.3	0.978397	29657.7	0.966942	29657.9	0.951418	29355.3	0.981378	29355.6	0.945907	29355.7
	29662.3	0.93732	29357	0.966362	29361.6	0.916418	29357.1	0.915772	29357.1	0.973664	29357.1	0.980164	29662.5	0.947347	29260.5	1.01439	29258.5	1.0256	29253.6	0.994337	29356.7	0.945286	29356.8	0.840427	29662	0.93432	29661.8	1.01275	29356.6	1.05017	29357	0.955644	29356.7	1.31716	29662	0.977056	29356.7	0.85504	29356.8	0.977619	29661.9	0.961586	29662.1	0.948658	29356.8	0.981191	29357	0.944651	29357.2
	29666.5	0.904526	29358.5	0.971107	29363.1	0.921201	29358.6	0.927553	29358.6	0.977831	29358.5	0.973521	29666.7	0.955011	29261.1	1.01599	29259.1	1.02743	29254.3	1.00775	29358.2	0.938214	29358.2	0.853769	29666.2	0.951206	29666	0.988657	29358	1.05071	29358.4	0.95673	29358.2	1.39139	29666.2	0.961369	29358.2	0.854442	29358.3	0.980174	29666.1	0.96619	29666.3	0.957107	29358.2	0.978519	29358.5	0.943895	29358.6
	29670.7	0.926252	29360	0.956195	29364.6	0.907022	29360.1	0.888651	29360.1	0.988681	29360.1	0.983066	29670.9	0.952927	29261.7	1.01758	29259.8	1.02716	29254.9	0.994996	29359.7	0.939611	29359.8	0.847648	29670.4	0.941342	29670.2	0.984027	29359.6	1.05126	29360	0.959475	29359.7	1.43052	29670.4	0.952628	29359.7	0.849846	29359.8	0.977781	29670.3	0.962009	29670.5	0.947582	29359.8	0.975564	29360	0.944492	29360.1
	29675	0.892907	29361.5	0.954213	29366.1	0.915995	29361.6	0.897269	29361.6	0.984679	29361.6	0.973873	29675.2	0.954769	29262.3	1.01785	29260.5	1.03162	29255.5	1.00369	29361.2	0.93747	29361.3	0.837692	29674.6	0.94607	29674.5	1.01712	29361.1	1.04524	29361.5	0.963901	29361.2	1.37782	29674.6	0.94191	29361.3	0.851011	29361.2	0.977956	29674.5	0.961994	29674.7	0.953497	29361.3	0.97057	29361.5	0.944962	29361.7
	29679.2	0.915977	29363	0.957816	29367.6	0.9348	29363	0.891958	29363.1	0.984392	29363	0.980712	29679.4	0.956354	29263	1.01978	29261.1	1.03391	29256.1	1.01197	29362.7	0.934481	29362.8	0.847383	29678.9	0.943272	29678.7	0.98149	29362.6	1.04246	29363	0.938527	29362.7	1.39911	29678.9	0.95101	29362.7	0.845971	29362.7	0.975125	29678.8	0.964093	29679	0.965298	29362.7	0.971123	29363	0.940733	29363.2
	29683.5	0.917682	29364.5	0.950829	29369.1	0.92658	29364.6	0.897875	29364.6	0.970233	29364.6	0.967045	29683.7	0.95689	29263.7	1.01974	29261.8	1.03815	29256.7	1.0198	29364.2	0.933573	29364.3	0.830355	29683.1	0.93891	29683	0.959244	29364.1	1.04355	29364.5	0.931936	29364.2	1.44085	29683.1	0.94971	29364.2	0.849341	29364.3	0.975253	29683	0.960469	29683.2	0.964782	29364.3	0.966	29364.5	0.939633	29364.7
	29687.8	0.942492	29366	0.957283	29370.7	0.913074	29366.1	0.896785	29366.1	0.978626	29366.1	0.970834	29688	0.959185	29264.3	1.02046	29262.5	1.04219	29257.4	1.00518	29365.7	0.935968	29365.8	0.831734	29687.4	0.946302	29687.3	0.987285	29365.6	1.04032	29365.9	0.961056	29365.7	1.49492	29687.4	0.970559	29365.7	0.835129	29365.8	0.972745	29687.3	0.961112	29687.5	0.945483	29365.8	0.961216	29366.1	0.940083	29366.2
	29692.1	0.880419	29367.5	0.961785	29372.2	0.924889	29367.6	0.913962	29367.6	0.976979	29367.6	0.969561	29692.3	0.950743	29264.9	1.02273	29263	1.0394	29258.1	1.01458	29367.2	0.929383	29367.3	0.835639	29691.7	0.941357	29691.6	0.900177	29367.1	1.05157	29367.5	0.936804	29367.3	1.41334	29691.7	0.975951	29367.2	0.855511	29367.3	0.972777	29691.6	0.960944	29691.8	0.953637	29367.3	0.958633	29367.6	0.933899	29367.7
	29696.4	0.903205	29369.1	0.943048	29373.8	0.915512	29369.2	0.908743	29369.2	0.97611	29369.1	0.96271	29696.6	1.00115	29265.5	1.02251	29263.8	1.03961	29258.7	1.02264	29368.7	0.919001	29368.8	0.818868	29696	0.975117	29695.9	1.23938	29368.6	1.02885	29369	0.934751	29368.8	1.43572	29696	1.04202	29368.8	0.826028	29368.8	0.968894	29696	1.00071	29696.1	1.03331	29368.8	0.95971	29369.1	0.930142	29369.2
	29700.7	0.908898	29370.6	0.935573	29375.4	0.911312	29370.7	0.873282	29370.7	0.971363	29370.6	0.961167	29700.9	0.956009	29266.2	1.02148	29264.4	1.04198	29259.4	1.02581	29370.2	0.9277	29370.3	0.831124	29700.4	0.947997	29700.2	0.933046	29370.2	1.02764	29370.5	0.951421	29370.3	1.51688	29700.4	0.949373	29370.3	0.828886	29370.3	0.964993	29700.3	0.956596	29700.5	0.944016	29370.4	0.949654	29370.6	0.928045	29370.8
	29705.1	0.88676	29372.2	0.962805	29376.9	0.896125	29372.3	0.875678	29372.3	0.967254	29372.2	0.961472	29705.3	0.956553	29266.8	1.01983	29265.1	1.042	29260	1.03525	29371.9	0.919644	29371.9	0.820176	29704.7	0.946333	29704.6	1.01615	29371.7	1.04254	29372.1	0.943141	29371.8	1.51376	29704.7	0.942616	29371.8	0.837214	29372	0.960576	29704.7	0.964443	29704.8	0.955998	29371.9	0.948697	29372.2	0.924437	29372.3
	29709.5	0.921142	29373.7	0.934627	29378.4	1.03407	29373.8	0.927445	29373.8	0.957661	29373.7	0.967678	29709.7	0.949251	29267.3	1.01967	29265.8	1.04097	29260.7	1.02275	29373.4	0.91555	29373.5	0.815258	29709.1	0.945037	29709	0.988691	29373.3	1.0267	29373.7	0.930314	29373.4	1.49103	29709.1	0.958807	29373.4	0.826264	29373.5	0.956165	29709	0.954873	29709.2	0.955049	29373.5	0.943532	29373.8	0.921711	29373.9
	29713.9	0.948272	29375.3	0.941875	29380	0.998173	29375.4	0.871591	29375.4	0.953756	29375.4	0.957377	29714.1	0.945262	29268	1.01864	29266.4	1.04432	29261.3	1.02185	29375	0.916172	29375	0.826376	29713.5	0.944302	29713.4	0.998384	29374.9	1.03053	29375.3	0.920192	29375	1.50176	29713.5	0.952801	29375	0.809124	29375.1	0.954104	29713.4	0.956258	29713.6	0.946923	29375	0.944159	29375.4	0.917886	29375.5
	29718.3	0.913514	29376.8	0.933219	29381.7	0.903481	29376.9	0.886401	29376.9	0.949926	29376.9	0.953026	29718.5	0.946727	29268.7	1.01621	29267	1.0443	29261.9	1.02444	29376.5	0.906131	29376.6	0.800402	29717.9	0.942272	29717.8	0.945628	29376.4	1.02163	29376.8	0.934836	29376.6	1.40948	29717.9	0.916617	29376.6	0.823218	29376.6	0.948701	29717.9	0.955492	29718	0.951866	29376.6	0.942277	29376.9	0.915364	29377
	29722.7	0.927356	29378.4	0.980695	29383.3	0.866788	29378.5	0.959767	29378.5	0.990827	29378.4	0.974841	29722.9	0.955464	29269.5	1.01393	29267.7	1.0403	29262.5	1.02551	29378.1	0.867696	29378.1	0.856527	29722.4	0.945432	29722.2	0.960631	29377.9	1.12255	29378.3	0.858485	29378.1	1.78322	29722.4	0.940222	29378.1	1.03116	29378.2	0.962143	29722.3	0.959342	29722.5	0.954496	29378.1	0.921226	29378.4	0.924056	29378.5
	29727.2	0.925605	29379.9	0.962746	29384.9	0.889114	29380	0.918885	29380	0.985638	29380	0.96772	29727.4	0.948001	29270.1	1.01213	29268.4	1.03971	29263.1	1.02111	29379.6	0.914512	29379.7	0.838174	29726.8	0.945975	29726.7	1.05348	29379.5	1.13346	29379.9	0.93344	29379.7	1.6448	29726.8	0.963115	29379.7	0.862046	29379.7	0.948759	29726.8	0.960235	29726.9	0.952927	29379.7	0.946414	29380	0.914037	29380.1
	29731.7	0.944718	29381.6	0.945082	29386.5	0.890961	29381.6	0.908855	29381.7	0.955544	29381.6	0.953623	29731.9	0.943416	29270.7	1.01048	29269	1.03804	29263.8	1.03216	29381.3	0.900398	29381.4	0.780795	29731.3	0.953981	29731.2	1.00116	29381.2	1.02357	29381.6	0.934145	29381.3	1.40863	29731.3	0.943477	29381.3	0.805075	29381.4	0.940786	29731.2	0.955434	29731.4	0.956077	29381.3	0.936321	29381.6	0.907865	29381.8
	29736.2	0.908693	29383.2	0.93832	29388.1	0.923476	29383.3	0.910195	29383.3	0.942775	29383.3	0.941304	29736.4	0.957395	29271.3	1.00726	29269.6	1.03868	29264.4	1.0255	29382.9	0.899251	29383	0.792093	29735.8	0.94897	29735.7	0.990556	29382.8	1.0148	29383.2	0.909498	29382.9	1.50021	29735.8	0.970846	29383	0.807193	29383	0.938721	29735.7	0.961031	29735.9	0.968624	29383	0.934031	29383.2	0.901494	29383.4
	29740.7	0.919693	29384.8	0.925087	29389.7	0.898282	29384.9	0.870652	29384.9	0.941941	29384.9	0.951301	29740.9	0.948286	29272	1.00484	29270.4	1.03363	29265	1.03171	29384.5	0.893413	29384.6	0.795086	29740.3	0.948933	29740.2	0.950989	29384.4	1.02049	29384.8	0.915049	29384.5	1.51482	29740.3	0.969782	29384.5	0.795777	29384.6	0.935499	29740.2	0.959795	29740.4	0.960559	29384.6	0.931272	29384.8	0.902771	29385
	29745.2	0.931141	29386.4	0.936537	29391.3	0.915217	29386.5	0.877854	29386.5	0.940781	29386.4	0.948989	29745.4	0.950206	29272.6	1.00189	29271	1.03364	29265.7	1.02583	29386.1	0.894101	29386.1	0.790375	29744.8	0.949864	29744.7	1.02854	29385.9	1.00954	29386.3	0.911848	29386.1	1.4212	29744.8	0.947185	29386.1	0.800459	29386.2	0.933451	29744.8	0.950584	29745	0.948087	29386.1	0.929432	29386.4	0.897371	29386.6
	29749.8	0.906202	29388	0.920626	29392.9	1.04002	29388.1	0.880924	29388.1	0.937674	29388.1	0.951663	29750	0.944169	29273.2	1.00055	29271.6	1.02923	29266.4	1.03468	29387.7	0.888739	29387.8	0.787617	29749.4	0.94482	29749.3	0.954731	29387.6	1.01737	29388	0.91217	29387.7	1.53841	29749.4	0.974657	29387.7	0.801444	29387.8	0.932675	29749.3	0.952128	29749.5	0.957381	29387.8	0.933361	29388	0.897713	29388.2
	29754.3	0.948638	29389.6	0.917237	29394.6	0.911447	29389.7	0.86204	29389.7	0.941768	29389.7	0.94279	29754.5	0.942903	29273.9	0.997607	29272.3	1.02876	29267	1.02947	29389.3	0.887823	29389.4	0.777822	29754	0.950263	29753.8	0.891314	29389.2	1.01527	29389.6	0.920907	29389.4	1.46806	29754	0.943743	29389.4	0.79771	29389.4	0.930363	29753.9	0.962098	29754.1	0.963197	29389.4	0.930274	29389.7	0.89913	29389.8
	29758.9	0.91632	29391.2	0.933746	29396.3	0.941028	29391.3	0.920273	29391.3	0.958314	29391.3	0.950555	29759.1	0.955403	29274.5	0.99472	29272.9	1.02317	29267.6	1.02332	29390.9	0.888608	29391	0.791532	29758.6	0.949131	29758.4	0.975052	29390.8	1.01368	29391.2	0.905794	29391	1.43992	29758.6	0.95979	29391	0.787045	29391	0.929993	29758.5	0.957028	29758.7	0.961473	29390.9	0.934808	29391.3	0.896759	29391.4
	29763.5	0.890772	29392.9	0.976365	29397.9	0.892066	29393	0.97158	29393	0.979111	29392.9	0.970504	29763.7	0.946063	29275.1	0.991174	29273.6	1.02184	29268.2	1.02111	29392.6	0.90662	29392.6	0.865557	29763.2	0.949293	29763	0.986549	29392.4	1.04343	29392.8	0.917955	29392.6	1.69416	29763.2	0.965317	29392.6	0.838816	29392.7	0.944732	29763.1	0.96135	29763.3	0.955287	29392.6	0.951268	29392.9	0.903056	29393
	29768.2	0.900278	29394.5	0.917887	29399.6	0.93634	29394.7	0.878961	29394.6	0.952959	29394.6	0.938953	29768.4	0.944049	29275.7	0.98829	29274.3	1.0178	29268.9	1.02632	29394.3	0.883167	29394.3	0.773403	29767.8	0.940247	29767.7	0.942854	29394.1	1.02048	29394.5	0.904529	29394.2	1.42883	29767.8	0.937348	29394.3	0.794795	29394.3	0.930375	29767.7	0.957582	29767.9	0.9592	29394.3	0.933046	29394.6	0.897894	29394.7
	29772.8	0.913219	29396.2	0.920858	29401.3	1.13443	29396.3	0.894338	29396.2	0.951813	29396.2	0.943039	29773	0.948372	29276.3	0.985096	29274.8	1.01647	29269.6	1.02348	29395.9	0.881582	29396	0.762908	29772.4	0.944691	29772.3	0.90678	29395.8	1.04411	29396.2	0.918594	29395.9	1.61502	29772.4	0.948332	29395.9	0.809309	29396	0.929947	29772.4	0.954668	29772.5	0.965862	29396	0.931515	29396.2	0.895557	29396.4
	29777.5	0.924441	29397.8	0.919546	29402.9	1.32338	29397.9	0.877305	29397.9	0.938058	29397.9	0.944581	29777.7	0.944609	29277	0.980405	29275.5	1.01211	29270.2	1.01961	29397.5	0.878436	29397.6	0.771316	29777.1	0.953442	29777	1.01139	29397.4	1.01649	29397.7	0.928846	29397.6	1.54784	29777.1	0.971312	29397.6	0.790868	29397.6	0.929191	29777	0.962002	29777.2	0.946443	29397.6	0.931785	29397.9	0.897802	29398
	29782.1	0.952608	29399.5	0.93294	29404.6	1.01767	29399.6	0.893851	29399.6	0.957609	29399.6	0.946694	29782.4	0.953486	29277.7	0.980748	29276.1	1.00806	29270.8	1.01425	29399.2	0.876465	29399.3	0.757895	29781.8	0.953842	29781.7	1.0242	29399.1	1.02454	29399.4	0.922277	29399.3	1.53015	29781.8	0.954268	29399.3	0.785958	29399.3	0.933109	29781.7	0.960144	29781.9	0.969975	29399.3	0.93541	29399.6	0.897815	29399.7
	29786.9	0.88066	29401.2	1.03392	29406.3	0.952108	29401.3	1.09149	29401.3	1.02472	29401.3	1.01131	29787.1	0.943843	29278.2	0.975472	29276.8	1.00385	29271.4	1.03028	29400.9	0.910013	29401	0.850555	29786.5	0.940031	29786.4	1.00856	29400.8	1.0611	29401.2	0.897451	29400.9	1.91738	29786.5	0.977924	29401	0.857256	29401	0.953058	29786.4	0.956314	29786.6	0.959601	29401	0.960824	29401.3	0.910291	29401.4
	29791.6	0.917888	29402.8	1.08908	29408	0.92278	29403	1.26471	29403	1.0726	29402.9	1.0442	29791.8	0.940416	29278.9	0.973201	29277.4	1.00254	29272	1.01758	29402.6	0.908705	29402.6	1.02559	29791.2	0.946052	29791.1	0.992436	29402.4	1.32006	29402.8	0.899538	29402.6	2.38474	29791.2	0.957524	29402.6	1.15375	29402.6	0.994532	29791.1	0.959893	29791.3	0.965337	29402.6	0.952775	29402.9	0.930589	29403
	29796.3	0.924417	29404.4	0.979534	29409.7	0.936168	29404.6	0.971078	29404.6	0.980369	29404.6	0.975842	29796.5	0.939813	29279.7	0.969631	29278	0.998327	29272.6	1.01442	29404.2	0.855032	29404.3	0.84715	29796	0.944991	29795.8	0.984755	29404.1	1.17905	29404.4	0.967059	29404.2	1.80696	29796	0.963014	29404.2	0.94678	29404.3	0.949758	29795.9	0.96116	29796.1	0.947137	29404.3	0.947365	29404.5	0.90641	29404.7
	29801.1	0.920235	29406.2	0.955052	29411.5	0.960894	29406.3	0.889672	29406.3	0.962374	29406.2	0.959036	29801.3	0.940765	29280.2	0.966442	29278.5	0.997748	29273.1	1.00855	29405.9	0.882079	29406	0.799636	29800.7	0.942114	29800.6	0.995614	29405.8	1.0555	29406.2	0.901435	29405.9	1.69499	29800.7	0.967924	29405.9	0.831947	29406	0.942905	29800.6	0.958971	29800.8	0.955372	29406	0.933769	29406.2	0.905116	29406.4
	29805.9	0.944009	29407.9	0.936607	29413.2	1.27938	29408	0.925646	29407.9	0.960768	29407.9	0.95677	29806.1	0.939605	29280.8	0.962658	29279.3	0.990544	29273.8	1.01038	29407.6	0.890363	29407.7	0.776743	29805.5	0.94205	29805.4	0.97108	29407.5	1.05365	29407.9	0.909826	29407.6	1.6093	29805.5	0.94483	29407.6	0.796575	29407.7	0.942023	29805.4	0.958883	29805.6	0.956205	29407.7	0.943963	29407.9	0.901231	29408.1
	29810.7	0.927402	29409.6	0.922635	29414.9	1.21672	29409.7	0.913362	29409.7	0.950669	29409.7	0.952672	29810.9	0.946378	29281.5	0.960976	29280	0.990597	29274.4	1.00572	29409.3	0.891629	29409.4	0.776804	29810.3	0.937999	29810.2	0.960737	29409.2	1.03703	29409.6	0.90787	29409.4	1.68209	29810.3	0.944185	29409.4	0.783468	29409.4	0.940162	29810.2	0.951754	29810.4	0.949578	29409.4	0.940168	29409.7	0.900909	29409.8
	29815.5	0.910557	29411.4	0.94377	29416.6	0.885403	29411.5	0.887	29411.5	0.958124	29411.4	0.952107	29815.7	0.950117	29282.1	0.959592	29280.7	0.98767	29275	1.00011	29411.1	0.894014	29411.2	0.783967	29815.1	0.938664	29815	0.983959	29411	1.03896	29411.4	0.921458	29411.1	1.52276	29815.1	0.956526	29411.1	0.797783	29411.2	0.941175	29815	0.96004	29815.2	0.950518	29411.2	0.941483	29411.4	0.898877	29411.6
	29820.3	0.907095	29413.1	1.12569	29418.3	0.88337	29413.2	1.32132	29413.2	1.09181	29413.1	1.0601	29820.5	0.937615	29282.8	0.959289	29281.3	0.983749	29275.6	1.0008	29412.8	0.932953	29412.9	0.90466	29820	0.946708	29819.8	0.959846	29412.7	1.05174	29413.1	0.975981	29412.8	1.84243	29820	0.960685	29412.8	0.837536	29412.9	0.962939	29819.9	0.958581	29820.1	0.954984	29412.9	0.984092	29413.1	0.916337	29413.3
	29825.2	0.895774	29414.8	1.11134	29420.1	0.905862	29414.9	1.20016	29414.9	1.05704	29414.8	1.03743	29825.4	0.929732	29283.4	0.956863	29281.9	0.981447	29276.2	0.994571	29414.5	1.01802	29414.6	1.22195	29824.8	0.934511	29824.7	0.925952	29414.4	1.10722	29414.8	0.943876	29414.5	2.17427	29824.8	0.944354	29414.5	0.891449	29414.6	1.01924	29824.7	0.947865	29824.9	0.945242	29414.5	1.03421	29414.8	0.920694	29415
	29830	0.914154	29416.5	0.922694	29421.9	0.878289	29416.6	0.850629	29416.6	0.951455	29416.6	0.950993	29830.3	0.946363	29284	0.95432	29282.5	0.978671	29276.9	0.992318	29416.2	0.893646	29416.3	0.749491	29829.7	0.935515	29829.6	0.890299	29416.1	1.0441	29416.5	0.904897	29416.3	1.60333	29829.7	0.97334	29416.3	0.766677	29416.3	0.938565	29829.6	0.950851	29829.8	0.947044	29416.3	0.934567	29416.6	0.895495	29416.7
	29834.9	0.904951	29418.3	0.912184	29423.6	0.895013	29418.4	0.882772	29418.4	0.942802	29418.3	0.945331	29835.2	0.93845	29284.6	0.95076	29283.2	0.975817	29277.6	0.986797	29418	0.890444	29418.1	0.756487	29834.6	0.950094	29834.5	0.977122	29417.9	1.03307	29418.3	0.924488	29418	1.52158	29834.6	0.954818	29418	0.774698	29418.1	0.938054	29834.5	0.951488	29834.7	0.950303	29418.1	0.933707	29418.3	0.900621	29418.4
	29839.9	0.882155	29420	0.933181	29425.4	0.905958	29420.1	0.881099	29420.1	0.955857	29420	0.95526	29840.1	0.939804	29285.3	0.947578	29283.7	0.974655	29278.3	0.982428	29419.7	0.891413	29419.8	0.753667	29839.5	0.953204	29839.4	0.948682	29419.6	1.04605	29420	0.920791	29419.8	1.57686	29839.5	0.949833	29419.8	0.772598	29419.8	0.941861	29839.4	0.951839	29839.6	0.957965	29419.8	0.937175	29420.1	0.897907	29420.2
	29844.8	0.889692	29421.8	0.917234	29427.1	0.904607	29421.9	0.859185	29421.8	0.941954	29421.8	0.95461	29845	0.942948	29286	0.944731	29284.4	0.973853	29279.1	0.976138	29421.5	0.893754	29421.6	0.769231	29844.4	0.942717	29844.3	0.886211	29421.4	1.04376	29421.8	0.91544	29421.5	1.4875	29844.4	0.936103	29421.5	0.770812	29421.6	0.943888	29844.4	0.955535	29844.5	0.950086	29421.6	0.93324	29421.8	0.899288	29422
	29849.7	0.897333	29423.5	0.927939	29428.9	0.917467	29423.6	0.838645	29423.6	0.956723	29423.5	0.948366	29850	0.933268	29286.6	0.942515	29285	0.972368	29279.7	0.97498	29423.2	0.887703	29423.3	0.744729	29849.4	0.934398	29849.2	0.962836	29423.1	1.04562	29423.5	0.910937	29423.3	1.5285	29849.4	0.958045	29423.3	0.76133	29423.3	0.940437	29849.3	0.947244	29849.5	0.959724	29423.3	0.934461	29423.6	0.896994	29423.7
	29854.7	0.851941	29425.3	0.938948	29430.8	0.893254	29425.4	0.84129	29425.4	0.949568	29425.4	0.948159	29854.9	0.948136	29287.3	0.942972	29285.6	0.969361	29280.3	0.972088	29425	0.8898	29425.1	0.740965	29854.4	0.941458	29854.2	0.918616	29424.8	1.03928	29425.2	0.925478	29425	1.47678	29854.4	0.980557	29425	0.776961	29425.1	0.941816	29854.3	0.947045	29854.5	0.948322	29425.1	0.933832	29425.3	0.899457	29425.5
	29859.7	0.881859	29427	0.919868	29432.6	0.886209	29427.2	0.835199	29427.2	0.936123	29427.1	0.954205	29859.9	0.947064	29287.9	0.941004	29286.3	0.963379	29281	0.96132	29426.8	0.888962	29426.8	0.752886	29859.3	0.944527	29859.2	0.929851	29426.6	1.04262	29427	0.922241	29426.8	1.53341	29859.3	0.974717	29426.7	0.763341	29426.8	0.941973	29859.3	0.959096	29859.4	0.978238	29426.8	0.932688	29427.1	0.896545	29427.2
	29864.7	0.893677	29428.9	0.921967	29434.4	0.877951	29429	0.896311	29429	0.951702	29428.9	0.944687	29864.9	0.934397	29288.5	0.940737	29286.8	0.963237	29281.6	0.962279	29428.6	0.890558	29428.6	0.746771	29864.4	0.933944	29864.2	0.968478	29428.4	1.04448	29428.8	0.924203	29428.6	1.46006	29864.4	0.948117	29428.5	0.771746	29428.7	0.941471	29864.3	0.952612	29864.5	0.963042	29428.6	0.932308	29428.9	0.898492	29429
	29869.7	0.894385	29430.7	0.925547	29436.2	0.901482	29430.8	0.885052	29430.8	0.947029	29430.7	0.951549	29869.9	0.937792	29289.2	0.94012	29287.5	0.961857	29282.3	0.962466	29430.4	0.887424	29430.4	0.751667	29869.4	0.927052	29869.2	0.881074	29430.2	1.05856	29430.6	0.916974	29430.4	1.55254	29869.4	0.942005	29430.4	0.768666	29430.5	0.942324	29869.3	0.952059	29869.5	0.952504	29430.4	0.93153	29430.7	0.897325	29430.9
	29874.8	0.915875	29432.5	0.933326	29438	0.880257	29432.6	0.880056	29432.6	0.949371	29432.5	0.949255	29875	0.933611	29289.9	0.941688	29288.1	0.961251	29282.8	0.9763	29432.2	0.884364	29432.3	0.758788	29874.4	0.934291	29874.3	0.967334	29432.1	1.05001	29432.5	0.923963	29432.2	1.48892	29874.4	0.94412	29432.2	0.772642	29432.3	0.941378	29874.4	0.95792	29874.5	0.951735	29432.3	0.934999	29432.5	0.898164	29432.7
	29879.8	0.914613	29434.3	0.917902	29439.8	0.889642	29434.4	0.855182	29434.4	0.95247	29434.4	0.949129	29880.1	0.937829	29290.6	0.943509	29288.8	0.961452	29283.5	0.970685	29434	0.886302	29434.1	0.743575	29879.5	0.939814	29879.4	0.943643	29433.9	1.0505	29434.3	0.910635	29434	1.59108	29879.5	0.965976	29434	0.756983	29434.1	0.943059	29879.4	0.946521	29879.6	0.941681	29434.1	0.932551	29434.3	0.893494	29434.5
	29884.9	0.906211	29436.1	0.911955	29441.6	0.899741	29436.2	0.871817	29436.2	0.947023	29436.2	0.948499	29885.1	0.933304	29291.1	0.945337	29289.4	0.962707	29284.1	0.953706	29435.8	0.887323	29435.9	0.753671	29884.6	0.92492	29884.4	1.04367	29435.7	1.04832	29436.1	0.915995	29435.8	1.52687	29884.6	0.947977	29435.8	0.762726	29435.9	0.939797	29884.5	0.949158	29884.7	0.940985	29435.9	0.931233	29436.1	0.896036	29436.3
	29890	0.915727	29437.9	0.918427	29443.4	0.896841	29438	0.848436	29438	0.949463	29438	0.955616	29890.2	0.938038	29291.9	0.943202	29290	0.960274	29284.7	0.960295	29437.6	0.88701	29437.7	0.749375	29889.7	0.936138	29889.5	0.962351	29437.5	1.04168	29437.9	0.900405	29437.7	1.66625	29889.7	0.959661	29437.7	0.750976	29437.7	0.940012	29889.6	0.951791	29889.8	0.956533	29437.7	0.935921	29438	0.894475	29438.1
	29895.2	0.929921	29439.7	0.907645	29445.3	0.89962	29439.8	0.858597	29439.8	0.952103	29439.8	0.941632	29895.4	0.934893	29292.5	0.939895	29290.6	0.966163	29285.3	0.954615	29439.4	0.880998	29439.5	0.750107	29894.8	0.93433	29894.7	0.932208	29439.3	1.04325	29439.7	0.922349	29439.5	1.61041	29894.8	0.948642	29439.5	0.746156	29439.5	0.940804	29894.7	0.948748	29894.9	0.968892	29439.5	0.934276	29439.8	0.891609	29439.9
	29900.3	0.894019	29441.5	0.912715	29447.2	0.885884	29441.6	0.885223	29441.6	0.94378	29441.6	0.946336	29900.5	0.937088	29293.2	0.935108	29291.3	0.969728	29286	0.953147	29441.2	0.878808	29441.3	0.733417	29900	0.932085	29899.8	0.877898	29441.1	1.04295	29441.5	0.900675	29441.3	1.73579	29900	0.954427	29441.3	0.751472	29441.3	0.940689	29899.9	0.942622	29900.1	0.948421	29441.3	0.935923	29441.6	0.893475	29441.7
	29905.5	0.890226	29443.3	0.941942	29449	0.916746	29443.5	0.869054	29443.5	0.946378	29443.4	0.943651	29905.7	0.931333	29293.9	0.934683	29291.9	0.97282	29286.6	0.949781	29443.1	0.880956	29443.1	0.736794	29905.1	0.926154	29905	0.979985	29442.9	1.0431	29443.3	0.908496	29443.1	1.56819	29905.1	0.966314	29443	0.748129	29443.1	0.937617	29905	0.951751	29905.2	0.950084	29443.1	0.936997	29443.4	0.893022	29443.5
	29910.6	0.864624	29445.2	0.937953	29450.9	0.880631	29445.3	0.861602	29445.3	0.957007	29445.3	0.951425	29910.9	0.934298	29294.5	0.933314	29292.6	0.962751	29287.2	0.946961	29444.9	0.883668	29444.9	0.727082	29910.3	0.9311	29910.2	0.972739	29444.8	1.04908	29445.2	0.927225	29444.9	1.68746	29910.3	0.955095	29444.9	0.759233	29445	0.939575	29910.2	0.943479	29910.4	0.933977	29445	0.938179	29445.3	0.892872	29445.4
	29915.8	0.887882	29447.1	0.93289	29452.8	0.893513	29447.2	0.861529	29447.2	0.950503	29447.2	0.948397	29916.1	0.937376	29295.1	0.933032	29293.2	0.9561	29287.9	0.942448	29446.8	0.875937	29446.9	0.729855	29915.5	0.924076	29915.4	0.996648	29446.7	1.05226	29447.1	0.927926	29446.8	1.60543	29915.5	0.923662	29446.8	0.752036	29446.9	0.939486	29915.4	0.947145	29915.6	0.954882	29446.9	0.938065	29447.1	0.89197	29447.3
	29921.1	0.905362	29448.8	0.91348	29454.7	0.91604	29449	0.831638	29449	0.942862	29449	0.956118	29921.3	0.931573	29295.8	0.932037	29293.8	0.955104	29288.5	0.948247	29448.6	0.877502	29448.6	0.735724	29920.7	0.918889	29920.6	1.01295	29448.5	1.04508	29448.9	0.905463	29448.6	1.63966	29920.7	0.958651	29448.6	0.746788	29448.7	0.944264	29920.6	0.948681	29920.8	0.946507	29448.7	0.935767	29448.9	0.894561	29449.1
	29926.3	0.918863	29450.7	0.923503	29456.5	0.858976	29450.9	0.853456	29450.9	0.945532	29450.8	0.954782	29926.5	0.932096	29296.4	0.933678	29294.5	0.953075	29289.2	0.946975	29450.5	0.880775	29450.5	0.732725	29925.9	0.919951	29925.8	1.04806	29450.4	1.05177	29450.8	0.90751	29450.5	1.62353	29925.9	0.928218	29450.5	0.741892	29450.6	0.942996	29925.9	0.946016	29926	0.9362	29450.5	0.939203	29450.8	0.892229	29450.9
	29931.6	0.886405	29452.7	0.935007	29458.5	0.860756	29452.8	0.829138	29452.8	0.944125	29452.8	0.9461	29931.8	0.933244	29297.1	0.935009	29295	0.95099	29289.8	0.942598	29452.4	0.879761	29452.5	0.742446	29931.2	0.918557	29931.1	0.999433	29452.3	1.05243	29452.7	0.925871	29452.4	1.59274	29931.2	0.951569	29452.4	0.741195	29452.5	0.945149	29931.1	0.957079	29931.3	0.932013	29452.5	0.939461	29452.7	0.893128	29452.8
	29936.8	0.921063	29454.6	0.934362	29460.3	0.95257	29454.7	0.865997	29454.7	0.943581	29454.6	0.948042	29937	0.937532	29297.7	0.934678	29295.6	0.95364	29290.4	0.956915	29454.3	0.877051	29454.3	0.729303	29936.5	0.927968	29936.3	0.990991	29454.1	1.05027	29454.5	0.900967	29454.3	1.67373	29936.5	0.94906	29454.3	0.74062	29454.4	0.942722	29936.4	0.951354	29936.6	0.936568	29454.3	0.943213	29454.6	0.894396	29454.8
	29942.1	0.987043	29456.4	0.921752	29462.2	0.891606	29456.5	0.851173	29456.5	0.944784	29456.5	0.950041	29942.3	0.934721	29298.4	0.935076	29296.3	0.951966	29291	0.97343	29456.1	0.877316	29456.2	0.726289	29941.8	0.918433	29941.6	1.00524	29456	1.05483	29456.4	0.902652	29456.2	1.57618	29941.8	0.962711	29456.2	0.738682	29456.2	0.943887	29941.7	0.941397	29941.9	0.953264	29456.2	0.947714	29456.5	0.893124	29456.6
	29947.4	0.891077	29458.4	0.913638	29464.1	0.907241	29458.5	0.863925	29458.5	0.950151	29458.4	0.946529	29947.7	0.92513	29299	0.935449	29297	0.950884	29291.7	0.970595	29458.1	0.880816	29458.2	0.720827	29947.1	0.917501	29947	1.01946	29458	1.05347	29458.4	0.903566	29458.1	1.67568	29947.1	0.932666	29458.1	0.7391	29458.2	0.943644	29947	0.945146	29947.2	0.942474	29458.1	0.944539	29458.4	0.894398	29458.6
	29952.8	0.863587	29460.2	0.947559	29466.1	0.913946	29460.3	0.853578	29460.3	0.952459	29460.3	0.939604	29953	0.934838	29299.7	0.935965	29297.5	0.952552	29292.3	0.955691	29459.9	0.87327	29460	0.732305	29952.4	0.915973	29952.3	1.06256	29459.8	1.05603	29460.2	0.916419	29460	1.62648	29952.4	0.929186	29460	0.738636	29460	0.945019	29952.3	0.944306	29952.5	0.948005	29460	0.946932	29460.2	0.893434	29460.4
	29958.1	0.888151	29462.1	0.925857	29468	0.878015	29462.2	0.854058	29462.2	0.952289	29462.2	0.941313	29958.3	0.937689	29300.4	0.936664	29298.1	0.952328	29292.9	0.943384	29461.8	0.875065	29461.9	0.729591	29957.8	0.914017	29957.6	0.972318	29461.7	1.05983	29462.1	0.91399	29461.8	1.57245	29957.8	0.949955	29461.9	0.732252	29461.9	0.943521	29957.7	0.945989	29957.9	0.939072	29461.9	0.945039	29462.1	0.893185	29462.2
	29963.5	0.913172	29464	0.91997	29469.9	0.921739	29464.1	0.852005	29464.1	0.951088	29464.1	0.953345	29963.7	0.938563	29301	0.937285	29298.7	0.953079	29293.5	0.939234	29463.7	0.876273	29463.8	0.717195	29963.1	0.912522	29963	1.04951	29463.6	1.05971	29464	0.9151	29463.8	1.67986	29963.1	0.946347	29463.8	0.737821	29463.8	0.946681	29963.1	0.93938	29963.2	0.956893	29463.8	0.946743	29464.1	0.893023	29464.2
	29968.9	0.891996	29466	0.913181	29471.8	0.92923	29466.1	0.863798	29466.1	0.957831	29466	0.946577	29969.1	0.934041	29301.6	0.937242	29299.5	0.956153	29294.1	0.936873	29465.6	0.875863	29465.7	0.723313	29968.5	0.902109	29968.4	1.10378	29465.5	1.0613	29465.9	0.920477	29465.7	1.65935	29968.5	0.958052	29465.7	0.73115	29465.8	0.946498	29968.5	0.948369	29968.6	0.933253	29465.7	0.947023	29466	0.894328	29466.2
	29974.3	0.834665	29467.9	0.91796	29473.8	0.891882	29468	0.839108	29468	0.955573	29468	0.948431	29974.5	0.927934	29302.3	0.938067	29300.1	0.957376	29294.6	0.938859	29467.5	0.875932	29467.7	0.718768	29973.9	0.908384	29973.8	0.974611	29467.5	1.05948	29467.9	0.908713	29467.6	1.74878	29973.9	0.937667	29467.6	0.73412	29467.7	0.947207	29973.9	0.943825	29974	0.942848	29467.6	0.945397	29467.9	0.891327	29468.1
	29979.7	0.861457	29469.8	0.915284	29475.8	1.17183	29469.9	0.863907	29469.9	0.956015	29469.9	0.959753	29979.9	0.934766	29303	0.940241	29300.7	0.955517	29295.3	0.933357	29469.5	0.869712	29469.6	0.726762	29979.4	0.905514	29979.2	0.972694	29469.4	1.06401	29469.8	0.901841	29469.5	1.68564	29979.4	0.93385	29469.6	0.725544	29469.6	0.944955	29979.3	0.941361	29979.5	0.943987	29469.5	0.951838	29469.9	0.889589	29470
	29985.2	0.850484	29471.8	0.918742	29477.7	0.994568	29471.9	0.826022	29471.9	0.947928	29471.8	0.953117	29985.4	0.93415	29303.6	0.942148	29301.4	0.955714	29295.9	0.940262	29471.5	0.873461	29471.5	0.713211	29984.8	0.896742	29984.7	0.911219	29471.3	1.05714	29471.7	0.91582	29471.4	1.66303	29984.8	0.956641	29471.5	0.718673	29471.6	0.944128	29984.7	0.944003	29984.9	0.944396	29471.5	0.945772	29471.8	0.890394	29471.9
	29990.6	0.874702	29473.7	0.928185	29479.7	0.903244	29473.8	0.845068	29473.8	0.956004	29473.8	0.954579	29990.8	0.930673	29304.2	0.943624	29302	0.959728	29296.6	0.930334	29473.4	0.867832	29473.5	0.709993	29990.3	0.899373	29990.1	0.953316	29473.3	1.06142	29473.7	0.898281	29473.5	1.75951	29990.3	0.94982	29473.5	0.720166	29473.5	0.943073	29990.2	0.946491	29990.4	0.949825	29473.5	0.94645	29473.8	0.888784	29473.9
	29996.1	0.874871	29475.7	1.0528	29481.7	0.909911	29475.8	1.0723	29475.8	1.03663	29475.8	1.02013	29996.3	0.932472	29304.9	0.945244	29302.7	0.962485	29297.2	0.930137	29475.4	0.89258	29475.5	0.812017	29995.8	0.891397	29995.6	0.967768	29475.3	1.07548	29475.7	0.938848	29475.5	1.84471	29995.8	0.940137	29475.5	0.735029	29475.5	0.961617	29995.7	0.947067	29995.9	0.933073	29475.5	0.969744	29475.7	0.894285	29475.9
	30001.6	0.870721	29477.7	0.949519	29483.7	0.920194	29477.8	0.954186	29477.8	0.972195	29477.7	0.974252	30001.8	0.945149	29305.6	0.946647	29303.3	0.95972	29297.8	0.936196	29477.4	0.919244	29477.4	0.856401	30001.3	0.908737	30001.1	1.13169	29477.2	1.09015	29477.6	0.922329	29477.3	1.96518	30001.3	0.974677	29477.4	0.773127	29477.5	0.967772	30001.2	0.940639	30001.4	0.957106	29477.4	0.978142	29477.6	0.89664	29477.9
			29479.6	0.913447	29485.7	0.881231	29479.8	0.853159	29479.8	0.947767	29479.7	0.943518			29306.2	0.947598	29303.9	0.964171	29298.4	0.932104	29479.4	0.862422	29479.4	0.721464					29479.2	1.05908	29479.6	0.911066	29479.3	1.78091			29479.4	0.71175	29479.4	0.938245					29479.4	0.942294	29479.7	0.883983	29479.8
			29481.6	0.920433	29487.7	0.904415	29481.7	0.839454	29481.7	0.945115	29481.7	0.942403			29306.9	0.95094	29304.6	0.964264	29299	0.934338	29481.3	0.860602	29481.4	0.711151					29481.2	1.05813	29481.6	0.905348	29481.4	1.75337			29481.4	0.719021	29481.4	0.937979					29481.4	0.939165	29481.7	0.880619	29481.8
			29483.6	0.91164	29489.7	0.870056	29483.7	0.832627	29483.7	0.946039	29483.7	0.937773			29307.6	0.952415	29305.2	0.964444	29299.6	0.93511	29483.3	0.859586	29483.4	0.696799					29483.2	1.06262	29483.6	0.916588	29483.4	1.77575			29483.4	0.702107	29483.4	0.934129					29483.3	0.936866	29483.7	0.87867	29483.8
			29485.6	0.912676	29491.7	0.895185	29485.7	0.871815	29485.7	0.937165	29485.7	0.941917			29308.2	0.953033	29305.7	0.965711	29300.2	0.937633	29485.3	0.858224	29485.4	0.69821					29485.2	1.05908	29485.6	0.905825	29485.3	1.7543			29485.4	0.700043	29485.4	0.93133					29485.3	0.932142	29485.6	0.876847	29485.8
			29487.6	0.925468	29493.7	0.855179	29487.7	0.821047	29487.7	0.950907	29487.7	0.939545			29308.9	0.957683	29306.3	0.965035	29300.9	0.93545	29487.3	0.856113	29487.4	0.707534					29487.2	1.06324	29487.6	0.908212	29487.3	1.71632			29487.3	0.698167	29487.4	0.928438					29487.3	0.936438	29487.6	0.8753	29487.8
			29489.6	0.918235	29495.8	0.874661	29489.7	0.834909	29489.7	0.950932	29489.7	0.931053			29309.6	0.959003	29307	0.969802	29301.5	0.940414	29489.3	0.861406	29489.4	0.68126					29489.2	1.05757	29489.6	0.924506	29489.3	1.65037			29489.3	0.695729	29489.4	0.924555					29489.3	0.929486	29489.6	0.87084	29489.8
			29491.6	0.916266	29497.8	0.888778	29491.7	0.855434	29491.7	0.947277	29491.6	0.934328			29310.2	0.965259	29307.6	0.972793	29302.2	0.92842	29491.3	0.851948	29491.4	0.685445					29491.2	1.05874	29491.6	0.910687	29491.3	1.74673			29491.3	0.693651	29491.4	0.923359					29491.4	0.927555	29491.6	0.868664	29491.8
			29493.6	0.915324	29499.9	0.972431	29493.7	0.851584	29493.7	0.943923	29493.7	0.934095			29310.8	0.964697	29308.4	0.975693	29302.7	0.936635	29493.3	0.845972	29493.4	0.675155					29493.2	1.05321	29493.6	0.886612	29493.4	1.69729			29493.4	0.698129	29493.4	0.920595					29493.4	0.928143	29493.7	0.86639	29493.8
			29495.7	0.908257	29501.9	1.20165	29495.7	0.789291	29495.8	0.930709	29495.7	0.931851			29311.6	0.963282	29309.2	0.978126	29303.4	0.938188	29495.4	0.842317	29495.4	0.680264					29495.2	1.05694	29495.7	0.900135	29495.4	1.69902			29495.4	0.682469	29495.5	0.921985					29495.4	0.924912	29495.7	0.866997	29495.9
			29497.7	0.912262	29504	0.895966	29497.8	0.83031	29497.8	0.934615	29497.8	0.938085			29312.3	0.964388	29309.8	0.97994	29304	0.942654	29497.4	0.847842	29497.4	0.686122					29497.3	1.05512	29497.7	0.911902	29497.5	1.75629			29497.5	0.678164	29497.5	0.920466					29497.5	0.921639	29497.8	0.86334	29497.9
			29499.8	0.947417	29506	0.876933	29499.9	0.918622	29499.9	0.96972	29499.8	0.954408			29313.1	0.9674	29310.5	0.980343	29304.7	0.938147	29499.5	0.859251	29499.5	0.715823					29499.3	1.06437	29499.7	0.90251	29499.5	1.82578			29499.5	0.708127	29499.6	0.92397					29499.5	0.930753	29499.8	0.868162	29499.9
			29501.8	1.06856	29508	0.897678	29501.9	1.1213	29501.9	1.03687	29501.9	1.00801			29313.9	0.969304	29311.2	0.983928	29305.3	0.951221	29501.5	0.874492	29501.6	0.887653					29501.4	1.19067	29501.8	0.922585	29501.5	2.25765			29501.6	0.839622	29501.6	0.956031					29501.6	0.954672	29501.9	0.881246	29501.9
			29503.9	0.918684	29510	0.885546	29504	0.810236	29504	0.93476	29503.9	0.939178			29314.6	0.971615	29311.8	0.984643	29305.9	0.941258	29503.6	0.844961	29503.6	0.681984					29503.4	1.06674	29503.8	0.899218	29503.6	1.88065			29503.6	0.67751	29503.7	0.921004					29503.6	0.920896	29503.9	0.861266	29504
			29505.9	0.914768	29512.1	0.959508	29506	0.799178	29506	0.947652	29505.9	0.936824			29315.3	0.972883	29312.5	0.98757	29306.5	0.944845	29505.6	0.839401	29505.7	0.664869					29505.5	1.04566	29505.9	0.879583	29505.6	1.89417			29505.6	0.67574	29505.6	0.918592					29505.7	0.921403	29505.9	0.858318	29506.1
			29508	0.903649	29514.3	0.883043	29508.1	0.804883	29508.1	0.944988	29508	0.929891			29315.9	0.976297	29313.2	0.988912	29307.3	0.949397	29507.7	0.838785	29507.7	0.658207					29507.5	1.05546	29507.9	0.905164	29507.7	1.85901			29507.7	0.673647	29507.7	0.920251					29507.7	0.922154	29508	0.859469	29508.1
			29510	0.909696	29516.4	0.88058	29510.1	0.830518	29510.1	0.931015	29510.1	0.940798			29316.6	0.976183	29313.8	0.991287	29308	0.950462	29509.7	0.835361	29509.7	0.659449					29509.6	1.05024	29510	0.890756	29509.7	1.8599			29509.7	0.666232	29509.8	0.918588					29509.8	0.919851	29510	0.859866	29510.2
			29512.1	0.925239	29518.5	0.883727	29512.2	0.831253	29512.2	0.944149	29512.2	0.9406			29317.2	0.979318	29314.4	0.991467	29308.7	0.963159	29511.8	0.837904	29511.8	0.678782					29511.7	1.0742	29512.1	0.873426	29511.8	1.90768			29511.8	0.70224	29511.9	0.924531					29511.8	0.920015	29512.1	0.862705	29512.3
			29514.2	0.914348	29520.6	0.879803	29514.3	0.788381	29514.3	0.936688	29514.3	0.933806			29317.8	0.979611	29315.1	0.99458	29309.3	0.955776	29513.9	0.836809	29514	0.65212					29513.8	1.054	29514.2	0.886524	29513.9	1.85012			29514	0.661879	29514	0.923825					29513.9	0.920216	29514.3	0.860073	29514.4
			29516.3	0.902516	29522.7	0.848944	29516.4	0.814914	29516.4	0.940893	29516.4	0.933399			29318.5	0.981546	29315.7	0.995884	29310	0.962967	29516	0.829116	29516.1	0.652501					29515.9	1.05351	29516.3	0.878061	29516.1	1.84505			29516.1	0.665684	29516.1	0.921405					29516.1	0.921914	29516.4	0.860902	29516.5
			29518.4	0.906079	29524.8	0.873563	29518.5	0.815773	29518.5	0.937281	29518.5	0.924718			29319.2	0.980575	29316.3	0.998236	29310.6	0.955823	29518.1	0.821284	29518.2	0.656995					29518	1.05103	29518.4	0.874466	29518.2	1.85783			29518.2	0.659591	29518.2	0.919436					29518.2	0.919541	29518.5	0.860147	29518.6
			29520.5	0.899956	29527	0.913723	29520.6	0.804574	29520.6	0.930295	29520.6	0.932383			29319.7	0.982045	29317	0.998542	29311.3	0.965375	29520.2	0.832493	29520.3	0.655027					29520.1	1.05248	29520.5	0.882352	29520.3	1.85921			29520.3	0.659798	29520.3	0.919974					29520.3	0.920402	29520.6	0.858776	29520.7
			29522.6	0.913851	29529.2	0.869525	29522.7	0.784369	29522.7	0.941634	29522.7	0.930819			29320.4	0.98488	29317.6	0.999757	29312	0.959878	29522.3	0.830018	29522.4	0.649288					29522.2	1.05548	29522.6	0.884217	29522.4	1.8233			29522.4	0.652042	29522.4	0.917837					29522.4	0.924547	29522.7	0.857008	29522.8
			29524.7	0.893748	29531.3	0.883113	29524.8	0.810343	29524.9	0.939492	29524.8	0.928097			29321	0.984786	29318.3	1.0037	29312.6	0.955294	29524.4	0.826538	29524.5	0.639386					29524.3	1.05025	29524.7	0.878834	29524.5	1.84623			29524.5	0.650096	29524.5	0.917097					29524.5	0.925305	29524.8	0.854251	29524.9
			29526.9	0.905907	29533.4	0.874425	29527	0.818206	29527	0.938066	29526.9	0.928584			29321.7	0.986122	29319.1	1.00517	29313.3	0.962998	29526.6	0.819305	29526.7	0.64224					29526.5	1.05301	29526.8	0.886447	29526.6	1.86578			29526.7	0.649226	29526.7	0.917295					29526.7	0.921909	29527	0.853684	29527.1
			29529.1	0.902796	29535.5	0.884809	29529.2	0.801474	29529.2	0.93739	29529.1	0.921962			29322.3	0.985672	29319.8	1.00611	29313.9	0.975162	29528.8	0.826745	29528.9	0.641586					29528.7	1.05176	29529	0.876883	29528.8	1.87325			29528.8	0.643394	29528.9	0.917783					29528.9	0.919394	29529.1	0.853068	29529.3
			29531.2	0.892801	29537.7	0.864319	29531.3	0.806488	29531.3	0.921474	29531.2	0.919514			29322.9	0.989619	29320.3	1.00714	29314.4	0.969376	29530.9	0.823298	29531	0.624088					29530.8	1.05779	29531.1	0.890109	29530.9	1.87096			29530.9	0.640759	29531	0.916151					29531	0.920101	29531.2	0.853024	29531.4
			29533.3	0.902071	29539.9	0.916821	29533.4	0.828037	29533.4	0.933344	29533.4	0.92963			29323.5	0.999255	29321	1.00984	29315.2	0.973635	29533	0.822834	29533.1	0.640321					29532.9	1.05791	29533.3	0.878696	29533	1.88075			29533	0.63255	29533.1	0.91578					29533.1	0.924341	29533.3	0.851007	29533.5
			29535.5	0.891139	29542.1	0.847934	29535.6	0.806778	29535.6	0.932906	29535.5	0.923808			29324.2	1.00369	29321.7	1.01198	29315.8	0.967444	29535.2	0.821828	29535.2	0.633203					29535	1.05886	29535.4	0.882612	29535.2	2.00498			29535.2	0.643652	29535.3	0.916942					29535.2	0.929689	29535.5	0.850547	29535.7
			29537.6	0.902408	29544.3	0.872252	29537.7	0.835688	29537.7	0.937666	29537.7	0.925763			29324.8	0.994562	29322.5	1.0113	29316.5	0.973337	29537.3	0.82271	29537.4	0.642386					29537.2	1.06025	29537.6	0.865195	29537.4	1.98593			29537.4	0.639018	29537.4	0.917632					29537.4	0.927157	29537.7	0.850155	29537.8
			29539.8	0.918602	29546.5	0.886622	29539.9	0.790068	29539.9	0.940192	29539.9	0.931371			29325.4	0.993304	29323.1	1.01725	29317.1	0.97924	29539.5	0.818328	29539.6	0.633595					29539.4	1.06803	29539.8	0.88673	29539.5	1.93876			29539.5	0.638922	29539.6	0.915046					29539.6	0.930359	29539.8	0.851279	29540
			29542	0.90014	29548.7	0.885523	29542.1	0.804239	29542.1	0.94449	29542.1	0.930865			29326	0.99096	29323.6	1.01901	29317.7	0.977499	29541.7	0.821928	29541.8	0.641931					29541.6	1.06637	29542	0.873292	29541.7	1.9723			29541.8	0.638302	29541.8	0.917169					29541.8	0.928388	29542.1	0.851271	29542.2
			29544.2	0.900734	29550.9	0.902167	29544.3	0.790609	29544.3	0.928087	29544.3	0.926898			29326.8	0.990936	29324.3	1.01645	29318.3	0.975222	29543.9	0.825324	29544	0.63374					29543.8	1.07387	29544.2	0.865259	29544	1.95513			29544	0.632767	29544	0.918758					29544	0.932236	29544.3	0.848864	29544.4
			29546.4	0.90546	29553.1	0.943113	29546.5	0.806789	29546.5	0.946659	29546.5	0.922588			29327.4	0.993476	29325	1.01587	29319	0.972044	29546.1	0.820975	29546.2	0.634755					29546	1.0685	29546.4	0.862261	29546.1	1.92277			29546.1	0.6296	29546.2	0.916568					29546.2	0.930063	29546.4	0.847739	29546.6
			29548.6	0.909016	29555.3	0.875225	29548.7	0.779897	29548.6	0.933422	29548.6	0.925094			29328	0.99312	29325.6	1.01571	29319.6	0.97965	29548.2	0.815353	29548.4	0.621074					29548.2	1.07254	29548.6	0.871536	29548.3	1.95314			29548.3	0.621093	29548.4	0.916042					29548.4	0.930983	29548.6	0.849338	29548.8
			29550.8	0.908353	29557.6	0.892953	29550.9	0.792427	29550.8	0.929241	29550.9	0.933499			29328.6	0.995696	29326.3	1.01842	29320.2	0.982061	29550.5	0.818832	29550.6	0.620552					29550.4	1.06524	29550.8	0.88142	29550.5	1.9236			29550.5	0.624486	29550.6	0.916068					29550.6	0.93514	29550.8	0.847848	29551
			29553	0.942445	29559.8	0.911745	29553.1	0.874032	29553.1	0.962894	29553.1	0.939948			29329.3	0.992979	29326.9	1.02215	29320.8	0.972708	29552.7	0.832126	29552.8	0.672554					29552.6	1.07549	29553	0.885375	29552.8	2.03413			29552.8	0.626766	29552.8	0.922273					29552.8	0.948223	29553.1	0.852477	29553.2
			29555.2	0.900346	29562	0.875749	29555.3	0.792635	29555.4	0.945334	29555.3	0.923275			29329.9	0.993942	29327.6	1.01905	29321.6	0.982325	29554.9	0.822932	29555	0.613497					29554.8	1.07287	29555.2	0.868105	29555	1.97782			29555	0.624527	29555	0.915396					29555	0.938359	29555.3	0.847601	29555.4
			29557.5	0.896336	29564.2	0.88424	29557.5	0.804279	29557.6	0.933408	29557.5	0.930991			29330.5	0.993661	29328.3	1.02151	29322.2	0.984283	29557.2	0.812281	29557.3	0.612973					29557.1	1.0689	29557.5	0.875941	29557.2	1.97451			29557.2	0.609804	29557.3	0.913821					29557.3	0.932712	29557.5	0.845784	29557.7
			29559.7	0.899983	29566.5	0.878432	29559.8	0.822984	29559.8	0.944304	29559.8	0.941802			29331.2	0.994751	29329.1	1.01862	29322.8	0.977976	29559.4	0.81004	29559.5	0.636014					29559.3	1.09839	29559.7	0.872084	29559.4	2.06551			29559.4	0.647287	29559.5	0.91607					29559.5	0.932494	29559.7	0.848472	29559.9
			29561.9	0.908146	29568.8	0.91819	29562	0.781272	29562	0.945002	29562	0.931713			29331.8	0.99428	29329.7	1.02034	29323.4	0.994511	29561.6	0.810743	29561.7	0.610885					29561.5	1.07529	29561.9	0.88303	29561.7	2.06532			29561.7	0.604221	29561.7	0.915774					29561.7	0.93286	29562	0.844915	29562.1
			29564.2	0.908537	29571.1	0.893344	29564.2	0.773161	29564.3	0.943392	29564.2	0.924716			29332.5	0.994891	29330.2	1.02124	29324	0.997333	29563.9	0.810501	29563.9	0.609099					29563.7	1.0732	29564.1	0.885487	29563.9	2.00912			29563.9	0.601513	29564	0.913076					29563.9	0.931358	29564.2	0.84392	29564.3
			29566.4	0.912991	29573.4	0.873465	29566.5	0.795953	29566.5	0.942347	29566.4	0.923914			29333.1	0.994738	29330.9	1.02388	29324.6	0.993077	29566.1	0.81478	29566.2	0.617316					29566	1.07198	29566.4	0.868617	29566.2	2.05899			29566.2	0.607048	29566.2	0.917152					29566.2	0.938943	29566.5	0.847121	29566.6
			29568.7	0.92136	29575.7	0.88345	29568.8	0.811591	29568.8	0.94182	29568.7	0.929549			29333.7	0.996073	29331.6	1.02386	29325.2	0.988009	29568.4	0.806366	29568.5	0.620115					29568.3	1.08163	29568.7	0.870746	29568.5	2.09106			29568.5	0.613023	29568.5	0.917106					29568.5	0.938654	29568.8	0.847835	29568.9
			29571	0.906237	29578	0.886864	29571.1	0.790401	29571.1	0.949448	29571.1	0.925722			29334.4	0.993858	29332.2	1.02273	29325.8	0.977998	29570.7	0.805973	29570.8	0.601396					29570.6	1.08211	29571	0.866333	29570.7	2.04108			29570.8	0.600856	29570.8	0.918671					29570.8	0.93903	29571.1	0.846391	29571.2
			29573.3	0.90799	29580.2	0.885127	29573.4	0.811562	29573.4	0.943124	29573.4	0.926798			29335	0.994201	29332.9	1.02297	29326.5	0.991769	29573	0.802157	29573.1	0.597861					29572.9	1.06833	29573.3	0.864171	29573	2.03456			29573	0.592921	29573.1	0.92164					29573.1	0.936723	29573.3	0.846348	29573.5
			29575.6	0.915904	29582.5	0.912277	29575.7	0.785252	29575.7	0.947765	29575.7	0.926612			29335.7	0.993818	29333.5	1.02155	29327	0.990899	29575.3	0.803684	29575.4	0.609412					29575.2	1.07791	29575.6	0.868627	29575.3	2.07492			29575.3	0.599223	29575.4	0.922691					29575.4	0.940322	29575.6	0.846851	29575.8
			29577.9	0.904236	29584.8	0.899151	29578	0.797243	29578	0.940353	29577.9	0.92728			29336.3	0.993674	29334.1	1.02274	29327.6	0.994619	29577.6	0.797593	29577.6	0.60196					29577.4	1.07649	29577.8	0.859606	29577.6	2.11138			29577.6	0.592648	29577.7	0.922821					29577.6	0.937595	29577.9	0.846283	29578.1
			29580.2	0.89465	29587.2	0.924731	29580.3	0.808117	29580.3	0.94477	29580.2	0.924379			29337	0.992036	29334.7	1.02192	29328.2	0.998449	29579.9	0.800374	29579.9	0.589015					29579.7	1.09198	29580.1	0.87438	29579.9	2.18832			29579.8	0.609928	29580	0.924623					29579.9	0.940568	29580.2	0.849518	29580.3
			29582.4	0.910958	29589.5	0.891181	29582.6	0.811375	29582.6	0.944106	29582.5	0.924464			29337.5	0.992668	29335.4	1.02018	29328.9	0.998339	29582.1	0.797492	29582.2	0.595135					29582	1.07929	29582.4	0.855457	29582.2	2.12709			29582.1	0.591971	29582.2	0.92324					29582.2	0.942125	29582.5	0.847561	29582.6
			29584.7	0.907922	29591.8	0.90779	29584.8	0.782655	29584.8	0.941514	29584.8	0.924993			29338.2	0.992634	29336	1.01956	29329.5	0.998547	29584.4	0.795897	29584.5	0.594175					29584.3	1.08039	29584.7	0.865896	29584.5	2.11845			29584.5	0.593046	29584.5	0.926339					29584.5	0.939263	29584.8	0.847793	29584.9
			29587.1	0.897391	29594.1	0.873006	29587.2	0.789691	29587.2	0.929161	29587.1	0.924057			29338.8	0.991212	29336.7	1.01959	29330.2	0.989682	29586.8	0.794486	29586.9	0.587404					29586.7	1.08173	29587.1	0.858341	29586.8	2.09942			29586.8	0.580259	29586.9	0.922446					29586.9	0.938309	29587.1	0.845559	29587.3
			29589.4	0.930975	29596.5	0.908003	29589.5	0.786872	29589.5	0.94102	29589.5	0.929647			29339.4	0.991533	29337.3	1.01955	29330.9	0.986626	29589.1	0.796327	29589.2	0.593606					29589	1.0895	29589.4	0.865375	29589.2	2.13494			29589.2	0.588632	29589.2	0.923798					29589.2	0.937593	29589.5	0.846518	29589.6
			29591.7	0.916439	29598.8	0.904216	29591.8	0.770151	29591.8	0.940394	29591.8	0.919417			29340.1	0.990792	29338	1.0188	29331.4	0.990848	29591.4	0.789406	29591.5	0.581583					29591.3	1.07602	29591.7	0.853929	29591.4	2.12621			29591.5	0.579121	29591.5	0.92134					29591.5	0.933709	29591.8	0.843967	29591.9
			29594.1	0.919038			29594.2	0.785989	29594.2	0.954424	29594.1	0.91944			29340.7	0.990948	29338.6	1.01727	29332.1	0.990251	29593.8	0.787472	29593.8	0.577865					29593.6	1.07709	29594	0.848018	29593.8	2.15184			29593.8	0.568804	29593.8	0.920632					29593.8	0.935886	29594.1	0.840835	29594.2
			29596.4	0.917999			29596.5	0.797594	29596.5	0.938013	29596.5	0.926742			29341.3	0.988907	29339.1	1.01739	29332.7	0.996823	29596.1	0.789224	29596.2	0.584117					29596	1.07552	29596.4	0.839524	29596.1	2.18936			29596.1	0.567804	29596.1	0.917732					29596.2	0.937056	29596.4	0.837985	29596.6
			29598.7	0.915231			29598.8	0.788255	29598.8	0.937713	29598.8	0.922004			29342	0.988648	29339.8	1.0179	29333.3	0.98585	29598.4	0.79043	29598.5	0.584198					29598.3	1.06955	29598.7	0.841859	29598.4	2.14956			29598.4	0.574468	29598.5	0.916922					29598.5	0.938486	29598.7	0.836562	29598.9
																	29340.4	1.01583	29333.9	0.990734
																	29341.1	1.01479	29334.6	0.990513
																	29341.7	1.01491	29335.3	0.978402
																	29342.4	1.01538	29335.9	0.993288
																	29343	1.0107	29336.6	0.987979
																	29343.6	1.01408	29337.2	0.994634
																	29344.4	1.00981	29337.8	0.994847
																	29345	1.00992	29338.5	0.988937
																	29345.7	1.01054	29339.1	0.98877
																	29346.3	1.00714	29339.7	0.981878
																	29346.9	1.00957	29340.4	0.982442
																	29347.6	1.01114	29341.1	0.979777
																	29348.3	1.01135	29341.7	0.981992
																	29349	1.01309	29342.2	0.988955
																	29349.7	1.0094	29342.9	0.979021
																	29350.3	1.00312	29343.7	0.976689
																	29351	1.00241	29344.4	0.987646
																	29351.5	0.999728	29345.2	0.977264
																	29352.2	0.999207	29345.9	0.979786
																	29352.8	0.996618	29346.5	0.978387
																	29353.4	0.996635	29347.1	0.969228
																	29354.1	0.99411	29347.7	0.979266
																	29354.7	0.996207	29348.3	0.986999
																	29355.4	0.992457	29349.2	0.993482
																	29356	0.992743	29349.8	0.976004
																	29356.7	0.991864	29350.3	0.96784
																	29357.3	0.992078	29351	0.970055
																	29358	0.990131	29351.6	0.964299
																	29358.6	0.987484	29352.3	0.964217
																	29359.4	0.99078	29353.1	0.967966
																	29360	0.988175	29353.7	0.968711
																	29360.6	0.986167	29354.4	0.970004
																	29361.2	0.989538	29355	0.970812
																	29361.9	0.990408	29355.6	0.96737
																	29362.5	0.989833	29356.3	0.971469
																	29363.3	0.986108	29356.9	0.95533
																	29363.8	0.983224	29357.6	0.956221
																	29364.5	0.981313	29358.2	0.964338
																	29365.1	0.984649	29358.9	0.951392
																	29365.8	0.982949	29359.5	0.95913
																	29366.5	0.980901	29360.1	0.960706
																	29367.1	0.981019	29360.7	0.961372
																	29367.7	0.980368	29361.4	0.973385
																	29368.4	0.980991	29362	0.98061
																	29369	0.980007	29362.6	0.966062
																	29369.7	0.979655	29363.2	0.949709
																	29370.3	0.982186	29363.9	0.952517
																	29370.9	0.98281	29364.4	0.953941
																	29371.6	0.979912	29365.1	0.946714
																	29372.3	0.979938	29365.7	0.947079
																	29372.8	0.982253	29366.3	0.952964
																	29373.5	0.983529	29366.9	0.95382
																	29374.2	0.985212	29367.7	0.949914
																	29374.8	0.989299	29368.3	0.954755
																	29375.5	0.992097	29368.9	0.956875
																	29376	0.986437	29369.5	0.946082
																	29376.7	0.980443	29370.2	0.95112
																	29377.5	0.982406	29370.9	0.954069
																	29378.3	0.982245	29371.5	0.950919
																	29379	0.981675	29372.1	0.946778
																	29379.7	0.983467	29372.8	0.953914
																	29380.4	0.982424	29373.6	0.952318
																	29381	0.983753	29374.2	0.973871
																	29381.6	0.98431	29374.9	1.01032
																	29382.2	0.984935	29375.5	0.982964
																	29382.8	0.983921	29376.2	0.958758
																	29383.4	0.98619	29376.8	0.938648
																	29384.1	0.986511	29377.5	0.951554
																	29384.8	0.984902	29378.1	0.944549
																	29385.4	0.987574	29378.7	0.948799
																	29386	0.987767	29379.4	0.942257
																	29386.7	0.986576	29380	0.952593
																	29387.3	0.985474	29380.6	0.949614
																	29388.1	0.990409	29381.4	0.9526
																	29388.6	0.98943	29382	0.941996
																	29389.3	0.989605	29382.6	0.948682
																	29389.9	0.992867	29383.3	0.950268
																	29390.6	0.988842	29383.8	0.956586
																	29391.3	0.99015	29384.5	0.948434
																	29392	0.990216	29385.2	0.948767
																	29392.5	0.991067	29385.7	0.949793
																	29393.1	0.996738	29386.5	0.954043
																	29393.9	0.994031	29387.1	0.948638
																	29394.6	0.994229	29387.7	0.949639
																	29395.2	0.997366	29388.3	0.951695
																	29395.8	0.995099	29389	0.956365
																	29396.5	0.994899	29389.6	0.944003
																	29397.1	0.99872	29390.3	0.956602
																	29397.8	0.998253	29390.9	0.95048
																	29398.4	0.99759	29391.4	0.950857
																	29399.1	0.99662	29392.1	0.949641
																	29399.8	0.99756	29392.8	0.955196
																	29400.6	0.998894	29393.4	0.952704
																	29401.4	0.999117	29394.1	0.952282
																	29402.1	1.00107	29394.7	0.946104
																	29402.8	1.00147	29395.4	0.967578
																	29403.5	0.999537	29396	0.960203
																	29404.2	1.00042	29396.6	0.960156
																	29405	1.00277	29397.2	0.958466
																	29405.7	1.00229	29398	0.966747
																	29406.3	1.00209	29398.5	0.954867
																	29406.9	1.00088	29399.1	0.966315
																	29407.6	1.00324	29399.8	0.958324
																	29408.2	1.00265	29400.4	0.962928
																	29408.9	1.00385	29401.1	0.955266
																	29409.5	1.00329	29401.7	0.95581
																	29410.1	1.0041	29402.2	0.953254
																	29410.8	1.00436	29402.9	0.962589
																	29411.6	1.00541	29403.5	0.959701
																	29412.3	1.0062	29404.1	0.963518
																	29412.9	1.00725	29404.7	0.963101
																	29413.5	1.00411	29405.3	0.955837
																	29414.2	1.00477	29405.9	0.968054
																	29414.8	1.00574	29406.6	0.953953
																	29415.4	1.00621	29407.2	0.96329
																	29416.1	1.00711	29407.8	0.957566
																	29416.7	1.00508	29408.4	0.957576
																	29417.4	1.00372	29409	0.960266
																	29418.2	1.00752	29409.6	0.957532
																	29418.9	1.00574	29410.2	0.96504
																	29419.7	1.00688	29410.9	0.960393
																	29420.4	1.00413	29411.5	0.964819
																	29421.2	1.00299	29412.1	0.954124
																	29421.9	1.00411	29412.7	0.969271
																	29422.7	1.00697	29413.3	0.958963
																	29423.4	1.00513	29413.9	0.971886
																	29424.1	1.00796	29414.5	0.957347
																	29424.8	1.00425	29415.1	0.958475
																	29425.5	1.00462	29415.8	0.961422
																	29426.3	1.0034	29416.3	0.956337
																	29426.9	1.00346	29417	0.9552
																	29427.5	1.00527	29417.6	0.959486
																	29428.1	1.00041	29418.2	0.96109
																	29428.8	1.00282	29418.9	0.956405
																	29429.6	1.00384	29419.5	0.957113
																	29430.3	1.00332	29420.1	0.959917
																	29431.1	1.00041	29420.8	0.96355
																	29431.9	0.999442	29421.4	0.952028
																	29432.6	0.99929	29422.1	0.962343
																	29433.4	0.996604	29422.7	0.954111
																	29434.1	0.999942	29423.3	0.959205
																	29434.9	0.99809	29424	0.95027
																	29435.6	0.999328	29424.5	0.959535
																	29436.2	0.997906	29425.2	0.957107
																	29436.9	0.9973	29425.8	0.961023
																	29437.6	0.997454	29426.5	0.961132
																	29438.3	0.998203	29427.1	0.958137
																	29438.8	0.998193	29427.7	0.961192
																	29439.6	0.996954	29428.4	0.961377
																	29440.2	0.995172	29429.1	0.95493
																	29440.9	0.997371	29429.7	0.959614
																	29441.7	0.998066	29430.4	0.956726
																	29442.4	0.996686	29431	0.956184
																	29443.2	0.996994	29431.7	0.956322
																	29443.8	0.994774	29432.3	0.960498
																	29444.6	0.99433	29432.9	0.949048
																	29445.3	0.990924	29433.5	0.950342
																	29446.1	0.992111	29434.2	0.958265
																	29446.9	0.992315	29434.8	0.948027
																	29447.7	0.991682	29435.4	0.94656
																	29448.3	0.991138	29436	0.952403
																	29448.9	0.993773	29436.8	0.9406
																	29449.5	0.990844	29437.4	0.950734
																	29450.2	0.990315	29438	0.944787
																	29451	0.989443	29438.6	0.95174
																	29451.7	0.987715	29439.3	0.950111
																	29452.4	0.989716	29439.9	0.951316
																	29453.2	0.988117	29440.5	0.953372
																	29453.9	0.988787	29441.2	0.957554
																	29454.6	0.98947	29441.8	0.95812
																	29455.2	0.988242	29442.5	0.965648
																	29455.9	0.988847	29443.1	0.959364
																	29456.4	0.988774	29443.6	0.950282
																	29457	0.989881	29444.3	0.943903
																	29457.7	0.986689	29445	0.946669
																	29458.3	0.986444	29445.6	0.948059
																	29459	0.98768	29446.1	0.94193
																	29459.6	0.987656	29446.9	0.944517
																	29460.2	0.987062	29447.6	0.944901
																	29460.9	0.9847	29448.3	0.944612
																	29461.6	0.986198	29448.9	0.948208
																	29462.1	0.986775	29449.6	0.945567
																	29462.7	0.98533	29450.2	0.950738
																	29463.4	0.98557	29450.8	0.946915
																	29464.1	0.984885	29451.3	0.944613
																	29464.8	0.984952	29451.9	0.939478
																	29465.3	0.985206	29452.6	0.943204
																	29466	0.98549	29453.2	0.94315
																	29466.7	0.986307	29453.8	0.940237
																	29467.4	0.986106	29454.4	0.940965
																	29468.1	0.982402	29455	0.940526
																	29468.7	0.983148	29455.6	0.934524
																	29469.3	0.983237	29456.2	0.939322
																	29470	0.987175	29456.9	0.936612
																	29470.6	0.987323	29457.4	0.9437
																	29471.4	0.98761	29458.1	0.930391
																	29472	0.986528	29458.6	0.942315
																	29472.7	0.986457	29459.3	0.937364
																	29473.3	0.987417	29459.9	0.940635
																	29474	0.985652	29460.6	0.943863
																	29474.7	0.986857	29461.2	0.937504
																	29475.3	0.986124	29461.8	0.939679
																	29476	0.987197	29462.4	0.939128
																	29476.6	0.987197	29463.2	0.941222
																	29477.2	0.98544	29463.8	0.934585
																	29477.9	0.987706	29464.4	0.944943
																	29478.5	0.98814	29465.1	0.938504
																	29479.2	0.986037	29465.7	0.935445
																	29479.9	0.986627	29466.4	0.939796
																	29480.5	0.987834	29467.1	0.93867
																	29481.2	0.98941	29467.7	0.940157
																	29481.8	0.989073	29468.3	0.941185
																	29482.4	0.989526	29469	0.92747
																	29483	0.990854	29469.6	0.934135
																	29483.8	0.99128	29470.3	0.932049
																	29484.4	0.988697	29470.9	0.935958
																	29485.1	0.990587	29471.5	0.935465
																	29485.8	0.989163	29472.1	0.933186
																	29486.5	0.988889	29472.8	0.939966
																	29487.2	0.989136	29473.5	0.931874
																	29487.9	0.990586	29474.1	0.942257
																	29488.7	0.990558	29474.8	0.938025
																	29489.3	0.991062	29475.5	0.932435
																	29489.9	0.989961	29476.3	0.936926
																	29490.6	0.990708	29477	0.933313
																	29491.3	0.990666	29477.6	0.933193
																	29491.9	0.990355	29478.2	0.933694
																	29492.6	0.989672	29478.9	0.931438
																	29493.2	0.990291	29479.7	0.936321
																	29493.9	0.992946	29480.4	0.93333
																	29494.5	0.992577	29481	0.928807
																	29495.2	0.992134	29481.5	0.935868
																	29495.8	0.99386	29483	0.941657
																	29496.5	0.993609	29483.8	0.943866
																	29497.2	0.991855	29484.5	0.938467
																	29497.9	0.990748	29485.2	0.938682
																	29498.5	0.992007	29485.8	0.937606
																	29499.2	0.991892	29486.4	0.935587
																	29499.9	0.993204	29487.1	0.93612
																	29500.5	0.993444	29487.8	0.937116
																	29501.2	0.992882	29488.5	0.937002
																	29502	0.992461	29489	0.926287
																	29502.5	0.993595	29489.7	0.936824
																	29503.3	0.997823	29490.5	0.934363
																	29503.9	1.00122	29491.1	0.941221
																	29504.6	1.00523	29491.7	0.939126
																	29505.2	1.00178	29492.4	0.939718
																	29505.9	1.00041	29493	0.934795
																	29506.7	0.997648	29493.6	0.933862
																	29507.5	0.994744	29494.4	0.934382
																	29508.2	0.994859	29495	0.935001
																	29508.7	0.996664	29495.7	0.930296
																	29509.3	0.995439	29496.3	0.930266
																	29510	0.995628	29497	0.935553
																	29510.8	0.994326	29497.7	0.927964
																	29511.5	0.995758	29498.3	0.933978
																	29512.2	0.995841	29499	0.932702
																	29513	0.997665	29499.6	0.935483
																	29513.8	0.993687	29500.3	0.932677
																	29514.5	0.995426	29501	0.932846
																	29515.1	0.996011	29501.6	0.926897
																	29515.7	0.994866	29502.2	0.933521
																	29516.3	0.99273	29502.8	0.93341
																	29517	0.99367	29503.5	0.966558
																	29517.6	0.994651	29504.1	0.977216
																	29518.2	0.994142	29504.7	0.969308
																	29518.9	0.995692	29505.4	0.962285
																	29519.5	0.996151	29506	0.961044
																	29520.1	0.995125	29506.6	0.937435
																	29520.8	0.997031	29507.2	0.932523
																	29521.5	0.995737	29508	0.934041
																	29522	0.997024	29508.6	0.940692
																	29522.7	0.994925	29509.2	0.943147
																	29523.2	0.994855	29509.8	0.933744
																	29524	0.995708	29510.5	0.925993
																	29524.6	0.995542	29511.1	0.932061
																	29525.3	0.995705	29511.7	0.934581
																	29525.9	0.994692	29512.4	0.937987
																	29526.6	0.995026	29513.1	0.934643
																	29527.2	0.993612	29513.6	0.934245
																	29527.9	0.994098	29514.3	0.938937
																	29528.5	0.995624	29515	0.938185
																	29529.1	0.99367	29515.6	0.934599
																	29529.8	0.995189	29516.2	0.942666
																	29530.6	0.994283	29516.9	0.928417
																	29531.3	0.995774	29517.6	0.941602
																	29532.1	0.995901	29518.1	0.932478
																	29532.7	0.994361	29518.8	0.934285
																	29533.5	0.995941	29519.4	0.932392
																	29534.1	0.995881	29520	0.934744
																	29534.7	0.991834	29520.6	0.932452
																	29535.4	0.995521	29521.3	0.943705
																	29536.1	0.992607	29521.9	0.935432
																	29536.8	0.992261	29522.5	0.937265
																	29537.4	0.992058	29523.1	0.931239
																	29538.1	0.992811	29523.8	0.933149
																	29538.8	0.992861	29524.4	0.939431
																	29539.3	0.992616	29525	0.938404
																	29540	0.992433	29525.6	0.940683
																	29540.7	0.992405	29526.3	0.930151
																	29541.3	0.991766	29526.9	0.939619
																	29542	0.995201	29527.5	0.933399
																	29542.6	0.994001	29528.1	0.926579
																	29543.3	0.99321	29528.7	0.934679
																	29543.9	0.991362	29529.5	0.941815
																	29544.6	0.99197	29530.3	0.934471
																	29545.2	0.992545	29530.8	0.935056
																	29545.9	0.990879	29531.5	0.92736
																	29546.6	0.991033	29532.2	0.933788
																	29547.1	0.992094	29532.9	0.932063
																	29547.9	0.99078	29533.6	0.931149
																	29548.5	0.992516	29534.2	0.929003
																	29549.2	0.993172	29534.8	0.925629
																	29549.8	0.989928	29535.4	0.937706
																	29550.6	0.989868	29536	0.933385
																	29551.2	0.991766	29536.6	0.929463
																	29551.8	0.991288	29537.3	0.934869
																	29552.5	0.990134	29537.8	0.92615
																	29553.1	0.989438	29538.6	0.925366
																	29553.8	0.987732	29539	0.933536
																	29554.4	0.989538	29539.8	0.928494
																	29555.2	0.991055	29540.4	0.925762
																	29555.7	0.990962	29541	0.933266
																	29556.4	0.990798	29541.7	0.925171
																	29557.1	0.988091	29542.3	0.927845
																	29557.8	0.990055	29543	0.939412
																	29558.6	0.989086	29543.7	0.928873
																	29559.3	0.988818	29544.3	0.933151
																	29560.1	0.986811	29544.9	0.929712
																	29560.8	0.990162	29545.5	0.926331
																	29561.6	0.988002	29546.2	0.924508
																	29562.2	0.986712	29546.9	0.926193
																	29562.8	0.988313	29547.5	0.925653
																	29563.5	0.98686	29548.2	0.922823
																	29564.1	0.987704	29548.9	0.929524
																	29564.8	0.987345	29549.5	0.926502
																	29565.4	0.988253	29550.2	0.924081
																	29566	0.989234	29550.8	0.927165
																	29566.7	0.98623	29551.5	0.923333
																	29567.4	0.986685	29552.2	0.930826
																	29568.1	0.987897	29552.9	0.924539
																	29568.7	0.991421	29553.5	0.922522
																	29569.3	0.995095	29554.1	0.921515
																	29570	0.997691	29554.7	0.925116
																	29570.8	0.994314	29555.4	0.930424
																	29571.4	0.991105	29556.1	0.923805
																	29572.1	0.988527	29556.8	0.923249
																	29572.7	0.988239	29557.4	0.930948
																	29573.4	0.986543	29557.9	0.916576
																	29574	0.987036	29558.6	0.924598
																	29574.6	0.987881	29559.5	0.920697
																	29575.2	0.986177	29560.1	0.919781
																	29575.9	0.987939	29560.7	0.925189
																	29576.5	0.989282	29561.3	0.923509
																	29577.1	0.987603	29562	0.913597
																	29577.7	0.986361	29562.6	0.92285
																	29578.5	0.987972	29563.2	0.922031
																	29579.1	0.988722	29563.8	0.923997
																	29579.7	0.988766	29564.5	0.918215
																	29580.3	0.987875	29565.1	0.920009
																	29580.9	0.987449	29565.7	0.918877
																	29581.6	0.988534	29566.3	0.921064
																	29582.2	0.988664	29566.9	0.922488
																	29582.8	0.988355	29567.5	0.925061
																	29583.4	0.987209	29568.2	0.929998
																	29584	0.987972	29568.9	0.953023
																	29584.6	0.986656	29569.5	0.966212
																	29585.3	0.98718	29570.3	0.951414
																	29585.9	0.988117	29570.8	0.930597
																	29586.7	0.988356	29571.4	0.92318
																	29587.3	0.987167	29572.2	0.92122
																	29587.9	0.987861	29572.8	0.920237
																	29588.6	0.987024	29573.3	0.92723
																	29589.1	0.986498	29573.9	0.92149
																	29589.8	0.98788	29574.6	0.922159
																	29590.5	0.988245	29575.2	0.918666
																	29591.1	0.988175	29575.9	0.917677
																	29591.8	0.988002	29576.5	0.924221
																	29592.3	0.987754	29577.2	0.919616
																	29593	0.988977	29577.8	0.924128
																	29593.6	0.989329	29578.4	0.928524
																	29594.2	0.991717	29579	0.922965
																	29594.9	0.988894	29579.7	0.920187
																	29595.5	0.990097	29580.5	0.92254
																	29596.2	0.988636	29581.1	0.922373
																	29596.8	0.988215	29581.8	0.9176
																	29597.3	0.989931	29582.4	0.918814
																	29598	0.99033	29583.1	0.916696
																	29598.7	0.988894	29583.8	0.920114
																	29599.3	0.989278	29584.3	0.921096
																	29599.9	0.988061	29585	0.918759
																	29600.5	0.988526	29585.6	0.919418
																			29586.2	0.920665
																			29586.8	0.918531
																			29587.4	0.923848
																			29587.9	0.911554
																			29588.7	0.920425
																			29589.2	0.926081
																			29589.9	0.918269
																			29590.6	0.916135
																			29591.3	0.915678
																			29591.8	0.91768
																			29592.4	0.91841
																			29593.1	0.917708
																			29593.7	0.920053
																			29594.3	0.916842
																			29595	0.914434
																			29595.6	0.926615
																			29596.2	0.918203
																			29596.8	0.918447
																			29597.5	0.912586
																			29598.1	0.921633
																			29598.7	0.92027
																			29599.4	0.917345
																			29600	0.920537
[truncated: 45 more columns]
