# Supplementary material for: Revisiting redox-driven pathways of tin cycle from source to economic deposit
Source: Sci Rep. 2025 Oct 3;15:34476. doi: 10.1038/s41598-025-21389-5 (PMC12494948; doi:10.1038/s41598-025-21389-5)
Supplement: Supplementary file 10 — Supplementary Material 10 [file 41598_2025_21389_MOESM10_ESM.xlsx]

## Sheet: S-3
Table S-3
XANES normalised absorbances and energy around the tin K-edge in reference substances
	SnO synthetic, >98.0%, Roth			Ref Sn foil		SnO2 synthetic, >99.5% p.a., Roth			Ref Sn foil		Ref Sn foil used for normalizing all spectra (Beauvoir rhyolite)		Synthetic oxidized peraluminous silicate glass BFGox		Synthetic reduced peraluminous silicate glass BFGred		Cassiterite Sn(IV)O2 Araca, Bolivia USNMC4905 via Paul Ribbe		Foordite Sn(II)NbTaO6 Manono, DR Congo		Franckeite Fe(Pb,Sn(II))6Sn(IV)2Sb2S14 Poopó, Bolivia TUBAF		Herzenbergite Sn(II)S Toyoha Mine, Japan		Ixiolite (Ta,Nb,Sn,Fe,Mn)4O8 Skogsböle, Finland HUB1997_4273		Malayaite CaSn(IV)SiO5 Okehampton, England		Mushistonite (Cu,Zn,Fe)[Sn(IV)(OH)6] Mushiston, Tajikistan		SnCl2·2H2O synthetic, ≥98.0% p.a., Roth		Sørensenite Na4SnBe2Si6O16(OH)4 Kuannersuit (Kvanefjeld) plateau, Greenland		Stokesite CaSn[Si3O9]·2H2O Urucum Mine, Brazil		Stannite Cu2FeSnS4 Cornwall, England, HUB1998_4705		Teallite PbSn(II)S2 Carguaicollo Mine, Bolivia TUBAF47219		Wodginite MnSn(IV)Ta2O8 Sapucaia Mine, Brazil HUB1999_1083		SnS2 synthetic, Ossila		SnCl4·5H2O synthetic, >98%, thermo scientific		Berndtite-4H SnS2 Shamokin, Pennsylvania, USA		SnS2 synthetic, Ossila
E0 energy determined on the 1st derivative maximum	29201.4					29205.8					29200.8		29205.5		29201.5		29205.1		29201.1		29202.3		29200.8		29204.2		29206		29205.2		29201.6		29206		29205.9		29202.1		29200.9		29205.5
E0 energy determined at 50% edge jump intensity (0.5)	29198.3					29201.6					29198		29201.3		29198.1		29201		29198.2		29198.9		29197.9		29200.7		29201.7		29201.1		29197.3		29201.8		29202		29199.7		29197.5		29201.3		29198.8		29200.6		29202.2		29198.9
Analyzed on	Pellet 1					Pellet 2							Glass		Glass		Pellet 14		Pellet 5		Pellet 13		Pellet 12		Pellet 8		Pellet 7		Pellet 16		Pellet 9		Pellet 4		Pellet 3		Pellet 10		Pellet 11		Pellets 6, 6R		Pellet 17		Pellet 18		Grains, 22		Grains, 23
Spectra	Energy [eV]	Transmission	Fluorescence	Energy [eV]	Transmission	Energy [eV]	Transmission	Fluorescence	Energy [eV]	Transmission	Energy [eV]	Transmission	Energy [eV]	Transmission	Energy [eV]	Transmission	Energy [eV]	Transmission	Energy [eV]	Transmission	Energy [eV]	Transmission	Energy [eV]	Transmission	Energy [eV]	Transmission	Energy [eV]	Transmission	Energy [eV]	Transmission	Energy [eV]	Transmission	Energy [eV]	Transmission	Energy [eV]	Transmission	Energy [eV]	Transmission	Energy [eV]	Transmission	Energy [eV]	Transmission	Energy [eV]	Transmission	Energy [eV]	Transmission	Energy [eV]	Fluorescence	Energy [eV]
*Note that all spectra are normalised following the standard method but not flattened so that the post-edge region is not systematically oscillating around 1	29005	0.00694576	0.00694576	29005	0.00771171	29005.1	0.00689408	0.00689408	29005.1	0.00780511	29050.5	0.00123146	29004.9	0.000822945	29004.9	0.00183815	29005.7	0.00935875	29005.5	0.00347395	29005.9	0.00421047	29005.7	0.00528979	29005.7	0.00704389	29005.7	0.00725368	29005.6	0.00658318	29004.3	0.00637806	29005.6	0.00686393	29004.7	0.0069331	29005.6	0.00600927	29005.5	0.00791269	29005.7	0.00566938	29050.9	0.00166405	29050.8	0.00134666	29000.3	-0.0285247	29000.3
	29007	0.00638645	0.00638645	29007	0.006254	29007.1	0.00665719	0.00665719	29007.1	0.00680682	29051.5	0.00153754	29006.9	0.0140991	29006.9	0.00788788	29007.7	0.0085024	29007.5	0.00305555	29007.9	0.00656615	29007.7	0.00293006	29007.7	0.00562401	29007.7	0.00647311	29007.6	0.00626936	29006.3	0.00582061	29007.6	0.00643309	29006.7	0.00675154	29007.6	0.00566042	29007.5	0.00698705	29007.7	0.00508306	29051.9	0.00168532	29051.8	0.00113979	29001.3	-0.157278	29001.3
	29009	0.00642267	0.00642267	29009	0.00625925	29009.1	0.00629848	0.00629848	29009.1	0.00612356	29052.4	0.00142516	29008.9	-0.034196	29008.9	0.00754599	29009.7	0.00831544	29009.5	0.00387832	29009.9	0.00842675	29009.7	0.00546586	29009.7	0.00344601	29009.7	0.00675244	29009.6	0.00622478	29008.3	0.00614084	29009.6	0.00613461	29008.7	0.00634093	29009.6	0.00582788	29009.5	0.00614754	29009.7	0.00620781	29052.9	0.00154337	29052.8	0.00116106	29002.3	-0.0450812	29002.3
	29011	0.00561239	0.00561239	29011	0.00655271	29011.1	0.00616662	0.00616662	29011.1	0.00584374	29053.4	0.00124812	29010.9	0.0353486	29010.9	0.00590605	29011.7	0.00812843	29011.5	0.00174067	29011.9	0.00743459	29011.7	0.00551443	29011.7	0.00518507	29011.7	0.0065166	29011.6	0.00599329	29010.3	0.00566538	29011.6	0.00592058	29010.7	0.00593048	29011.6	0.00481705	29011.5	0.0059566	29011.7	0.00895051	29053.9	0.00181129	29053.8	0.00104093	29003.3	-0.0563621	29003.3
	29013	0.00601726	0.00601726	29013	0.00561911	29013.1	0.00586563	0.00586563	29013.1	0.00672437	29054.4	0.00124096	29012.9	0.00753971	29012.9	0.00559678	29013.7	0.00765251	29013.5	0.00310683	29013.9	0.00656118	29013.7	0.00372143	29013.7	0.00583002	29013.7	0.00606274	29013.6	0.00509952	29012.3	0.0057586	29013.6	0.00569564	29012.7	0.0060034	29013.6	0.00516168	29013.5	0.00666581	29013.7	0.00695006	29054.9	0.00177323	29054.8	0.00113253	29004.3	0.184616	29004.2
**Raw data can be made available upon demand	29015	0.00543601	0.00543601	29015	0.00601421	29015.1	0.00547403	0.00547403	29015.1	0.0064956	29055.4	0.00131381	29014.9	0.00787659	29014.9	0.00388595	29015.7	0.00671396	29015.5	-0.00144128	29015.9	0.00946787	29015.7	0.00289704	29015.7	0.00664847	29015.7	0.00598595	29015.6	0.00543353	29014.3	0.0050153	29015.6	0.00573309	29014.7	0.00568638	29015.6	0.00449059	29015.5	0.00644197	29015.7	0.012888	29055.9	0.00171263	29055.8	0.00100888	29005.2	-0.0455846	29005.2
	29017	0.00493348	0.00493348	29017	0.00599482	29017.1	0.0049307	0.0049307	29017.1	0.0048002	29056.4	0.000978333	29016.9	-0.0813142	29016.9	-0.00375977	29017.7	0.00669409	29017.5	0.00395397	29017.9	0.00883101	29017.7	0.00599999	29017.7	0.00109644	29017.7	0.00573675	29017.6	0.00532223	29016.3	0.00484205	29017.6	0.00489443	29016.7	0.00492544	29017.6	0.0038692	29017.5	0.00413276	29017.7	0.0117254	29056.9	0.00145643	29056.8	0.000935837	29006.2	-0.0687854	29006.2
	29019	0.0045477	0.0045477	29019	0.00186083	29019.1	0.00498181	0.00498181	29019.1	0.00106899	29057.4	0.000922659	29018.9	-0.0195163	29018.9	-0.0047029	29019.7	0.00664402	29019.5	0.00367676	29019.9	0.00727518	29019.7	0.00765336	29019.7	0.000675685	29019.7	0.00554368	29019.6	0.00522336	29018.3	0.00491689	29019.6	0.00396212	29018.7	0.00530734	29019.6	0.00410731	29019.5	0.00260959	29019.7	0.0132781	29057.9	0.00114728	29057.8	0.000851177	29007.2	-0.10638	29007.2
	29021	0.00452237	0.00452237	29021	0.00349085	29021.1	0.00503173	0.00503173	29021.1	0.00282015	29058.5	0.000975033	29020.9	0.0376106	29020.9	0.0043046	29021.7	0.00632603	29021.5	0.00305467	29021.9	0.0058518	29021.7	0.00366474	29021.7	0.00182247	29021.7	0.00485716	29021.6	0.00460347	29020.3	0.00490034	29021.6	0.00452215	29020.7	0.00518679	29021.6	0.00444747	29021.5	0.00369313	29021.7	0.00644656	29059	0.000981712	29058.9	0.000837925	29008.3	-0.128434	29008.3
	29023	0.00458049	0.00458049	29023	0.00378138	29023.1	0.00486574	0.00486574	29023.1	0.00330187	29059.5	0.000726776	29022.9	0.064306	29022.9	0.00330419	29023.7	0.00585622	29023.5	0.00223308	29023.9	0.00466741	29023.7	0.00292918	29023.7	0.00182614	29023.7	0.00473533	29023.6	0.00431282	29022.3	0.00450147	29023.6	0.00452406	29022.7	0.00493049	29023.6	0.00365084	29023.5	0.00372057	29023.7	0.00690128	29060	0.000761231	29059.9	0.000687599	29009.3	-0.166742	29009.3
	29025	0.00438693	0.00438693	29025	0.00420883	29025.1	0.00465406	0.00465406	29025.1	0.00334148	29060.5	0.000797535	29024.9	-0.0255449	29024.9	0.00416138	29025.7	0.00538238	29025.5	0.00213007	29025.9	0.00618583	29025.7	0.00384285	29025.7	0.00277121	29025.7	0.00464196	29025.6	0.00447598	29024.3	0.00395011	29025.6	0.00431854	29024.7	0.00456308	29025.6	0.00365305	29025.5	0.00378867	29025.7	0.00787747	29060.9	0.00101523	29060.9	0.000684774	29010.3	-0.0558483	29010.3
	29027	0.00408941	0.00408941	29027	0.00382217	29027.1	0.00432533	0.00432533	29027.1	0.0030081	29061.5	0.000655639	29026.9	0.0247124	29026.9	0.00229983	29027.7	0.00519637	29027.5	0.00245534	29027.9	0.00622553	29027.7	0.00409145	29027.7	0.00223827	29027.7	0.00412575	29027.6	0.00413579	29026.3	0.00407411	29027.6	0.00394242	29026.7	0.00434345	29027.6	0.00339976	29027.5	0.00285265	29027.7	0.00461316	29061.9	0.00105546	29061.8	0.000465635	29011.3	0.0513981	29011.3
	29029	0.00399673	0.00399673	29029	0.00355349	29029.1	0.00412167	0.00412167	29029.1	0.00317069	29062.5	0.000782327	29028.9	0.0283128	29028.9	0.00312132	29029.7	0.0048651	29029.5	0.00191931	29029.9	0.00378681	29029.7	0.00265837	29029.7	0.00225592	29029.7	0.00405023	29029.6	0.00381885	29028.3	0.00386284	29029.6	0.00352184	29028.7	0.00459239	29029.6	0.00309184	29029.5	0.00339681	29029.7	0.00449666	29062.9	0.000575342	29062.8	0.000407218	29012.3	0.0686402	29012.3
	29031	0.00333892	0.00333892	29031	0.002946	29031.1	0.00388531	0.00388531	29031.1	0.00365861	29063.5	0.00042496	29030.9	0.0136418	29030.9	0.0048978	29031.7	0.00421308	29031.5	0.000804535	29031.9	0.00565152	29031.7	0.00292624	29031.7	0.00205832	29031.7	0.00350159	29031.6	0.00347989	29030.3	0.00418203	29031.6	0.00357496	29030.7	0.00431413	29031.6	0.00351401	29031.5	0.00290694	29031.7	0.00432369	29063.9	0.000883345	29063.8	0.000291212	29013.3	0.004569	29013.3
	29033	0.00329297	0.00329297	29033	0.00261458	29033.1	0.0038647	0.0038647	29033.1	0.00350478	29064.5	0.000530397	29032.9	0.031036	29032.9	0.00497764	29033.7	0.00436329	29033.5	0.00148352	29033.9	0.00580316	29033.7	0.00271321	29033.7	0.00199976	29033.7	0.00384996	29033.6	0.00341999	29032.3	0.00378638	29033.6	0.00342581	29032.7	0.00375463	29033.6	0.00319246	29033.5	0.00271075	29033.7	0.00439687	29064.9	0.000668509	29064.8	0.000361853	29014.3	-0.0359688	29014.3
	29035	0.00317629	0.00317629	29035	0.00360101	29035.1	0.00353756	0.00353756	29035.1	0.00377315	29065.5	0.000431699	29034.9	0.0277939	29034.9	-0.00084689	29035.7	0.00419859	29035.5	0.00163117	29035.9	0.00562681	29035.7	0.00288191	29035.7	0.00194669	29035.7	0.00334706	29035.6	0.00332363	29034.3	0.00301137	29035.6	0.00313234	29034.7	0.00341387	29035.6	0.00290077	29035.5	0.00230487	29035.7	0.00456965	29065.9	0.000427234	29065.8	0.000332983	29015.3	-0.00924341	29015.2
	29037	0.00317981	0.00317981	29037	0.00233261	29037.1	0.00333273	0.00333273	29037.1	0.00269043	29066.5	0.00065156	29036.9	0.00798788	29036.9	0.00617279	29037.7	0.00428239	29037.5	0.00027989	29037.9	0.0049159	29037.7	0.00229215	29037.7	0.0016561	29037.7	0.00309199	29037.6	0.00282579	29036.3	0.00272321	29037.6	0.00307317	29036.7	0.00343369	29037.6	0.00293029	29037.5	0.0021035	29037.7	0.00699119	29066.9	4.68383e-05	29066.8	0.000246003	29016.2	0.278057	29016.2
	29039	0.00278072	0.00278072	29039	0.00355574	29039.1	0.0031789	0.0031789	29039.1	0.0025064	29067.5	0.000883955	29038.9	0.0228599	29038.9	0.0058468	29039.7	0.00420845	29039.5	0.000305982	29039.9	0.00377988	29039.7	0.00125295	29039.7	0.00186771	29039.7	0.00251751	29039.6	0.00292143	29038.3	0.00238022	29039.6	0.00289252	29038.7	0.00315663	29039.6	0.00222455	29039.5	0.00209485	29039.7	0.00696582	29067.9	-0.00259388	29067.8	-0.00112247	29017.2	0.437177	29017.2
	29041	0.00254502	0.00254502	29041	0.00227941	29041.1	0.00281284	0.00281284	29041.1	0.00214285	29068.4	0.000622966	29040.9	0.0248771	29040.9	-0.00234276	29041.7	0.00351657	29041.5	0.00214395	29041.9	0.00517697	29041.7	0.00278429	29041.7	0.000327953	29041.7	0.00348002	29041.6	0.00271564	29040.3	0.00227732	29041.6	0.00249143	29040.7	0.00278111	29041.6	0.00201409	29041.5	0.00129432	29041.7	0.00423297	29068.9	-0.00183669	29068.7	-0.000876188	29018.2	0.238529	29018.2
	29043	0.00205686	0.00205686	29043	-0.00148858	29043.1	0.00253771	0.00253771	29043.1	-0.000692982	29069.4	0.000298812	29042.9	-0.0349141	29042.9	-0.0033473	29043.7	0.00299204	29043.5	-0.000786151	29043.9	0.003163	29043.7	0.00479832	29043.7	0.00234539	29043.7	0.00267711	29043.6	0.00221651	29042.3	0.00211949	29043.6	0.00216398	29042.7	0.00228653	29043.6	0.0015488	29043.5	0.00211266	29043.7	0.012061	29069.9	-0.000191289	29069.8	-8.40478e-05	29019.3	0.0218378	29019.3
	29045	0.00216188	0.00216188	29045	0.00269159	29045.1	0.00233001	0.00233001	29045.1	0.00178645	29070.4	0.000183199	29044.9	0.0378003	29044.9	0.00621007	29045.7	0.00293945	29045.5	0.00166458	29045.9	0.00262488	29045.7	0.00206923	29045.7	0.00101958	29045.7	0.00243848	29045.6	0.00227054	29044.3	0.00204237	29045.6	0.00209281	29044.7	0.00263554	29045.6	0.00170977	29045.5	0.00184998	29045.7	0.00768999	29070.9	0.000414441	29070.8	6.80446e-05	29020.3	-0.119953	29020.3
	29047	0.00226882	0.00226882	29047	0.00175747	29047.1	0.00231698	0.00231698	29047.1	0.00220015	29071.4	0.000281596	29046.9	0.0155917	29046.9	0.0043336	29047.7	0.00263308	29047.5	0.00175021	29047.9	0.00192456	29047.7	0.00198238	29047.7	0.00196171	29047.7	0.00222063	29047.6	0.00191072	29046.3	0.00211463	29047.6	0.00216604	29046.7	0.0023382	29047.6	0.00178278	29047.5	0.00117113	29047.7	0.00502225	29071.9	-0.00016535	29071.8	-0.000195628	29021.3	-0.029884	29021.3
	29049	0.00161788	0.00161788	29049	0.00195992	29049.1	0.00208252	0.00208252	29049.1	0.00147405	29072.4	0.00021194	29048.9	0.0250225	29048.9	0.00185486	29049.7	0.00242655	29049.5	0.000909398	29049.9	0.00135562	29049.7	0.00192472	29049.7	0.00126015	29049.7	0.00216244	29049.6	0.00225677	29048.3	0.00188885	29049.6	0.00188958	29048.7	0.00203988	29049.6	0.00159414	29049.5	0.000985675	29049.7	0.00106849	29072.9	1.92157e-05	29072.8	-6.93935e-05	29022.3	-0.0155251	29022.3
	29051	0.00162869	0.00162869	29051	0.00151007	29051.1	0.0017168	0.0017168	29051.1	0.00222614	29073.4	-2.0209e-05	29050.9	0.0197644	29050.9	-0.00107878	29051.7	0.00212818	29051.5	0.000341855	29051.9	-0.000114829	29051.7	0.00141377	29051.7	0.00119035	29051.7	0.0016056	29051.6	0.00163131	29050.3	0.00161545	29051.6	0.00160757	29050.7	0.00194367	29051.6	0.00141905	29051.5	0.000356681	29051.7	0.000834969	29073.9	-0.000206648	29073.7	-0.000176392	29023.3	-0.104625	29023.3
	29053	0.00131623	0.00131623	29053	0.000943459	29053.1	0.00175604	0.00175604	29053.1	0.000774263	29074.4	2.54925e-05	29052.9	0.00357037	29052.9	0.00710244	29053.7	0.00175725	29053.5	0.00194937	29053.9	-0.000231878	29053.7	0.000395733	29053.7	0.000557752	29053.7	0.00153543	29053.6	0.00126271	29052.3	0.00131432	29053.6	0.00148115	29052.7	0.00161738	29053.6	0.00109241	29053.5	0.000775322	29053.7	0.000125	29074.9	-0.000451635	29074.8	-0.00011454	29024.3	-0.0578724	29024.3
	29055	0.00142721	0.00142721	29055	0.00150003	29055.1	0.00159519	0.00159519	29055.1	0.00138844	29075.5	8.02242e-06	29054.9	0.0106905	29054.9	0.00267716	29055.7	0.0012781	29055.5	0.000889524	29055.9	-0.000205347	29055.7	0.00102917	29055.7	1.54544e-06	29055.7	0.0013656	29055.6	0.00141048	29054.3	0.00117037	29055.6	0.00145926	29054.7	0.00153865	29055.6	0.000918585	29055.5	0.000572303	29055.7	0.000705486	29076	-0.000621196	29075.9	-0.000195621	29025.3	-0.0333123	29025.3
	29057	0.00107344	0.00107344	29057	0.00153453	29057.1	0.00136759	0.00136759	29057.1	0.00076792	29076.5	-0.000250277	29056.9	0.00162684	29056.9	0.00538473	29057.7	0.00136495	29057.5	0.00238507	29057.9	0.00253216	29057.7	0.000527904	29057.7	0.00053144	29057.7	0.0013015	29057.6	0.00102872	29056.3	0.000966057	29057.6	0.000993126	29056.7	0.00132634	29057.6	0.000911969	29057.5	0.00127526	29057.7	0.000408438	29077	-0.00054652	29076.9	-0.00034814	29026.3	0.0670942	29026.2
	29059	0.000895341	0.000895341	29059	0.00110583	29059.1	0.00119103	0.00119103	29059.1	0.00131817	29077.5	-0.000274376	29058.9	0.00946503	29058.9	0.00186281	29059.7	0.00112307	29059.5	0.00147901	29059.9	0.00383548	29059.7	0.000911099	29059.7	0.00132736	29059.7	0.00114008	29059.6	0.00124327	29058.3	0.000969959	29059.6	0.000857357	29058.7	0.0012205	29059.6	0.000760068	29059.5	0.000950118	29059.7	0.0021308	29077.9	-0.00057623	29077.9	-0.000245824	29027.2	-0.00495118	29027.2
	29061	0.00073306	0.00073306	29061	0.000129408	29061.1	0.000974304	0.000974304	29061.1	0.000897839	29078.5	-0.0003224	29060.9	-0.0129306	29060.9	-0.00276428	29061.7	0.000925756	29061.5	0.00042076	29061.9	0.000849961	29061.7	-0.000798548	29061.7	0.000591142	29061.7	0.0010408	29061.6	0.000927183	29060.3	0.00084581	29061.6	0.000830184	29060.7	0.00124465	29061.6	0.000381516	29061.5	0.000256205	29061.7	0.00151567	29078.9	-0.000266199	29078.9	-0.000460194	29028.2	-0.0190943	29028.2
	29063	0.00056419	0.00056419	29063	0.000616428	29063.1	0.000807691	0.000807691	29063.1	5.04937e-05	29079.5	-0.00025489	29062.9	0.00421661	29062.9	-0.00281923	29063.7	0.000676007	29063.5	-0.000563834	29063.9	0.00111158	29063.7	0.000231262	29063.7	0.0008516	29063.7	0.000774193	29063.6	0.000625055	29062.3	0.000266371	29063.6	0.000812655	29062.7	0.000820566	29063.6	0.000185158	29063.5	0.000198378	29063.7	0.001976	29079.9	-0.000452473	29079.8	-0.000439666	29029.2	0.0485499	29029.2
	29065	0.000385441	0.000385441	29065	0.000889355	29065.1	0.00074031	0.00074031	29065.1	-0.000248761	29080.5	-0.000203503	29064.9	-0.0161484	29064.9	0.00393988	29065.7	0.000406766	29065.5	0.00075627	29065.9	-0.000726712	29065.7	0.000320177	29065.7	3.08972e-05	29065.7	0.000331985	29065.6	0.000453598	29064.3	0.000610772	29065.6	0.000700806	29064.7	0.000802521	29065.6	7.602e-06	29065.5	-0.000253364	29065.7	-0.00062637	29080.9	-0.000485355	29080.8	-0.000425014	29030.2	-0.0145255	29030.2
	29067	0.000268668	0.000268668	29067	2.78187e-05	29067.1	0.000615614	0.000615614	29067.1	0.000701392	29081.5	-0.000514017	29066.9	0.0119399	29066.9	-0.000937145	29067.7	0.000129095	29067.5	0.000976653	29067.9	0.000464657	29067.7	-0.000175591	29067.7	-0.000669688	29067.7	0.000545408	29067.6	0.000250118	29066.3	0.000380438	29067.6	0.000280305	29066.7	0.000452224	29067.6	-0.000239173	29067.5	0.000127311	29067.7	0.00100853	29081.9	-0.000672485	29081.8	-0.000428201	29031.3	-0.0674854	29031.2
	29069	-0.000106621	-0.000106621	29069	0.00046943	29069.1	0.000340398	0.000340398	29069.1	-0.000294782	29082.5	-0.000476743	29068.9	-0.0126487	29068.9	-0.00321783	29069.7	0.000164338	29069.5	0.00122482	29069.9	-0.00144421	29069.7	0.00136216	29069.7	0.000565909	29069.7	0.000131873	29069.6	0.000508305	29068.3	-3.67846e-05	29069.6	0.000332583	29068.7	0.000196655	29069.6	-0.000231756	29069.5	-0.000758043	29069.7	0.000802086	29082.9	-0.00079996	29082.8	-0.000293069	29032.3	-0.0115316	29032.2
	29071	-0.0004542	-0.0004542	29071	-0.00139751	29071.1	3.94201e-05	3.94201e-05	29071.1	-0.00291567	29083.5	-0.000585841	29070.9	-0.00374504	29070.9	-0.00480551	29071.7	-0.000497482	29071.5	0.00164722	29071.9	0.00439143	29071.7	0.00282793	29071.7	-0.00203356	29071.7	0.000266921	29071.6	-1.10417e-05	29070.3	-0.000289456	29071.6	-0.000881388	29070.7	-0.00011248	29071.6	-0.000945981	29071.5	-0.00302353	29071.7	0.00509186	29083.9	-0.000568272	29083.8	-0.000518712	29033.2	0.0390653	29033.3
	29073	0.00013348	0.000133481	29073	0.0033984	29073.1	-0.000146638	-0.000146638	29073.1	0.00467504	29084.5	-0.000573849	29072.9	-0.0912227	29072.9	-0.00630191	29073.7	-0.000123129	29073.5	-0.00250036	29073.9	0.00176301	29073.7	-0.00253365	29073.7	-0.00217425	29073.7	0.000543847	29073.6	0.000171604	29072.3	-0.00143582	29073.6	-1.83104e-05	29072.7	-0.000854468	29073.6	-0.00022559	29073.5	0.00102151	29073.7	0.00304141	29084.9	-0.00058746	29084.8	-0.000385066	29034.2	-0.0319456	29034.3
	29075	-0.000175944	-0.000175944	29075	-0.000724025	29075.1	3.47523e-05	3.47523e-05	29075.1	0.000385124	29085.5	-0.000553658	29074.9	0.0081552	29074.9	0.00259101	29075.7	-9.72844e-05	29075.5	-0.00163886	29075.9	0.000708842	29075.7	-0.000252038	29075.7	7.32584e-05	29075.7	2.69786e-06	29075.6	3.40719e-05	29074.3	-9.00249e-06	29075.6	9.41661e-06	29074.7	0.000298574	29075.6	-0.000242468	29075.5	-9.47105e-06	29075.7	-0.000421688	29085.9	-0.000775568	29085.8	-0.000509865	29035.3	0.0801713	29035.3
	29077	-0.000411335	-0.000411335	29077	-5.18916e-05	29077.1	-0.000236406	-0.000236406	29077.1	0.000560361	29086.4	-0.000898128	29076.9	0.00607344	29076.9	0.000905586	29077.7	-0.00020121	29077.5	-0.0019131	29077.9	-0.000546544	29077.7	-0.00169934	29077.7	0.000455207	29077.7	-0.000488481	29077.6	-0.000316955	29076.3	-0.000490693	29077.6	-0.000267055	29076.7	-2.23855e-05	29077.6	-0.000337612	29077.5	-0.000102679	29077.7	-0.00294444	29086.9	-0.000569942	29086.8	-0.000421976	29036.3	0.0614337	29036.3
	29079	-0.000599051	-0.000599051	29079	-0.00038576	29079.1	-0.000380556	-0.000380556	29079.1	-0.000713988	29087.4	-0.000770822	29078.9	0.0246979	29078.9	-0.00240312	29079.7	-0.000346905	29079.5	-0.00192806	29079.9	-0.00129659	29079.7	-0.00152926	29079.7	-0.000249384	29079.7	-0.000732324	29079.6	-0.000349474	29078.3	-0.000388712	29079.6	-0.000181555	29078.7	-0.000189723	29079.6	-0.000383303	29079.5	-0.000172944	29079.7	0.000532446	29087.9	-0.000796869	29087.8	-0.000468109	29037.3	0.0156461	29037.3
	29081	-0.000640899	-0.000640899	29081	-5.9836e-05	29081.1	-0.00041848	-0.00041848	29081.1	-9.32189e-05	29088.4	-0.000702506	29080.9	0.0020146	29080.9	0.00116413	29081.7	-0.000616108	29081.5	-0.000459547	29081.9	-0.00259381	29081.7	-0.00163961	29081.7	-5.88453e-05	29081.7	-0.000528909	29081.6	-0.00045136	29080.3	-0.000849815	29081.6	-0.000490845	29080.7	-0.000323677	29081.6	-0.000615215	29081.5	6.41443e-05	29081.7	-0.00190383	29088.9	-0.000952603	29088.8	-0.000521612	29038.3	0.0674796	29038.3
	29083	-0.00078297	-0.00078297	29083	-0.00128971	29083.1	-0.000498098	-0.000498098	29083.1	-0.000699698	29089.4	-0.000762419	29082.9	0.00962921	29082.9	-0.00106266	29083.7	-0.000700211	29083.5	0.00115268	29083.9	-0.00148202	29083.7	-0.000203764	29083.7	-8.11743e-05	29083.7	-0.000658462	29083.6	-0.000613049	29082.3	-0.00094132	29083.6	-0.000685099	29082.7	-0.000439749	29083.6	-0.000450555	29083.5	-0.00032604	29083.7	-0.00375392	29089.9	-0.00114564	29089.7	-0.000570599	29039.3	-0.0109156	29039.2
	29085	-0.000839893	-0.000839893	29085	-0.000183929	29085.1	-0.000465491	-0.000465491	29085.1	-0.00100599	29090.4	-0.00104045	29084.9	-0.00307582	29084.9	-0.00342053	29085.7	-0.000847734	29085.5	-0.000303163	29085.9	0.000200652	29085.7	-0.00140082	29085.7	-0.000634943	29085.7	-0.000996136	29085.6	-0.000717806	29084.3	-0.000888468	29085.6	-0.00065592	29084.7	-0.000559949	29085.6	-0.000533327	29085.5	-0.000328889	29085.7	-0.00515551	29090.9	-0.00118456	29090.7	-0.000485304	29040.2	-0.040908	29040.2
	29087	-0.00104016	-0.00104016	29087	-0.000733062	29087.1	-0.000643531	-0.000643531	29087.1	-0.000811661	29091.4	-0.00116077	29086.9	0.0211511	29086.9	0.00103917	29087.7	-0.0010569	29087.5	-0.00143225	29087.9	-0.00201959	29087.7	-0.00178431	29087.7	-0.000751963	29087.7	-0.00090821	29087.6	-0.000832732	29086.3	-0.000299177	29087.6	-0.000647876	29086.7	-0.000619862	29087.6	-0.000766709	29087.5	-0.00035602	29087.7	-0.00122068	29091.9	-0.00135883	29091.8	-0.000773241	29041.2	0.0209164	29041.2
	29089	-0.001103	-0.001103	29089	-0.00169932	29089.1	-0.000907511	-0.000907511	29089.1	-0.00148608	29092.4	-0.000859269	29088.9	0.00823907	29088.9	-0.00215556	29089.7	-0.00119352	29089.5	-0.00187415	29089.9	-0.00252466	29089.7	-0.00130025	29089.7	-0.000486624	29089.7	-0.000945864	29089.6	-0.000931595	29088.3	-0.000637552	29089.6	-0.000716614	29088.7	-0.000691628	29089.6	-0.00126629	29089.5	-0.000759647	29089.7	0.000837137	29092.9	-0.000605034	29092.8	-0.000671386	29042.2	-0.0430612	29042.2
	29091	-0.00126405	-0.00126405	29091	-0.00175298	29091.1	-0.000990356	-0.000990356	29091.1	-0.000965633	29093.4	-0.00103084	29090.9	-0.0094442	29090.9	-0.00217886	29091.7	-0.00128524	29091.5	-0.00150061	29091.9	-0.00150898	29091.7	-0.00204399	29091.7	-0.00117944	29091.7	-0.00115794	29091.6	-0.000724812	29090.3	-0.000733826	29091.6	-0.000982524	29090.7	-0.000919345	29091.6	-0.00119882	29091.5	-0.00108686	29091.7	-0.000253331	29093.9	-0.00102335	29093.8	-0.000732739	29043.3	-0.0324892	29043.2
	29093	-0.00105348	-0.00105348	29093	-0.000820227	29093.1	-0.000730355	-0.000730355	29093.1	-0.00113786	29094.4	-0.00091614	29092.9	-0.0104303	29092.9	-0.00276109	29093.7	-0.00150097	29093.5	-0.00165662	29093.9	-0.00282375	29093.7	-0.00153	29093.7	0.000780908	29093.7	-0.00103779	29093.6	-0.00113956	29092.3	-0.00124805	29093.6	-0.000915533	29092.7	-0.000901404	29093.6	-0.00112339	29093.5	-0.00142522	29093.7	-0.00087411	29094.9	-0.000988201	29094.8	-0.000711455	29044.3	0.044202	29044.3
	29095	-0.00115216	-0.00115216	29095	-0.00107671	29095.1	-0.000912714	-0.000912714	29095.1	-0.00146406	29095.5	-0.000959225	29094.9	0.00462656	29094.9	0.00245227	29095.7	-0.00113948	29095.5	-0.00182754	29095.9	-0.00182742	29095.7	-0.00126159	29095.7	-0.000561269	29095.7	-0.00121162	29095.6	-0.00142049	29094.3	-0.00143655	29095.6	-0.000926995	29094.7	-0.00108624	29095.6	-0.00113299	29095.5	-0.0011103	29095.7	-0.00201287	29096	-0.000919484	29095.9	-0.000777022	29045.3	-0.0670811	29045.3
	29097	-0.00101944	-0.00101944	29097	-0.00138236	29097.1	-0.00111523	-0.00111523	29097.1	-0.000967939	29096.5	-0.00112201	29096.9	-0.00466775	29096.9	0.00151129	29097.7	-0.000897892	29097.5	-0.00174651	29097.9	-0.00191264	29097.7	-0.000924466	29097.7	-5.25331e-05	29097.7	-0.00111016	29097.6	-0.000945954	29096.3	-0.00102701	29097.6	-0.00118212	29096.7	-0.000855574	29097.6	-0.00124703	29097.5	-0.00158729	29097.7	-0.00110575	29097	-0.00114917	29096.9	-0.000668817	29046.3	0.0106026	29046.3
	29099	-0.00114502	-0.00114502	29099	-0.00137409	29099.1	-0.00111226	-0.00111226	29099.1	-0.00086441	29097.5	-0.00138055	29098.9	0.00494777	29098.9	0.00215142	29099.7	-0.000722383	29099.5	-0.000478556	29099.9	-0.00138348	29099.7	-0.00101334	29099.7	-0.00123883	29099.7	-0.00146102	29099.6	-0.00131637	29098.3	-0.000837385	29099.6	-0.000985109	29098.7	-0.00113264	29099.6	-0.00129772	29099.5	-0.00104286	29099.7	-0.00309223	29098	-0.00099088	29097.9	-0.000721463	29047.3	-0.10039	29047.3
	29101	-0.00131755	-0.00131755	29101	-0.00102683	29101.1	-0.00105893	-0.00105893	29101.1	-0.000638855	29098.5	-0.00107176	29100.9	0.0202202	29100.9	-0.00285554	29101.7	-0.000706501	29101.5	-0.000904482	29101.9	-0.00301546	29101.7	-0.00103441	29101.7	0.00100141	29101.7	-0.00124666	29101.6	-0.00142895	29100.3	-0.000647585	29101.6	-0.00108435	29100.7	-0.00127511	29101.6	-0.0011519	29101.5	-0.000964585	29101.7	-0.0031601	29099	-0.00077825	29098.9	-0.000522179	29048.3	0.0198866	29048.3
	29103	-0.00122688	-0.00122688	29103	-0.00151859	29103.1	-0.00121572	-0.00121572	29103.1	-0.00140792	29099.5	-0.00141785	29102.9	0.0221443	29102.9	-0.00113784	29103.7	-0.000968392	29103.5	-0.00206026	29103.9	0.000190994	29103.7	-0.00093403	29103.7	-6.72012e-05	29103.7	-0.00110997	29103.6	-0.00109962	29102.3	-0.00143684	29103.6	-0.00112645	29102.7	-0.0010753	29103.6	-0.000904628	29103.5	-0.00118938	29103.7	0.00164879	29099.9	-0.000863503	29099.9	-0.000740674	29049.3	-0.0254441	29049.3
	29105	-0.000904097	-0.000904097	29105	-0.000802884	29105.1	-0.00114195	-0.00114195	29105.1	-0.00114244	29100.5	-0.00110436	29104.9	-0.0161859	29104.9	-0.00330407	29105.7	-0.000818674	29105.5	-0.00211015	29105.9	-0.000922932	29105.7	-0.00119684	29105.7	-0.00105941	29105.7	-0.00111921	29105.6	-0.000980975	29104.3	-0.000761164	29105.6	-0.00112689	29104.7	-0.00101685	29105.6	-0.000402404	29105.5	-0.00097971	29105.7	-0.00194329	29100.9	-0.000783194	29100.9	-0.000560772	29050.3	-0.103253	29050.3
	29107	-0.00144756	-0.00144756	29107	-0.000171235	29107.1	-0.00129369	-0.00129369	29107.1	-0.00105068	29101.5	-0.000981293	29106.9	0.000154556	29106.9	-0.000708951	29107.7	-0.000774809	29107.5	-0.00140601	29107.9	-0.000600948	29107.7	-0.00139228	29107.7	-0.000537935	29107.7	-0.00112653	29107.6	-0.00125989	29106.3	-0.00122447	29107.6	-0.00119268	29106.7	-0.00114241	29107.6	-0.000810555	29107.5	-0.00150214	29107.7	-0.00403335	29101.9	-0.00105534	29101.8	-0.000787169	29051.3	-0.00781243	29051.3
	29109	-0.0011242	-0.0011242	29109	-0.00131496	29109.1	-0.00115489	-0.00115489	29109.1	-0.00113655	29102.5	-0.00104709	29108.9	0.00634919	29108.9	-0.00114657	29109.7	-0.00100521	29109.5	-0.00108286	29109.9	-0.00295034	29109.7	-0.00122792	29109.7	0.000968441	29109.7	-0.00131723	29109.6	-0.00126533	29108.3	-0.00118616	29109.6	-0.00126712	29108.7	-0.00127301	29109.6	-0.000871679	29109.5	-0.000818422	29109.7	0.000295016	29102.9	-0.00106499	29102.8	-0.000695158	29052.3	-0.0223787	29052.2
	29111	-0.000628283	-0.000628283	29111	-0.000937044	29111.1	-0.00111164	-0.00111164	29111.1	-0.00150834	29103.5	-0.00116226	29110.9	-0.010866	29110.9	0.000863841	29111.7	-0.00105813	29111.5	-0.000367419	29111.9	-0.00132832	29111.7	-0.000340022	29111.7	-0.000674323	29111.7	-0.0013035	29111.6	-0.00102298	29110.3	-0.000842587	29111.6	-0.00110197	29110.7	-0.000897971	29111.6	-0.000833971	29111.5	-0.00111765	29111.7	-0.000895533	29103.9	-0.000947174	29103.8	-0.00075114	29053.2	-0.0327071	29053.2
	29113	-0.000634065	-0.000634065	29113	-0.000942469	29113.1	-0.00110703	-0.00110703	29113.1	-0.00159815	29104.5	-0.00104086	29112.9	-0.0090197	29112.9	0.000530136	29113.7	-0.00110167	29113.5	0.000374454	29113.9	-0.000166877	29113.7	-0.00130198	29113.7	1.54773e-05	29113.7	-0.00101527	29113.6	-0.00114644	29112.3	-0.000744687	29113.6	-0.000923638	29112.7	-0.00098593	29113.6	-0.000892759	29113.5	-0.00107855	29113.7	-0.00179955	29104.9	-0.000927205	29104.7	-0.000673602	29054.2	-0.0493491	29054.2
	29115	-0.000745353	-0.000745353	29115	-0.000751849	29115.1	-0.00097015	-0.00097015	29115.1	-0.000313693	29105.5	-0.00100803	29114.9	0.0213105	29114.9	-0.00019295	29115.7	-0.00090815	29115.5	-0.000597615	29115.9	-0.000308672	29115.7	-0.000216624	29115.7	-0.00119557	29115.7	-0.000836948	29115.6	-0.000796252	29114.3	-0.00119631	29115.6	-0.00103884	29114.7	-0.000978704	29115.6	-0.000575793	29115.5	0.000522265	29115.7	-0.000670605	29105.9	-0.000860603	29105.8	-0.000619644	29055.2	-0.0473353	29055.2
	29117	-0.000549195	-0.000549195	29117	-0.00108165	29117.1	-0.000871292	-0.000871292	29117.1	-0.00103108	29106.5	-0.00113045	29116.9	0.00484519	29116.9	0.000484635	29117.7	-0.00116362	29117.5	0.000869685	29117.9	-0.000136164	29117.7	-0.000294809	29117.7	-5.12318e-05	29117.7	-0.000757746	29117.6	-0.000803988	29116.3	-0.000692167	29117.6	-0.000744564	29116.7	-0.000880258	29117.6	-0.00064605	29117.5	-0.000253688	29117.7	-0.000229852	29106.9	-0.000773136	29106.8	-0.000488356	29056.2	-0.0746866	29056.2
	29119	-0.000428145	-0.000428145	29119	-0.00163978	29119.1	-0.000750709	-0.000750709	29119.1	-0.000438658	29107.5	-0.00103565	29118.9	-0.0193464	29118.9	0.00109946	29119.7	-0.000516496	29119.5	0.00030772	29119.9	-0.000692185	29119.7	-6.03943e-05	29119.7	-0.000842183	29119.7	-0.000633588	29119.6	-0.000648828	29118.3	-0.000197141	29119.6	-0.000500503	29118.7	-0.000599861	29119.6	-0.000120757	29119.5	-7.96167e-05	29119.7	0.00155703	29107.9	-0.000850128	29107.8	-0.000648044	29057.2	0.0113171	29057.2
	29121	-0.000301092	-0.000301092	29121	-0.000495713	29121.1	-0.00050898	-0.00050898	29121.1	-0.00089546	29108.5	-0.00103834	29120.9	0.0237033	29120.9	-0.00192899	29121.7	-0.000635578	29121.5	-0.000671544	29121.9	-0.000755638	29121.7	0.000894342	29121.7	-0.000504957	29121.7	-0.000435615	29121.6	-0.000457122	29120.3	-0.000466118	29121.6	-0.00030936	29120.7	-0.00064217	29121.6	-4.32299e-05	29121.5	0.000122269	29121.7	-0.00152683	29108.9	-0.000422533	29108.8	-0.000358603	29058.3	-0.0198919	29058.3
	29123	-0.000107685	-0.000107685	29123	-0.0002139	29123.1	-0.000535728	-0.000535728	29123.1	-0.000439178	29109.5	-0.000780281	29122.9	-0.0327182	29122.9	-0.0020423	29123.7	-0.000690877	29123.5	0.000640733	29123.9	-0.00115352	29123.7	0.000588665	29123.7	-0.000351241	29123.7	-0.000260346	29123.6	-0.000176078	29122.3	-0.000118308	29123.6	-5.04328e-05	29122.7	-0.000499322	29123.6	-8.40837e-05	29123.5	0.000823483	29123.7	0.00292492	29109.9	-0.000580019	29109.8	-0.000701302	29059.3	-0.0217407	29059.3
	29125	-0.00015607	-0.00015607	29125	0.000295617	29125.1	-0.000257541	-0.000257541	29125.1	-0.000840451	29110.5	-0.00115814	29124.9	-0.00516965	29124.9	0.00330775	29125.7	-2.07995e-05	29125.5	0.00107864	29125.9	-0.000521466	29125.7	0.000385595	29125.7	-0.000380109	29125.7	-0.000128046	29125.6	-3.57962e-05	29124.3	0.000156324	29125.6	4.53448e-05	29124.7	-0.000175485	29125.6	0.000610335	29125.5	0.00117944	29125.7	0.000871718	29110.9	-0.000473688	29110.8	-0.000663471	29060.3	-0.0583424	29060.3
	29127	0.000437318	0.000437318	29127	-1.00043e-06	29127.1	-0.000150037	-0.000150037	29127.1	0.000168537	29111.4	-0.00101434	29126.9	0.00185298	29126.9	0.00388225	29127.7	0.000341442	29127.5	0.000817269	29127.9	0.000812965	29127.7	0.00112225	29127.7	2.41022e-05	29127.7	0.000253995	29127.6	-5.70053e-05	29126.3	4.37557e-05	29127.6	0.000289085	29126.7	-3.77358e-05	29127.6	0.00106854	29127.5	0.000845548	29127.7	0.00138265	29111.9	-0.000590673	29111.8	-0.00046994	29061.3	-0.0181059	29061.3
	29129	0.000672868	0.000672869	29129	0.000525672	29129.1	6.23664e-05	6.23664e-05	29129.1	0.000721171	29112.4	-0.000921529	29128.9	0.00482189	29128.9	0.00121688	29129.7	0.000393918	29129.5	0.00117982	29129.9	0.000546616	29129.7	0.00161169	29129.7	0.000726202	29129.7	0.000465533	29129.6	0.000545356	29128.3	0.000882926	29129.6	0.000469963	29128.7	3.78516e-05	29129.6	0.000924786	29129.5	0.00111695	29129.7	0.000747164	29112.9	-0.000331207	29112.8	-0.00028285	29062.3	-0.0631493	29062.3
	29131	0.0011137	0.0011137	29131	0.00092445	29131.1	0.000320738	0.000320738	29131.1	0.000969547	29113.4	-0.000781566	29130.9	-0.0220525	29130.9	-0.000134281	29131.7	0.000679478	29131.5	0.00220807	29131.9	0.00276225	29131.7	0.00193603	29131.7	0.000253016	29131.7	0.000783148	29131.6	0.000774557	29130.3	0.000927458	29131.6	0.000680973	29130.7	0.000360173	29131.6	0.00148728	29131.5	0.00197777	29131.7	-0.000366589	29113.9	-0.000244534	29113.8	-0.000309218	29063.3	-0.0562036	29063.3
	29133	0.00163015	0.00163015	29133	0.000897067	29133.1	0.000659183	0.000659183	29133.1	0.00167437	29114.4	-0.00069214	29132.9	-0.00989824	29132.9	0.0025549	29133.7	0.00113877	29133.5	0.00217366	29133.9	0.00249611	29133.7	0.00383781	29133.7	0.000958131	29133.7	0.00117947	29133.6	0.00115476	29132.3	0.00134479	29133.6	0.000975753	29132.7	0.000725821	29133.6	0.00158732	29133.5	0.00180468	29133.7	0.00150063	29114.9	0.000252289	29114.8	-0.000114347	29064.3	0.0716229	29064.3
	29135	0.00203943	0.00203943	29135	0.0015013	29135.1	0.00113781	0.00113781	29135.1	0.00191186	29115.4	-0.00071334	29134.9	0.027217	29134.9	0.000496581	29135.7	0.00161584	29135.5	0.00180398	29135.9	0.00458044	29135.7	0.00271794	29135.7	0.000699258	29135.7	0.00162961	29135.6	0.00163882	29134.3	0.00208667	29135.6	0.00160262	29134.7	0.00107639	29135.6	0.00221128	29135.5	0.00233047	29135.7	0.00328419	29115.9	0.000242245	29115.8	-5.97247e-05	29065.3	-0.0318089	29065.3
	29137	0.00242526	0.00242526	29137	0.00200996	29137.1	0.00154963	0.00154963	29137.1	0.00197686	29116.4	-0.000481597	29136.9	0.0150049	29136.9	0.000647672	29137.7	0.00239216	29137.5	0.00168662	29137.9	0.00466765	29137.7	0.00265613	29137.7	0.000858854	29137.7	0.0020764	29137.6	0.00213678	29136.3	0.00241795	29137.6	0.00164904	29136.7	0.00112854	29137.6	0.00263292	29137.5	0.00315172	29137.7	0.0010122	29116.9	0.0011425	29116.8	0.000608658	29066.3	-0.109945	29066.3
	29139	0.00299604	0.00299604	29139	0.00251515	29139.1	0.00191281	0.00191281	29139.1	0.00225826	29117.4	-2.90325e-05	29138.9	-0.0151288	29138.9	-0.000362848	29139.7	0.00208623	29139.5	0.00292211	29139.9	0.00434541	29139.7	0.00433142	29139.7	0.00211425	29139.7	0.00248205	29139.6	0.00228049	29138.3	0.00317488	29139.6	0.00222634	29138.7	0.00189273	29139.6	0.00332512	29139.5	0.00338904	29139.7	0.00268781	29117.9	0.00257847	29117.8	0.000612804	29067.3	-0.0380728	29067.3
	29141	0.00365135	0.00365135	29141	0.00303534	29141.1	0.00259565	0.00259565	29141.1	0.00268544	29118.4	-0.0004513	29140.9	0.00626653	29140.9	0.00181061	29141.7	0.00299399	29141.5	0.00325355	29141.9	0.00364721	29141.7	0.00462434	29141.7	0.00162606	29141.7	0.00307142	29141.6	0.00287328	29140.3	0.00356831	29141.6	0.00270019	29140.7	0.00253893	29141.6	0.00388225	29141.5	0.00441326	29141.7	0.00334679	29118.9	-0.000616586	29118.8	-0.000418497	29068.3	0.775119	29068.2
	29143	0.00442243	0.00442243	29143	0.00342873	29143.1	0.00298536	0.00298536	29143.1	0.00369901	29119.4	-0.0006344	29142.9	0.0144627	29142.9	0.001039	29143.7	0.00369736	29143.5	0.00384664	29143.9	0.00513799	29143.7	0.00529397	29143.7	0.001596	29143.7	0.00361017	29143.6	0.0035049	29142.3	0.00406494	29143.6	0.00357015	29142.7	0.00291074	29143.6	0.00437203	29143.5	0.00502274	29143.7	0.00447819	29119.9	-0.000622953	29119.8	-0.000191694	29069.2	0.0997811	29069.2
	29145	0.00508685	0.00508685	29145	0.00445779	29145.1	0.00355247	0.00355247	29145.1	0.0043308	29120.4	-0.000550927	29144.9	0.00234723	29144.9	0.000618419	29145.7	0.00427289	29145.5	0.00654724	29145.9	0.00592145	29145.7	0.0066662	29145.7	0.0037241	29145.7	0.00450225	29145.6	0.00422957	29144.3	0.00493162	29145.6	0.00398467	29144.7	0.00329271	29145.6	0.00517675	29145.5	0.00596861	29145.7	0.00442452	29120.9	0.000290418	29120.8	0.000214099	29070.2	-0.0778375	29070.2
	29147	0.00583003	0.00583003	29147	0.00560996	29147.1	0.00453397	0.00453397	29147.1	0.00393089	29121.4	-0.000312252	29146.9	0.0225067	29146.9	0.00446702	29147.7	0.00487647	29147.5	0.00733873	29147.9	0.00602114	29147.7	0.00733979	29147.7	0.00291947	29147.7	0.00514401	29147.6	0.00505738	29146.3	0.00584911	29147.6	0.00474897	29146.7	0.00390969	29147.6	0.00583883	29147.5	0.00648006	29147.7	0.00593325	29121.9	0.000515699	29121.8	0.000366596	29071.2	-0.0602182	29071.2
	29149	0.00693811	0.00693811	29149	0.00602415	29149.1	0.00508326	0.00508326	29149.1	0.00527072	29122.4	-0.000537062	29148.9	0.00832928	29148.9	0.00273057	29149.7	0.00568461	29149.5	0.00767997	29149.9	0.00664724	29149.7	0.0078455	29149.7	0.00519848	29149.7	0.00592566	29149.6	0.00605108	29148.3	0.00624501	29149.6	0.00549416	29148.7	0.0047778	29149.6	0.00675081	29149.5	0.0073309	29149.7	0.00582394	29122.9	0.000594071	29122.8	0.000382773	29072.2	-0.0233821	29072.2
	29151	0.00812976	0.00812976	29151	0.00666804	29151.1	0.00624694	0.00624694	29151.1	0.00528812	29123.4	-0.000329124	29150.9	0.0302806	29150.9	0.00530691	29151.7	0.0067589	29151.5	0.00788894	29151.9	0.00796439	29151.7	0.00862137	29151.7	0.00509812	29151.7	0.00687954	29151.6	0.00693328	29150.3	0.0077453	29151.6	0.00641889	29150.7	0.00569118	29151.6	0.00782496	29151.5	0.00868736	29151.7	0.00705474	29123.9	0.000818834	29123.8	0.000553509	29073.2	0.0079547	29073.2
	29153	0.00911483	0.00911483	29153	0.00740178	29153.1	0.00703414	0.00703414	29153.1	0.00760582	29124.4	-9.98517e-05	29152.9	-0.000938617	29152.9	0.00834752	29153.7	0.00808636	29153.5	0.0109887	29153.9	0.0111598	29153.7	0.0104046	29153.7	0.00632518	29153.7	0.00807997	29153.6	0.00784899	29152.3	0.0087148	29153.6	0.00722939	29152.7	0.00617006	29153.6	0.00881618	29153.5	0.0100133	29153.7	0.00774505	29124.9	0.000862022	29124.8	0.000674311	29074.2	-0.0577487	29074.2
	29155	0.0104732	0.0104732	29155	0.00843824	29155.1	0.00794735	0.00794735	29155.1	0.00841526	29125.4	-0.000271156	29154.9	-0.00059004	29154.9	0.00965904	29155.7	0.00896126	29155.5	0.0120357	29155.9	0.0120459	29155.7	0.0119135	29155.7	0.00788962	29155.7	0.00930911	29155.6	0.00902443	29154.3	0.0100699	29155.6	0.00860729	29154.7	0.0079153	29155.6	0.0100593	29155.5	0.0112059	29155.7	0.00785638	29125.9	0.000634256	29125.8	0.00059058	29075.3	-0.010718	29075.3
	29157	0.0120848	0.0120848	29157	0.009885	29157.1	0.00934335	0.00934335	29157.1	0.00988201	29126.4	0.000192945	29156.9	0.0328441	29156.9	0.00974691	29157.7	0.0107915	29157.5	0.0122861	29157.9	0.0138753	29157.7	0.0126994	29157.7	0.00838537	29157.7	0.0105503	29157.6	0.0104852	29156.3	0.011808	29157.6	0.0098082	29156.7	0.00938834	29157.6	0.0114997	29157.5	0.0128372	29157.7	0.0115824	29126.9	0.000906258	29126.8	0.000972522	29076.3	-0.0117098	29076.3
	29159	0.013793	0.013793	29159	0.0111356	29159.1	0.0107092	0.0107092	29159.1	0.0112587	29127.4	0.000274197	29158.9	0.0114601	29158.9	0.0136498	29159.7	0.0122678	29159.5	0.0146107	29159.9	0.0161584	29159.7	0.0148546	29159.7	0.0108586	29159.7	0.0120356	29159.6	0.0117904	29158.3	0.0133489	29159.6	0.0113695	29158.7	0.0109772	29159.6	0.012997	29159.5	0.0143002	29159.7	0.0134728	29127.9	0.00139488	29127.8	0.00134164	29077.3	0.0204253	29077.3
	29161	0.0158155	0.0158155	29161	0.0130528	29161.1	0.0122643	0.0122643	29161.1	0.0135303	29128.5	0.000474303	29160.9	0.0191102	29160.9	0.012912	29161.7	0.0138848	29161.5	0.0159077	29161.9	0.0185727	29161.7	0.0172911	29161.7	0.0114981	29161.7	0.0137224	29161.6	0.0133582	29160.3	0.0154899	29161.6	0.0130279	29160.7	0.0120215	29161.6	0.0147239	29161.5	0.0163357	29161.7	0.0130875	29129	0.00152206	29128.9	0.00148278	29078.3	0.0465413	29078.3
	29163	0.0178117	0.0178117	29163	0.0151967	29163.1	0.01425	0.01425	29163.1	0.0148669	29129.5	0.000644933	29162.9	0.0252889	29162.9	0.0137184	29163.7	0.0160477	29163.5	0.0181373	29163.9	0.0203759	29163.7	0.0193515	29163.7	0.0142873	29163.7	0.0156994	29163.6	0.0155547	29162.3	0.017754	29163.6	0.0147461	29162.7	0.0135539	29163.6	0.0168698	29163.5	0.0187463	29163.7	0.0143565	29130	0.0019177	29129.9	0.00139631	29079.3	0.048777	29079.3
	29165	0.020229	0.020229	29165	0.0169001	29165.1	0.0161962	0.0161962	29165.1	0.0171831	29130.5	0.000836784	29164.9	0.0142251	29164.9	0.0268764	29165.7	0.0184132	29165.5	0.0203598	29165.9	0.0226946	29165.7	0.0210094	29165.7	0.0163046	29165.7	0.0180235	29165.6	0.0175702	29164.3	0.0199348	29165.6	0.0169468	29164.7	0.01578	29165.6	0.0192462	29165.5	0.0214867	29165.7	0.0180454	29131	0.00227841	29130.9	0.00191188	29080.3	-0.037042	29080.3
	29167	0.0232703	0.0232703	29167	0.01951	29167.1	0.0184612	0.0184612	29167.1	0.0201366	29131.5	0.000800566	29166.9	0.0417212	29166.9	0.0225974	29167.7	0.0208436	29167.5	0.0237543	29167.9	0.0238134	29167.7	0.0256105	29167.7	0.0174083	29167.7	0.0204548	29167.6	0.0201589	29166.3	0.0229846	29167.6	0.0190845	29166.7	0.0177143	29167.6	0.0215663	29167.5	0.0241787	29167.7	0.0214217	29132	0.00233926	29131.9	0.00170621	29081.3	0.0100285	29081.3
	29169	0.0266208	0.0266208	29169	0.0232583	29169.1	0.0210237	0.0210237	29169.1	0.0229913	29132.5	0.00126997	29168.9	0.024831	29168.9	0.0240551	29169.7	0.0239889	29169.5	0.0262175	29169.9	0.0268134	29169.7	0.0288468	29169.7	0.0213918	29169.7	0.0231463	29169.6	0.0230792	29168.3	0.0261613	29169.6	0.0217667	29168.7	0.0204915	29169.6	0.0247174	29169.5	0.027708	29169.7	0.0213842	29133	0.0023546	29132.9	0.00181275	29082.3	-0.0235938	29082.3
	29171	0.0303192	0.0303192	29171	0.0252993	29171.1	0.0239872	0.0239872	29171.1	0.026716	29133.4	0.0010329	29170.9	0.0308883	29170.9	0.0290686	29171.7	0.0278806	29171.5	0.0302361	29171.9	0.032312	29171.7	0.0300504	29171.7	0.0247862	29171.7	0.0264267	29171.6	0.026241	29170.3	0.0301911	29171.6	0.0249195	29170.7	0.0232129	29171.6	0.0281604	29171.5	0.032129	29171.7	0.0273859	29134	0.00292395	29133.9	0.00222013	29083.3	-0.0209715	29083.3
	29173	0.0348411	0.0348411	29173	0.0306954	29173.1	0.0276215	0.0276215	29173.1	0.0298318	29134.4	0.00150554	29172.9	0.0174479	29172.9	0.0308281	29173.7	0.0318516	29173.5	0.0351761	29173.9	0.0366623	29173.7	0.0372034	29173.7	0.0276273	29173.7	0.030258	29173.6	0.0302921	29172.3	0.0346306	29173.6	0.0283478	29172.7	0.0263296	29173.6	0.0320283	29173.5	0.036204	29173.7	0.0310062	29135	0.00253843	29134.9	0.0023567	29084.3	-0.0103946	29084.3
	29173.4	0.0357101	0.0357101	29173.4	0.0312245	29173.3	0.028026	0.028026	29173.3	0.0303813	29135.5	0.00149472	29173.6	0.0235492	29173.5	0.0360624	29174.1	0.0327854	29174.1	0.035975	29174.3	0.0377642	29174.3	0.038226	29174.2	0.0288237	29174.2	0.0314377	29174	0.0308435	29173.1	0.0367198	29174	0.0289113	29173.4	0.0277768	29174.1	0.0329747	29173.9	0.0374798	29174.2	0.0312419	29135.9	0.00354169	29135.9	0.00280668	29085.3	-0.0224845	29085.3
	29173.9	0.0367713	0.0367713	29173.9	0.0317802	29173.8	0.0288089	0.0288089	29173.8	0.0314762	29136.5	0.00173235	29174.1	0.0322886	29174	0.0338299	29174.6	0.0338678	29174.6	0.0377115	29174.8	0.0374944	29174.8	0.0396056	29174.7	0.029495	29174.7	0.0324443	29174.5	0.0317977	29173.6	0.037814	29174.5	0.0299754	29173.9	0.0284282	29174.6	0.0340796	29174.4	0.0390964	29174.7	0.033225	29136.9	0.0036663	29136.9	0.00287432	29086.3	-0.0510792	29086.3
	29174.4	0.0381174	0.0381174	29174.4	0.0328022	29174.3	0.0298359	0.0298359	29174.3	0.0333529	29137.5	0.00206577	29174.6	0.0218203	29174.5	0.0328299	29175.1	0.0350318	29175.1	0.0392146	29175.3	0.038231	29175.3	0.0412723	29175.2	0.0294285	29175.2	0.0334043	29175	0.0330467	29174.1	0.0392421	29175	0.0309774	29174.4	0.0292745	29175.1	0.0353377	29174.9	0.0405684	29175.2	0.0343888	29137.9	0.00393046	29137.9	0.0030957	29087.3	-0.0514402	29087.2
	29174.9	0.0394769	0.0394769	29174.9	0.0340056	29174.8	0.0309646	0.0309646	29174.8	0.0344047	29138.5	0.00236381	29175.1	0.0364557	29175	0.0352664	29175.6	0.0364107	29175.6	0.0407117	29175.8	0.0397871	29175.8	0.0413427	29175.7	0.0309713	29175.7	0.034658	29175.5	0.0343324	29174.6	0.0410419	29175.5	0.0320723	29174.9	0.0308893	29175.6	0.0367015	29175.4	0.0418352	29175.7	0.0351888	29138.9	0.00472007	29138.9	0.00335095	29088.2	-0.00930734	29088.2
	29175.4	0.0407845	0.0407845	29175.4	0.0354628	29175.3	0.0321066	0.0321066	29175.3	0.0353412	29139.5	0.00267281	29175.6	0.0491252	29175.5	0.0401377	29176.1	0.0377418	29176.1	0.0420005	29176.3	0.0419873	29176.3	0.0432609	29176.2	0.0324429	29176.2	0.0357107	29176	0.0354967	29175.1	0.0429483	29176	0.0334177	29175.4	0.0314784	29176.1	0.0379981	29175.9	0.0433171	29176.2	0.0360496	29139.9	0.00477659	29139.9	0.00358486	29089.2	0.0810226	29089.2
	29175.9	0.042356	0.042356	29175.9	0.0377324	29175.8	0.033216	0.033216	29175.8	0.0368622	29140.5	0.00290879	29176.1	0.0328964	29176	0.0424994	29176.6	0.0392361	29176.6	0.0430422	29176.8	0.0442093	29176.8	0.0455123	29176.7	0.0338231	29176.7	0.0369008	29176.5	0.0366778	29175.6	0.043705	29176.5	0.0346611	29175.9	0.0325495	29176.6	0.0394387	29176.4	0.0448897	29176.7	0.0368439	29140.9	0.00473117	29140.9	0.00396234	29090.2	-0.042572	29090.2
	29176.4	0.0439575	0.0439575	29176.4	0.03888	29176.3	0.0344518	0.0344518	29176.3	0.0382367	29141.5	0.00320644	29176.6	0.0370557	29176.5	0.0417265	29177.1	0.0407831	29177.1	0.0453148	29177.3	0.0450247	29177.3	0.0479528	29177.2	0.0351746	29177.2	0.0382863	29177	0.03798	29176.1	0.0454106	29177	0.0357231	29176.4	0.0338669	29177.1	0.0409684	29176.9	0.0465616	29177.2	0.038807	29141.9	0.0056339	29141.8	0.00462518	29091.2	-0.00936472	29091.2
	29176.9	0.0456	0.0456	29176.9	0.039568	29176.8	0.0358144	0.0358144	29176.8	0.039876	29142.5	0.00320406	29177.1	0.0281808	29177	0.0409277	29177.6	0.0420518	29177.6	0.0470389	29177.8	0.046188	29177.8	0.0508787	29177.7	0.0367798	29177.7	0.0399756	29177.5	0.0391004	29176.6	0.0473216	29177.5	0.0370778	29176.9	0.0351937	29177.6	0.0424903	29177.4	0.0483631	29177.7	0.0402801	29142.9	0.00743779	29142.8	0.00587828	29092.2	-0.0218785	29092.2
	29177.4	0.0473823	0.0473823	29177.4	0.0415971	29177.3	0.0368647	0.0368647	29177.3	0.0410972	29143.5	0.00364927	29177.6	0.0439813	29177.5	0.0410008	29178.1	0.0436198	29178.1	0.0487034	29178.3	0.0499071	29178.3	0.0523216	29178.2	0.0386173	29178.2	0.0411773	29178	0.0407854	29177.1	0.0490873	29178	0.0384585	29177.4	0.0362322	29178.1	0.0437819	29177.9	0.0502515	29178.2	0.0428669	29143.9	0.009494	29143.8	0.00702189	29093.2	0.0190786	29093.2
	29177.9	0.0492347	0.0492347	29177.9	0.0432687	29177.8	0.0383183	0.0383183	29177.8	0.0432168	29144.5	0.00416078	29178.1	0.0454797	29178	0.0434144	29178.6	0.0454106	29178.6	0.0504215	29178.8	0.0513621	29178.8	0.0541689	29178.7	0.0400353	29178.7	0.0425206	29178.5	0.0425261	29177.6	0.0511609	29178.5	0.0396165	29177.9	0.0377207	29178.6	0.0455714	29178.4	0.0518865	29178.7	0.0468805	29144.9	0.00975934	29144.8	0.00688382	29094.2	-0.00920765	29094.2
	29178.4	0.0510781	0.0510781	29178.4	0.0445238	29178.3	0.0397161	0.0397161	29178.3	0.0449371	29145.5	0.00456848	29178.6	0.0462788	29178.5	0.0477112	29179.1	0.0472577	29179.1	0.0525585	29179.3	0.0514113	29179.3	0.0563459	29179.2	0.0421269	29179.2	0.0440439	29179	0.0437297	29178.1	0.053004	29179	0.0413019	29178.4	0.0391765	29179.1	0.0472157	29178.9	0.0542165	29179.2	0.0469562	29145.9	0.00787546	29145.8	0.0061237	29095.3	-0.0849237	29095.3
	29178.9	0.0529573	0.0529573	29178.9	0.0459908	29178.8	0.0411225	0.0411225	29178.8	0.0465179	29146.5	0.00491699	29179.1	0.0530961	29179	0.0522962	29179.6	0.0487868	29179.6	0.05439	29179.8	0.054049	29179.8	0.0591183	29179.7	0.0438726	29179.7	0.0457338	29179.5	0.0455189	29178.6	0.0551109	29179.5	0.0429181	29178.9	0.0405286	29179.6	0.0488184	29179.4	0.0565352	29179.7	0.0463072	29146.9	0.0068067	29146.8	0.00586625	29096.3	0.0470605	29096.3
	29179.4	0.0550805	0.0550805	29179.4	0.0488106	29179.3	0.0427714	0.0427714	29179.3	0.0486138	29147.5	0.00525995	29179.6	0.036661	29179.5	0.0543288	29180.1	0.0508398	29180.1	0.0561452	29180.3	0.05675	29180.3	0.0613788	29180.2	0.0450018	29180.2	0.0474519	29180	0.0473073	29179.1	0.0576368	29180	0.0445889	29179.4	0.0418791	29180.1	0.0506527	29179.9	0.0587159	29180.2	0.0472214	29147.9	0.00812069	29147.8	0.00680568	29097.3	-0.0119822	29097.3
	29179.9	0.0572476	0.0572476	29179.9	0.0510233	29179.8	0.0442164	0.0442164	29179.8	0.0502259	29148.5	0.00599753	29180.1	0.0373029	29180	0.0553946	29180.6	0.052818	29180.6	0.0581365	29180.8	0.0591055	29180.8	0.063285	29180.7	0.0476667	29180.7	0.0492943	29180.5	0.0491589	29179.6	0.0598903	29180.5	0.0462058	29179.9	0.0436197	29180.6	0.0530593	29180.4	0.060884	29180.7	0.0498894	29148.9	0.00850449	29148.8	0.00724529	29098.3	-0.0648126	29098.3
	29180.4	0.0594381	0.0594381	29180.4	0.0522883	29180.3	0.0457268	0.0457268	29180.3	0.0522356	29149.5	0.00623204	29180.6	0.0331644	29180.5	0.057372	29181.1	0.0547417	29181.1	0.0626902	29181.3	0.0606999	29181.3	0.0653636	29181.2	0.0487356	29181.2	0.0513144	29181	0.0513567	29180.1	0.0621411	29181	0.0476754	29180.4	0.0451405	29181.1	0.0552778	29180.9	0.063694	29181.2	0.0534288	29149.7	0.00964223	29149.6	0.0074548	29099.3	-0.0266679	29099.3
	29180.9	0.0616842	0.0616842	29180.9	0.0535928	29180.8	0.047474	0.047474	29180.8	0.0542052	29150.2	0.00669284	29181.1	0.0438725	29181	0.0626444	29181.6	0.0567703	29181.6	0.0649764	29181.8	0.0617593	29181.8	0.0685511	29181.7	0.0503387	29181.7	0.0533721	29181.5	0.0531332	29180.6	0.0646787	29181.5	0.0496061	29180.9	0.0467805	29181.6	0.0574098	29181.4	0.0663723	29181.7	0.0559047	29150.2	0.00890026	29150.1	0.00775488	29100.3	0.0849837	29100.3
	29181.4	0.0641771	0.0641771	29181.4	0.0557482	29181.3	0.0493947	0.0493947	29181.3	0.0563478	29150.7	0.00686395	29181.6	0.0481607	29181.5	0.0651579	29182.1	0.0589384	29182.1	0.0675793	29182.3	0.0644086	29182.3	0.070813	29182.2	0.0525883	29182.2	0.0554499	29182	0.0549865	29181.1	0.0674247	29182	0.0515671	29181.4	0.0486739	29182.1	0.0595521	29181.9	0.0691634	29182.2	0.0573518	29150.7	0.0105037	29150.6	0.00793168	29101.3	-0.0566521	29101.3
	29181.9	0.067146	0.067146	29181.9	0.0586145	29181.8	0.051217	0.051217	29181.8	0.0589756	29151.2	0.00716754	29182.1	0.0189815	29182	0.0679021	29182.6	0.0614363	29182.6	0.0710175	29182.8	0.0675184	29182.8	0.0732424	29182.7	0.0545559	29182.7	0.05754	29182.5	0.0571418	29181.6	0.070239	29182.5	0.0536221	29181.9	0.0507934	29182.6	0.0618595	29182.4	0.0721972	29182.7	0.0577692	29151.2	0.00975651	29151.1	0.00854874	29102.3	-0.080675	29102.3
	29182.4	0.0696957	0.0696957	29182.4	0.0615939	29182.3	0.0534337	0.0534337	29182.3	0.0612756	29151.7	0.00743778	29182.6	0.0198883	29182.5	0.0704634	29183.1	0.0638757	29183.1	0.0733803	29183.3	0.0708849	29183.3	0.0761266	29183.2	0.05683	29183.2	0.0595913	29183	0.0596492	29182.1	0.0733428	29183	0.0558062	29182.4	0.0526714	29183.1	0.0645711	29182.9	0.0756038	29183.2	0.0585042	29151.7	0.0105799	29151.6	0.00835752	29103.2	0.00508277	29103.3
	29182.9	0.0730508	0.0730508	29182.9	0.0645956	29182.8	0.0557751	0.0557751	29182.8	0.0637988	29152.2	0.00802662	29183.1	0.0686618	29183	0.0729769	29183.6	0.0663875	29183.6	0.0774251	29183.8	0.0744499	29183.8	0.0794151	29183.7	0.0598421	29183.7	0.0618498	29183.5	0.062216	29182.6	0.0766758	29183.5	0.0579468	29182.9	0.0547999	29183.6	0.0673937	29183.4	0.0786696	29183.7	0.0625203	29152.2	0.0109283	29152.1	0.00906039	29104.2	-0.0791082	29104.3
	29183.4	0.0763995	0.0763995	29183.4	0.067471	29183.3	0.0580099	0.0580099	29183.3	0.0670596	29152.7	0.00837778	29183.6	0.060639	29183.5	0.076552	29184.1	0.0690621	29184.1	0.0811453	29184.3	0.0769888	29184.3	0.0845497	29184.2	0.0633868	29184.2	0.0643235	29184	0.0644228	29183.1	0.0800279	29184	0.0604658	29183.4	0.0568974	29184.1	0.0703525	29183.9	0.0818647	29184.2	0.0638492	29152.7	0.0105641	29152.6	0.00917511	29105.3	0.0425231	29105.3
	29183.9	0.0796505	0.0796505	29183.9	0.0704905	29183.8	0.0601664	0.0601664	29183.8	0.0708034	29153.2	0.0085202	29184.1	0.0783992	29184	0.0836444	29184.6	0.0721077	29184.6	0.084435	29184.8	0.0800409	29184.8	0.0891204	29184.7	0.0659888	29184.7	0.0671214	29184.5	0.0672722	29183.6	0.0834634	29184.5	0.0628739	29183.9	0.0590456	29184.6	0.0734992	29184.4	0.0856517	29184.7	0.0665089	29153.2	0.0123296	29153.1	0.00967699	29106.3	-0.131388	29106.2
	29184.4	0.082782	0.082782	29184.4	0.0737608	29184.3	0.0625415	0.0625415	29184.3	0.0742199	29153.7	0.00843678	29184.6	0.0991984	29184.5	0.0874478	29185.1	0.0750751	29185.1	0.087648	29185.3	0.0830999	29185.3	0.0917512	29185.2	0.0685956	29185.2	0.0704419	29185	0.0703321	29184.1	0.0876736	29185	0.0652756	29184.4	0.0618945	29185.1	0.0769372	29184.9	0.0905739	29185.2	0.0697204	29153.7	0.0111731	29153.6	0.00985334	29107.3	-0.0182864	29107.2
	29184.9	0.0867951	0.0867951	29184.9	0.0777621	29184.8	0.0653521	0.0653521	29184.8	0.077624	29154.2	0.00917562	29185.1	0.0807664	29185	0.0887137	29185.6	0.0783173	29185.6	0.0916079	29185.8	0.0860361	29185.8	0.0958978	29185.7	0.0712076	29185.7	0.0735343	29185.5	0.073414	29184.6	0.0922165	29185.5	0.0680134	29184.9	0.0646342	29185.6	0.0801329	29185.4	0.0951262	29185.7	0.0720318	29154.2	0.0126379	29154.1	0.00978364	29108.3	0.0373881	29108.3
	29185.4	0.0906427	0.0906427	29185.4	0.0817849	29185.3	0.0678836	0.0678836	29185.3	0.0810801	29154.7	0.00903155	29185.6	0.0528497	29185.5	0.0910158	29186.1	0.0819645	29186.1	0.0965605	29186.3	0.0912165	29186.3	0.100782	29186.2	0.0752037	29186.2	0.0763316	29186	0.0765081	29185.1	0.0968119	29186	0.0712498	29185.4	0.067373	29186.1	0.0834926	29185.9	0.0998093	29186.2	0.076425	29154.7	0.0118801	29154.6	0.0105412	29109.3	-0.0230656	29109.3
	29185.9	0.0947532	0.0947532	29185.9	0.0851349	29185.8	0.0706339	0.0706339	29185.8	0.084959	29155.2	0.00960427	29186.1	0.0560884	29186	0.096751	29186.6	0.0855904	29186.6	0.101599	29186.8	0.0957898	29186.8	0.106804	29186.7	0.0789503	29186.7	0.0793676	29186.5	0.0797723	29185.6	0.101519	29186.5	0.074513	29185.9	0.0700444	29186.6	0.087447	29186.4	0.104945	29186.7	0.080528	29155.2	0.01333	29155.1	0.0105691	29110.3	-0.0433016	29110.3
	29186.4	0.0996262	0.0996262	29186.4	0.0888047	29186.3	0.0736843	0.0736843	29186.3	0.0891831	29155.7	0.0100392	29186.6	0.0701791	29186.5	0.102648	29187.1	0.0893388	29187.1	0.105978	29187.3	0.0996544	29187.3	0.11163	29187.2	0.0822664	29187.2	0.0827288	29187	0.0832414	29186.1	0.1066	29187	0.0778407	29186.4	0.0726703	29187.1	0.0915315	29186.9	0.110387	29187.2	0.0836841	29155.7	0.0136506	29155.6	0.0115605	29111.3	-0.0418385	29111.3
	29186.9	0.105108	0.105108	29186.9	0.0941176	29186.8	0.0770285	0.0770285	29186.8	0.0935492	29156.2	0.0101439	29187.1	0.0593095	29187	0.102908	29187.6	0.0933915	29187.6	0.110355	29187.8	0.101451	29187.8	0.11665	29187.7	0.0854875	29187.7	0.0866865	29187.5	0.0870648	29186.6	0.112191	29187.5	0.0814187	29186.9	0.0760606	29187.6	0.0959246	29187.4	0.115986	29187.7	0.0871064	29156.2	0.0136046	29156.1	0.0113053	29112.3	0.0797163	29112.3
	29187.4	0.109394	0.109394	29187.4	0.0985182	29187.3	0.0804698	0.0804698	29187.3	0.0984652	29156.7	0.0110897	29187.6	0.101657	29187.5	0.109279	29188.1	0.0979546	29188.1	0.117063	29188.3	0.110084	29188.3	0.122988	29188.2	0.0889389	29188.2	0.090822	29188	0.0907831	29187.1	0.118259	29188	0.0851979	29187.4	0.0795261	29188.1	0.101014	29187.9	0.122213	29188.2	0.0919042	29156.7	0.0150707	29156.6	0.0115589	29113.3	-0.0772261	29113.2
	29187.9	0.115549	0.115549	29187.9	0.104164	29187.8	0.0847915	0.0847915	29187.8	0.104709	29157.2	0.0112938	29188.1	0.12484	29188	0.117114	29188.6	0.102686	29188.6	0.123919	29188.8	0.117535	29188.8	0.131315	29188.7	0.0939421	29188.7	0.0947535	29188.5	0.0951875	29187.6	0.125025	29188.5	0.0891113	29187.9	0.082975	29188.6	0.106525	29188.4	0.12973	29188.7	0.0963438	29157.2	0.0140083	29157.1	0.0123116	29114.3	-0.0908519	29114.2
	29188.4	0.122132	0.122132	29188.4	0.110565	29188.3	0.08854	0.08854	29188.3	0.11001	29157.7	0.0116197	29188.6	0.127989	29188.5	0.121745	29189.1	0.107828	29189.1	0.13077	29189.3	0.123492	29189.3	0.13861	29189.2	0.0990291	29189.2	0.0987513	29189	0.100289	29188.1	0.131952	29189	0.0929418	29188.4	0.0865035	29189.1	0.112046	29188.9	0.137435	29189.2	0.100952	29157.7	0.0157761	29157.6	0.0125272	29115.2	0.0135756	29115.2
	29188.9	0.128632	0.128632	29188.9	0.116754	29188.8	0.0924804	0.0924804	29188.8	0.115727	29158.2	0.0116764	29189.1	0.123485	29189	0.130462	29189.6	0.112979	29189.6	0.137913	29189.8	0.129199	29189.8	0.147269	29189.7	0.104725	29189.7	0.10329	29189.5	0.104682	29188.6	0.139151	29189.5	0.0970899	29188.9	0.090354	29189.6	0.118142	29189.4	0.143918	29189.7	0.105296	29158.2	0.0156071	29158	0.0130555	29116.2	-0.127667	29116.2
	29189.4	0.135526	0.135526	29189.4	0.123031	29189.3	0.0969459	0.0969459	29189.3	0.122551	29158.7	0.0122124	29189.6	0.139559	29189.5	0.137684	29190.1	0.11841	29190.1	0.146439	29190.3	0.136476	29190.3	0.156536	29190.2	0.110818	29190.2	0.10877	29190	0.109923	29189.1	0.147083	29190	0.103061	29189.4	0.0948561	29190.1	0.124507	29189.9	0.15496	29190.2	0.109429	29158.6	0.016544	29158.5	0.0128262	29117.2	-0.432161	29117.2
	29189.9	0.143303	0.143303	29189.9	0.130835	29189.8	0.101828	0.101828	29189.8	0.130406	29159.2	0.0124576	29190.1	0.137559	29190	0.147262	29190.6	0.12517	29190.6	0.15559	29190.8	0.144173	29190.8	0.165423	29190.7	0.115266	29190.7	0.11456	29190.5	0.115567	29189.6	0.156365	29190.5	0.107539	29189.9	0.0998623	29190.6	0.13121	29190.4	0.163594	29190.7	0.116126	29159.2	0.0164317	29159.1	0.0138131	29118.2	0.611289	29118.2
	29190.4	0.152531	0.152531	29190.4	0.140135	29190.3	0.106597	0.106597	29190.3	0.138193	29159.7	0.0132446	29190.6	0.126101	29190.5	0.157532	29191.1	0.131335	29191.1	0.164486	29191.3	0.152969	29191.3	0.175802	29191.2	0.121085	29191.2	0.120071	29191	0.121611	29190.1	0.166321	29191	0.113161	29190.4	0.105072	29191.1	0.139875	29190.9	0.173746	29191.2	0.122107	29159.7	0.0174987	29159.6	0.0135667	29119.2	0.433987	29119.2
	29190.9	0.161186	0.161186	29190.9	0.148716	29190.8	0.112177	0.112177	29190.8	0.146834	29160.2	0.0131898	29191.1	0.130702	29191	0.166789	29191.6	0.13853	29191.6	0.174344	29191.8	0.162897	29191.8	0.187391	29191.7	0.1293	29191.7	0.125743	29191.5	0.128642	29190.6	0.175891	29191.5	0.11917	29190.9	0.110536	29191.6	0.147418	29191.4	0.185401	29191.7	0.129819	29160.2	0.0184276	29160.1	0.0148761	29120.2	0.0635343	29120.2
	29191.4	0.171165	0.171165	29191.4	0.157711	29191.3	0.119612	0.119612	29191.3	0.158081	29160.6	0.0137899	29191.6	0.13858	29191.5	0.177981	29192.1	0.146626	29192.1	0.187828	29192.3	0.172499	29192.3	0.200336	29192.2	0.137493	29192.2	0.1323	29192	0.135611	29191.1	0.18726	29192	0.125188	29191.4	0.116489	29192.1	0.155987	29191.9	0.197934	29192.2	0.138629	29160.7	0.0174358	29160.6	0.0151215	29121.2	0.0606354	29121.2
	29191.9	0.181991	0.181991	29191.9	0.168141	29191.8	0.12557	0.12557	29191.8	0.168158	29161.1	0.0146225	29192.1	0.125272	29192	0.192613	29192.6	0.154948	29192.6	0.199966	29192.8	0.184205	29192.8	0.214958	29192.7	0.146004	29192.7	0.14088	29192.5	0.142898	29191.6	0.200408	29192.5	0.131963	29191.9	0.122933	29192.6	0.165639	29192.4	0.213976	29192.7	0.146569	29161.2	0.0195342	29161.1	0.0152056	29122.2	-0.0530033	29122.2
	29192.4	0.193166	0.193166	29192.4	0.180027	29192.3	0.132163	0.132163	29192.3	0.179439	29161.7	0.0151287	29192.6	0.153514	29192.5	0.20441	29193.1	0.163137	29193.1	0.212922	29193.3	0.196138	29193.3	0.230728	29193.2	0.155597	29193.2	0.148214	29193	0.15135	29192.1	0.214158	29193	0.139693	29192.4	0.129059	29193.1	0.176658	29192.9	0.228537	29193.2	0.152072	29161.7	0.0190153	29161.6	0.0162862	29123.2	0.00763951	29123.2
	29192.9	0.206155	0.206155	29192.9	0.192579	29192.8	0.140023	0.140023	29192.8	0.193598	29162.2	0.0153661	29193.1	0.173046	29193	0.213911	29193.6	0.172627	29193.6	0.229027	29193.8	0.208496	29193.8	0.246901	29193.7	0.166784	29193.7	0.156418	29193.5	0.160705	29192.6	0.227977	29193.5	0.148546	29192.9	0.135726	29193.6	0.189094	29193.4	0.244312	29193.7	0.160678	29162.2	0.0203237	29162.1	0.0161185	29124.2	-0.068449	29124.2
	29193.4	0.221731	0.221731	29193.4	0.208328	29193.3	0.148457	0.148457	29193.3	0.209582	29162.7	0.0159352	29193.6	0.16851	29193.5	0.231575	29194.1	0.183064	29194.1	0.246612	29194.3	0.226964	29194.3	0.267246	29194.2	0.176134	29194.2	0.167004	29194	0.170622	29193.1	0.245733	29194	0.15832	29193.4	0.143303	29194.1	0.201635	29193.9	0.264943	29194.2	0.170936	29162.7	0.0207472	29162.6	0.0173436	29125.2	-0.0339451	29125.2
	29193.9	0.238046	0.238046	29193.9	0.226357	29193.8	0.155747	0.155747	29193.8	0.223297	29163.2	0.0164246	29194.1	0.180237	29194	0.249169	29194.6	0.194174	29194.6	0.265406	29194.8	0.244749	29194.8	0.288287	29194.7	0.186961	29194.7	0.17675	29194.5	0.181289	29193.6	0.266209	29194.5	0.16773	29193.9	0.151223	29194.6	0.215384	29194.4	0.28849	29194.7	0.180052	29163.2	0.0206758	29163.1	0.01727	29126.2	-0.0886692	29126.2
	29194.4	0.256425	0.256425	29194.4	0.245984	29194.3	0.166006	0.166006	29194.3	0.242628	29163.7	0.0168726	29194.6	0.17928	29194.5	0.268501	29195.1	0.20531	29195.1	0.286095	29195.3	0.263085	29195.3	0.310379	29195.2	0.200098	29195.2	0.187422	29195	0.192331	29194.1	0.28758	29195	0.177252	29194.4	0.160553	29195.1	0.23186	29194.9	0.312917	29195.2	0.192727	29163.7	0.0225235	29163.6	0.0179961	29127.2	-0.045841	29127.2
	29194.9	0.276831	0.276831	29194.9	0.266584	29194.8	0.177324	0.177324	29194.8	0.264139	29164.2	0.0174919	29195.1	0.175907	29195	0.291551	29195.6	0.219702	29195.6	0.3117	29195.8	0.282525	29195.8	0.339259	29195.7	0.215221	29195.7	0.199266	29195.5	0.203888	29194.6	0.310102	29195.5	0.188559	29194.9	0.171039	29195.6	0.249461	29195.4	0.3407	29195.7	0.205714	29164.2	0.0221455	29164.1	0.01862	29128.3	-0.0214539	29128.3
	29195.4	0.296976	0.296976	29195.4	0.287245	29195.3	0.18888	0.18888	29195.3	0.287651	29164.7	0.0182289	29195.6	0.20672	29195.5	0.319336	29196.1	0.234626	29196.1	0.338979	29196.3	0.308539	29196.3	0.371729	29196.2	0.231321	29196.2	0.212591	29196	0.218875	29195.1	0.335096	29196	0.20193	29195.4	0.182548	29196.1	0.270284	29195.9	0.371299	29196.2	0.218745	29164.7	0.0240624	29164.6	0.0188841	29129.3	0.00475597	29129.3
	29195.9	0.322217	0.322218	29195.9	0.315291	29195.8	0.200905	0.200905	29195.8	0.313417	29165.2	0.0188489	29196.1	0.21124	29196	0.344899	29196.6	0.250143	29196.6	0.369198	29196.8	0.335002	29196.8	0.408672	29196.7	0.249488	29196.7	0.227151	29196.5	0.234108	29195.6	0.366665	29196.5	0.214227	29195.9	0.194728	29196.6	0.293621	29196.4	0.40498	29196.7	0.234643	29165.2	0.0240379	29165.1	0.0199718	29130.3	0.103555	29130.3
	29196.4	0.351025	0.351025	29196.4	0.346132	29196.3	0.216376	0.216376	29196.3	0.345192	29165.6	0.019649	29196.6	0.239464	29196.5	0.375044	29197.1	0.269856	29197.1	0.403749	29197.3	0.363013	29197.3	0.449989	29197.2	0.269731	29197.2	0.242398	29197	0.249414	29196.1	0.400566	29197	0.228904	29196.4	0.20708	29197.1	0.319302	29196.9	0.448075	29197.2	0.254517	29165.7	0.0249503	29165.6	0.0197162	29131.3	-0.00295817	29131.3
	29196.9	0.381849	0.381849	29196.9	0.379036	29196.8	0.230478	0.230478	29196.8	0.375218	29166.1	0.0200406	29197.1	0.262637	29197	0.410327	29197.6	0.289269	29197.6	0.442186	29197.8	0.399561	29197.8	0.493868	29197.7	0.289941	29197.7	0.259427	29197.5	0.270638	29196.6	0.438181	29197.5	0.245424	29196.9	0.223255	29197.6	0.345943	29197.4	0.494859	29197.7	0.273422	29166.2	0.0260008	29166.1	0.0214228	29132.3	0.0164521	29132.3
	29197.4	0.415865	0.415865	29197.4	0.415341	29197.3	0.247245	0.247245	29197.3	0.412385	29166.7	0.02077	29197.6	0.27519	29197.5	0.449116	29198.1	0.310691	29198.1	0.484558	29198.3	0.438984	29198.3	0.543926	29198.2	0.315339	29198.2	0.279303	29198	0.293664	29197.1	0.480309	29198	0.263701	29197.4	0.238771	29198.1	0.377169	29197.9	0.547113	29198.2	0.294274	29166.7	0.0266388	29166.6	0.0215115	29133.3	0.0262403	29133.3
	29197.9	0.454554	0.454554	29197.9	0.456581	29197.8	0.267351	0.267351	29197.8	0.458505	29167.2	0.0215167	29198.1	0.298545	29198	0.494629	29198.6	0.33486	29198.6	0.532696	29198.8	0.482549	29198.8	0.602369	29198.7	0.343605	29198.7	0.302536	29198.5	0.31749	29197.6	0.528728	29198.5	0.286212	29197.9	0.256746	29198.6	0.416544	29198.4	0.603896	29198.7	0.318673	29167.2	0.0282628	29167.1	0.0225071	29134.3	-0.00674771	29134.3
	29198.4	0.502508	0.502501	29198.4	0.507821	29198.3	0.290033	0.290033	29198.3	0.50984	29167.7	0.0223839	29198.6	0.310361	29198.5	0.545108	29199.1	0.364658	29199.1	0.591166	29199.3	0.532572	29199.3	0.668295	29199.2	0.373557	29199.2	0.32539	29199	0.342282	29198.1	0.58559	29199	0.311936	29198.4	0.27745	29199.1	0.456243	29198.9	0.666265	29199.2	0.345622	29167.7	0.02816	29167.6	0.0229462	29135.3	0.0144632	29135.3
	29198.9	0.550131	0.55015	29198.9	0.557081	29198.8	0.312977	0.312977	29198.8	0.559042	29168.2	0.0234225	29199.1	0.33405	29199	0.606899	29199.6	0.394314	29199.6	0.656049	29199.8	0.591086	29199.8	0.735649	29199.7	0.412799	29199.7	0.355599	29199.5	0.371392	29198.6	0.64554	29199.5	0.336497	29198.9	0.300822	29199.6	0.497331	29199.4	0.7454	29199.7	0.372672	29168.1	0.0293458	29168.1	0.0236507	29136.3	-0.0294418	29136.2
	29199.4	0.609782	0.609828	29199.4	0.618079	29199.3	0.339667	0.339667	29199.3	0.614516	29168.7	0.0240363	29199.6	0.365605	29199.5	0.684385	29200.1	0.425947	29200.1	0.727034	29200.3	0.655098	29200.3	0.810427	29200.2	0.45224	29200.2	0.384952	29200	0.406615	29199.1	0.716077	29200	0.361669	29199.4	0.326606	29200.1	0.551044	29199.9	0.824176	29200.2	0.408194	29168.6	0.0302255	29168.6	0.0250455	29137.3	0.0856572	29137.2
	29199.9	0.670414	0.670486	29199.9	0.676003	29199.8	0.370171	0.370171	29199.8	0.675496	29169.2	0.0246626	29200.1	0.375863	29200	0.750248	29200.6	0.459827	29200.6	0.803435	29200.8	0.722755	29200.8	0.895161	29200.7	0.492894	29200.7	0.416139	29200.5	0.444006	29199.6	0.797009	29200.5	0.395359	29199.9	0.349115	29200.6	0.60442	29200.4	0.90214	29200.7	0.445894	29169.2	0.0316304	29169.1	0.024776	29138.3	0.0360145	29138.3
	29200.4	0.7341	0.734198	29200.4	0.734105	29200.3	0.40299	0.40299	29200.3	0.735751	29169.7	0.0256815	29200.6	0.420933	29200.5	0.826253	29201.1	0.504403	29201.1	0.890304	29201.3	0.791082	29201.3	0.976734	29201.2	0.54151	29201.2	0.455673	29201	0.485521	29200.1	0.885276	29201	0.432529	29200.4	0.378411	29201.1	0.669578	29200.9	0.980335	29201.2	0.486592	29169.6	0.0326013	29169.6	0.0267404	29139.3	0.00701456	29139.3
	29200.9	0.808566	0.80869	29200.9	0.799143	29200.8	0.439666	0.439666	29200.8	0.794986	29170.2	0.0266326	29201.1	0.469449	29201	0.909362	29201.6	0.550306	29201.6	0.974712	29201.8	0.86506	29201.8	1.04797	29201.7	0.596841	29201.7	0.500086	29201.5	0.535518	29200.6	0.977509	29201.5	0.472195	29200.9	0.416711	29201.6	0.739902	29201.4	1.0594	29201.7	0.535627	29170.1	0.033214	29170.1	0.0267832	29140.3	-0.0318823	29140.3
	29201.4	0.883513	0.883664	29201.4	0.859307	29201.3	0.481607	0.481607	29201.3	0.854567	29170.7	0.0273687	29201.6	0.520425	29201.5	0.999036	29202.1	0.603847	29202.1	1.05653	29202.3	0.943281	29202.3	1.11866	29202.2	0.655976	29202.2	0.547913	29202	0.584131	29201.1	1.07168	29202	0.515322	29201.4	0.458661	29202.1	0.810226	29201.9	1.13502	29202.2	0.592775	29170.7	0.0355349	29170.6	0.0284429	29141.3	0.015817	29141.3
	29201.9	0.964655	0.964832	29201.9	0.919783	29201.8	0.531948	0.531948	29201.8	0.915489	29171.2	0.0287421	29202.1	0.587329	29202	1.10247	29202.6	0.666701	29202.6	1.13159	29202.8	1.02412	29202.8	1.19073	29202.7	0.717461	29202.7	0.601983	29202.5	0.645128	29201.6	1.1688	29202.5	0.575437	29201.9	0.496496	29202.6	0.892624	29202.4	1.20382	29202.7	0.655209	29171.2	0.0354177	29171.1	0.0286808	29142.3	0.0297438	29142.3
	29202.4	1.03747	1.03768	29202.4	0.970195	29202.3	0.590067	0.590067	29202.3	0.971362	29171.7	0.0296084	29202.6	0.660725	29202.5	1.18095	29203.1	0.727734	29203.1	1.20354	29203.3	1.09977	29203.3	1.2296	29203.2	0.786066	29203.2	0.664955	29203	0.712398	29202.1	1.27201	29203	0.639415	29202.4	0.552651	29203.1	0.95846	29202.9	1.25543	29203.2	0.720078	29171.7	0.0378038	29171.6	0.0297499	29143.3	0.0498907	29143.3
	29202.9	1.1042	1.10443	29202.9	1.01321	29202.8	0.648261	0.648251	29202.8	1.01274	29172.2	0.0303459	29203.1	0.719144	29203	1.2517	29203.6	0.790133	29203.6	1.26013	29203.8	1.16522	29203.8	1.26044	29203.7	0.855723	29203.7	0.729511	29203.5	0.782384	29202.6	1.35844	29203.5	0.704245	29202.9	0.617198	29203.6	1.0238	29203.4	1.29431	29203.7	0.789145	29172.2	0.0377208	29172.1	0.0308793	29144.3	0.338864	29144.3
	29203.4	1.17573	1.17599	29203.4	1.05733	29203.3	0.72174	0.721762	29203.3	1.05445	29172.7	0.0316612	29203.6	0.786622	29203.5	1.31426	29204.1	0.858835	29204.1	1.31212	29204.3	1.22698	29204.3	1.28292	29204.2	0.927903	29204.2	0.802362	29204	0.856944	29203.1	1.43139	29204	0.772048	29203.4	0.684691	29204.1	1.08763	29203.9	1.31746	29204.2	0.871905	29172.7	0.0401641	29172.6	0.031302	29145.3	0.111857	29145.3
	29203.9	1.22966	1.22994	29203.9	1.08906	29203.8	0.799658	0.799712	29203.8	1.0857	29173.2	0.0328938	29204.1	0.855418	29204	1.36338	29204.6	0.934868	29204.6	1.35344	29204.8	1.28083	29204.8	1.29508	29204.7	1.00452	29204.7	0.883289	29204.5	0.939678	29203.6	1.48622	29204.5	0.856222	29203.9	0.750149	29204.6	1.14402	29204.4	1.3236	29204.7	0.960559	29173.2	0.0405227	29173.1	0.033173	29146.3	0.0381299	29146.3
	29204.4	1.27726	1.27757	29204.4	1.11302	29204.3	0.878008	0.878095	29204.3	1.10736	29173.7	0.033828	29204.6	0.943302	29204.5	1.38715	29205.1	1.01537	29205.1	1.36975	29205.3	1.31875	29205.3	1.2891	29205.2	1.07364	29205.2	0.970163	29205	1.02894	29204.1	1.51409	29205	0.949261	29204.4	0.82687	29205.1	1.1811	29204.9	1.31732	29205.2	1.04638	29173.7	0.042543	29173.6	0.0334046	29147.3	0.088165	29147.3
	29204.9	1.31046	1.3108	29204.9	1.12738	29204.8	0.960727	0.960847	29204.8	1.12317	29174.1	0.0345749	29205.1	1.06104	29205	1.39569	29205.6	1.09581	29205.6	1.37258	29205.8	1.34562	29205.8	1.27993	29205.7	1.14463	29205.7	1.05681	29205.5	1.1262	29204.6	1.51538	29205.5	1.04939	29204.9	0.915444	29205.6	1.20415	29205.4	1.30051	29205.7	1.13231	29174.2	0.0435269	29174.1	0.0348856	29148.3	0.0313889	29148.3
	29205.4	1.33264	1.333	29205.4	1.13449	29205.3	1.057	1.05715	29205.3	1.13381	29174.6	0.0364519	29205.6	1.14576	29205.5	1.3925	29206.1	1.15932	29206.1	1.36472	29206.3	1.35161	29206.3	1.26544	29206.2	1.21662	29206.2	1.15124	29206	1.21535	29205.1	1.49482	29206	1.15496	29205.4	1.01479	29206.1	1.21666	29205.9	1.27374	29206.2	1.21792	29174.7	0.0450981	29174.6	0.0362459	29149.3	0.0449468	29149.3
	29205.9	1.34816	1.34855	29205.9	1.13658	29205.8	1.14888	1.14906	29205.8	1.1373	29175.2	0.0378543	29206.1	1.22267	29206	1.37872	29206.6	1.22759	29206.6	1.3495	29206.8	1.34725	29206.8	1.24275	29206.7	1.28743	29206.7	1.23851	29206.5	1.30337	29205.6	1.4565	29206.5	1.26092	29205.9	1.11827	29206.6	1.22068	29206.4	1.24605	29206.7	1.30027	29175.2	0.0468911	29175.1	0.0374356	29150	-0.1265	29150
	29206.4	1.3551	1.35552	29206.4	1.13225	29206.3	1.24885	1.24907	29206.3	1.13395	29175.7	0.0391662	29206.6	1.31338	29206.5	1.35776	29207.1	1.2958	29207.1	1.32301	29207.3	1.32995	29207.3	1.22156	29207.2	1.34225	29207.2	1.31593	29207	1.38819	29206.1	1.40032	29207	1.35984	29206.4	1.22471	29207.1	1.21524	29206.9	1.21566	29207.2	1.38858	29175.7	0.0480124	29175.6	0.0393386	29150.5	-0.0918564	29150.5
	29206.9	1.35429	1.35473	29206.9	1.12415	29206.8	1.33457	1.33482	29206.8	1.12681	29176.2	0.0409532	29207.1	1.38817	29207	1.33301	29207.6	1.35054	29207.6	1.2921	29207.8	1.30655	29207.8	1.19971	29207.7	1.39132	29207.7	1.38445	29207.5	1.46859	29206.6	1.34352	29207.5	1.44944	29206.9	1.31739	29207.6	1.2048	29207.4	1.18092	29207.7	1.4528	29176.2	0.0503033	29176.1	0.0396339	29151	0.134331	29151
	29207.4	1.34639	1.34685	29207.4	1.11453	29207.3	1.40911	1.40939	29207.3	1.11685	29176.7	0.042472	29207.6	1.4569	29207.5	1.31008	29208.1	1.38974	29208.1	1.25965	29208.3	1.28095	29208.3	1.17401	29208.2	1.43252	29208.2	1.44499	29208	1.52444	29207.1	1.284	29208	1.53693	29207.4	1.40191	29208.1	1.18966	29207.9	1.1528	29208.2	1.50609	29176.7	0.0507641	29176.6	0.0418501	29151.5	0.00750275	29151.5
	29207.9	1.33058	1.33107	29207.9	1.10129	29207.8	1.47422	1.47454	29207.8	1.10511	29177.2	0.0441739	29208.1	1.51604	29208	1.28937	29208.6	1.42502	29208.6	1.22627	29208.8	1.24423	29208.8	1.15276	29208.7	1.45823	29208.7	1.49045	29208.5	1.57486	29207.6	1.21931	29208.5	1.61639	29207.9	1.48136	29208.6	1.17388	29208.4	1.12526	29208.7	1.54957	29177.2	0.0542499	29177.1	0.0428688	29152	-0.00700817	29152
	29208.4	1.30939	1.3099	29208.4	1.08716	29208.3	1.52799	1.52834	29208.3	1.09268	29177.7	0.0452688	29208.6	1.5675	29208.5	1.27092	29209.1	1.45244	29209.1	1.19801	29209.3	1.21097	29209.3	1.13232	29209.2	1.47367	29209.2	1.52191	29209	1.60943	29208.1	1.16717	29209	1.66785	29208.4	1.54397	29209.1	1.15732	29208.9	1.10006	29209.2	1.58054	29177.7	0.0552673	29177.6	0.0448164	29152.5	0.0344391	29152.5
	29208.9	1.28443	1.28497	29208.9	1.07234	29208.8	1.56568	1.56606	29208.8	1.08035	29178.2	0.0473912	29209.1	1.60284	29209	1.25356	29209.6	1.46913	29209.6	1.16987	29209.8	1.18294	29209.8	1.11344	29209.7	1.48021	29209.7	1.53796	29209.5	1.62361	29208.6	1.12472	29209.5	1.68839	29208.9	1.58637	29209.6	1.1402	29209.4	1.07835	29209.7	1.59079	29178.2	0.0573345	29178.1	0.045802	29153	-0.0475834	29153
	29209.4	1.25577	1.25634	29209.4	1.05663	29209.3	1.59388	1.59429	29209.3	1.0664	29178.7	0.0489651	29209.6	1.61511	29209.5	1.23198	29210.1	1.47479	29210.1	1.14212	29210.3	1.15799	29210.3	1.09699	29210.2	1.47501	29210.2	1.54143	29210	1.62813	29209.1	1.08773	29210	1.69176	29209.4	1.60977	29210.1	1.1245	29209.9	1.06098	29210.2	1.59048	29178.7	0.0600966	29178.6	0.0476596	29153.5	0.0847834	29153.5
	29209.9	1.22837	1.22897	29209.9	1.04287	29209.8	1.60745	1.60789	29209.8	1.05284	29179.2	0.0510241	29210.1	1.62397	29210	1.2176	29210.6	1.46974	29210.6	1.11764	29210.8	1.1328	29210.8	1.08065	29210.7	1.45988	29210.7	1.53517	29210.5	1.61251	29209.6	1.05705	29210.5	1.67697	29209.9	1.61674	29210.6	1.11193	29210.4	1.04657	29210.7	1.57919	29179.2	0.0610815	29179.1	0.0497019	29154	0.0425652	29154
	29210.4	1.19859	1.19922	29210.4	1.02901	29210.3	1.60934	1.60981	29210.3	1.04019	29179.7	0.0533138	29210.6	1.61303	29210.5	1.20482	29211.1	1.45691	29211.1	1.09689	29211.3	1.11446	29211.3	1.06814	29211.2	1.43974	29211.2	1.51692	29211	1.58915	29210.1	1.03443	29211	1.64841	29210.4	1.60728	29211.1	1.10011	29210.9	1.03288	29211.2	1.56006	29179.7	0.0650333	29179.6	0.0506591	29154.5	0.0507732	29154.5
	29210.9	1.17214	1.17279	29210.9	1.01709	29210.8	1.60003	1.60054	29210.8	1.0271	29180.2	0.0552915	29211.1	1.59125	29211	1.18985	29211.6	1.43869	29211.6	1.07915	29211.8	1.09908	29211.8	1.05749	29211.7	1.41456	29211.7	1.49162	29211.5	1.56008	29210.6	1.01847	29211.5	1.60988	29210.9	1.58556	29211.6	1.09019	29211.4	1.02102	29211.7	1.53289	29180.2	0.0660202	29180.1	0.0533687	29155	0.0585666	29155
	29211.4	1.14383	1.1445	29211.4	1.00437	29211.3	1.57652	1.57707	29211.3	1.01501	29180.7	0.0574471	29211.6	1.57299	29211.5	1.17326	29212.1	1.41418	29212.1	1.06463	29212.3	1.08647	29212.3	1.04805	29212.2	1.38488	29212.2	1.46072	29212	1.51911	29211.1	1.00503	29212	1.55886	29211.4	1.55228	29212.1	1.08237	29211.9	1.01198	29212.2	1.50426	29180.7	0.0694853	29180.5	0.0546638	29155.5	0.0303864	29155.5
	29211.9	1.12018	1.12088	29211.9	0.993518	29211.8	1.54639	1.54696	29211.8	1.00312	29181.2	0.0596252	29212.1	1.56618	29212	1.16089	29212.6	1.37946	29212.6	1.0508	29212.8	1.07986	29212.8	1.03921	29212.7	1.35671	29212.7	1.42797	29212.5	1.474	29211.6	0.994245	29212.5	1.50424	29211.9	1.51564	29212.6	1.07434	29212.4	1.00561	29212.7	1.46663	29181.2	0.0716752	29181	0.0566371	29156	-0.020302	29156
	29212.4	1.10128	1.102	29212.4	0.984817	29212.3	1.51439	1.515	29212.3	0.994375	29181.7	0.0619383	29212.6	1.53443	29212.5	1.1489	29213.1	1.34575	29213.1	1.03779	29213.3	1.07263	29213.3	1.02992	29213.2	1.3282	29213.2	1.39098	29213	1.42754	29212.1	0.986071	29213	1.44813	29212.4	1.47461	29213.1	1.06845	29212.9	0.999116	29213.2	1.43052	29181.7	0.0737429	29181.6	0.0588258	29156.5	0.0829656	29156.5
	29212.9	1.08534	1.0861	29212.9	0.977557	29212.8	1.47619	1.47683	29212.8	0.986032	29182.2	0.0649405	29213.1	1.48611	29213	1.13373	29213.6	1.31483	29213.6	1.03044	29213.8	1.06357	29213.8	1.02182	29213.7	1.29336	29213.7	1.35152	29213.5	1.38497	29212.6	0.980694	29213.5	1.39473	29212.9	1.42723	29213.6	1.06368	29213.4	0.994209	29213.7	1.40096	29182.2	0.0777632	29182.1	0.0609269	29157	0.037479	29157
	29213.4	1.07204	1.07282	29213.4	0.970898	29213.3	1.42841	1.42908	29213.3	0.976847	29182.7	0.0676929	29213.6	1.43951	29213.5	1.11722	29214.1	1.2861	29214.1	1.02084	29214.3	1.05946	29214.3	1.01667	29214.2	1.26615	29214.2	1.31625	29214	1.33981	29213.1	0.975731	29214	1.34924	29213.4	1.37959	29214.1	1.05902	29213.9	0.990416	29214.2	1.36252	29182.7	0.0796392	29182.6	0.0639384	29157.5	0.109822	29157.5
	29213.9	1.0596	1.0604	29213.9	0.963933	29213.8	1.38364	1.38435	29213.8	0.969131	29183.2	0.0706174	29214.1	1.38108	29214	1.10816	29214.6	1.25137	29214.6	1.01159	29214.8	1.05479	29214.8	1.01066	29214.7	1.23753	29214.7	1.28227	29214.5	1.29369	29213.6	0.970983	29214.5	1.31005	29213.9	1.33099	29214.6	1.05409	29214.4	0.986861	29214.7	1.32543	29183.2	0.0844579	29183.1	0.0655971	29158	0.0486759	29158
	29214.4	1.04962	1.05046	29214.4	0.959254	29214.3	1.33732	1.33806	29214.3	0.963269	29183.7	0.073767	29214.6	1.34196	29214.5	1.097	29215.1	1.2161	29215.1	1.0039	29215.3	1.05046	29215.3	1.00472	29215.2	1.20685	29215.2	1.24799	29215	1.25742	29214.1	0.966447	29215	1.26987	29214.4	1.28594	29215.1	1.05019	29214.9	0.984129	29215.2	1.29239	29183.7	0.0864633	29183.6	0.0690446	29158.5	0.0988979	29158.5
	29214.9	1.04089	1.04175	29214.9	0.955097	29214.8	1.2939	1.29466	29214.8	0.958934	29184.2	0.0771672	29215.1	1.31058	29215	1.08461	29215.6	1.18681	29215.6	0.997973	29215.8	1.04883	29215.8	0.999523	29215.7	1.17966	29215.7	1.21147	29215.5	1.22261	29214.6	0.962888	29215.5	1.2326	29214.9	1.2478	29215.6	1.04693	29215.4	0.981932	29215.7	1.26223	29184.2	0.0910007	29184.1	0.0714218	29159	-0.0346961	29159
	29215.4	1.03303	1.03391	29215.4	0.951202	29215.3	1.25535	1.25615	29215.3	0.95517	29184.7	0.0810587	29215.6	1.26091	29215.5	1.06678	29216.1	1.16064	29216.1	0.991255	29216.3	1.04116	29216.3	0.996791	29216.2	1.15861	29216.2	1.18457	29216	1.18963	29215.1	0.958808	29216	1.20374	29215.4	1.21471	29216.1	1.04333	29215.9	0.979888	29216.2	1.2337	29184.7	0.0945682	29184.6	0.0743736	29159.5	0.124938	29159.5
	29215.9	1.02625	1.02716	29215.9	0.948882	29215.8	1.21934	1.22017	29215.8	0.952315	29185.2	0.0849677	29216.1	1.22308	29216	1.05359	29216.6	1.13296	29216.6	0.984027	29216.8	1.03593	29216.8	0.99226	29216.7	1.13677	29216.7	1.16086	29216.5	1.1608	29215.6	0.955023	29216.5	1.17596	29215.9	1.17998	29216.6	1.03956	29216.4	0.977532	29216.7	1.2056	29185.2	0.0981992	29185.1	0.077811	29160	-0.20343	29160
	29216.4	1.0202	1.02114	29216.4	0.947933	29216.3	1.18764	1.1885	29216.3	0.95008	29185.7	0.0890236	29216.6	1.21385	29216.5	1.04437	29217.1	1.10956	29217.1	0.976729	29217.3	1.03234	29217.3	0.988197	29217.2	1.11397	29217.2	1.13838	29217	1.13383	29216.1	0.951444	29217	1.15363	29216.4	1.14973	29217.1	1.0361	29216.9	0.975032	29217.2	1.18279	29185.7	0.103932	29185.6	0.0805132	29160.5	0.0121553	29160.5
	29216.9	1.01394	1.0149	29216.9	0.946158	29216.8	1.1607	1.1616	29216.8	0.94815	29186.2	0.0935528	29217.1	1.19408	29217	1.03725	29217.6	1.09059	29217.6	0.96916	29217.8	1.02703	29217.8	0.985072	29217.7	1.09658	29217.7	1.11715	29217.5	1.11121	29216.6	0.947529	29217.5	1.13354	29216.9	1.12434	29217.6	1.03352	29217.4	0.972653	29217.7	1.15976	29186.2	0.106961	29186.1	0.0849627	29161	-0.0649383	29161
	29217.4	1.00698	1.00796	29217.4	0.944852	29217.3	1.13664	1.13757	29217.3	0.947191	29186.7	0.0982968	29217.6	1.16299	29217.5	1.02902	29218.1	1.07431	29218.1	0.961053	29218.3	1.02181	29218.3	0.980173	29218.2	1.07878	29218.2	1.09767	29218	1.09075	29217.1	0.943736	29218	1.11413	29217.4	1.10169	29218.1	1.03061	29217.9	0.97033	29218.2	1.13828	29186.7	0.113199	29186.6	0.0880609	29161.5	0.0877448	29161.5
	29217.9	0.999795	1.00081	29217.9	0.944743	29217.8	1.11275	1.11372	29217.8	0.947454	29187.2	0.10382	29218.1	1.16118	29218	1.01936	29218.6	1.0591	29218.6	0.952914	29218.8	1.01678	29218.8	0.975558	29218.7	1.06265	29218.7	1.07952	29218.5	1.07245	29217.6	0.940142	29218.5	1.09755	29217.9	1.0823	29218.6	1.02744	29218.4	0.967976	29218.7	1.1204	29187.2	0.117463	29187.1	0.0923281	29162	0.100275	29162
	29218.4	0.992246	0.993287	29218.4	0.945195	29218.3	1.09478	1.09577	29218.3	0.947048	29187.7	0.109564	29218.6	1.09825	29218.5	1.01364	29219.1	1.04499	29219.1	0.945154	29219.3	1.01135	29219.3	0.971621	29219.2	1.04919	29219.2	1.06371	29219	1.05685	29218.1	0.936956	29219	1.08389	29218.4	1.06689	29219.1	1.02428	29218.9	0.965514	29219.2	1.10401	29187.7	0.122899	29187.6	0.0964825	29162.5	0.183577	29162.5
	29218.9	0.983574	0.984642	29218.9	0.945995	29218.8	1.07704	1.07807	29218.8	0.948155	29188.2	0.115392	29219.1	1.09565	29219	1.0068	29219.6	1.03452	29219.6	0.937556	29219.8	1.00571	29219.8	0.968956	29219.7	1.0373	29219.7	1.05162	29219.5	1.0449	29218.6	0.933365	29219.5	1.07031	29218.9	1.05357	29219.6	1.02097	29219.4	0.962257	29219.7	1.08657	29188.2	0.130022	29188.1	0.100563	29163	-0.051072	29163
	29219.4	0.974962	0.976056	29219.4	0.948016	29219.3	1.0611	1.06216	29219.3	0.949603	29188.7	0.121425	29219.6	1.11087	29219.5	0.995716	29220.1	1.02256	29220.1	0.927897	29220.3	0.99932	29220.3	0.966857	29220.2	1.02478	29220.2	1.03988	29220	1.03376	29219.1	0.930569	29220	1.05539	29219.4	1.0423	29220.1	1.01726	29219.9	0.959712	29220.2	1.07106	29188.7	0.13499	29188.6	0.106103	29163.5	0.0663179	29163.5
	29219.9	0.965366	0.966486	29219.9	0.949181	29219.8	1.04708	1.04817	29219.8	0.951761	29189.2	0.128689	29220.1	1.08944	29220	0.990054	29220.6	1.01174	29220.6	0.919014	29220.8	0.997122	29220.8	0.963399	29220.7	1.01135	29220.7	1.03043	29220.5	1.02314	29219.6	0.927986	29220.5	1.04315	29219.9	1.0321	29220.6	1.01348	29220.4	0.957237	29220.7	1.05738	29189.1	0.14298	29189.1	0.110479	29164	-0.13343	29164
	29220.4	0.954768	0.955914	29220.4	0.951139	29220.3	1.03416	1.03528	29220.3	0.954924	29189.7	0.137184	29220.6	1.05365	29220.5	0.985672	29221.1	1.00136	29221.1	0.910589	29221.3	0.993233	29221.3	0.958735	29221.2	1.00186	29221.2	1.02293	29221	1.01389	29220.1	0.925002	29221	1.03431	29220.4	1.02328	29221.1	1.0098	29220.9	0.953983	29221.2	1.04647	29189.6	0.148983	29189.6	0.116972	29164.5	0.132442	29164.5
	29220.9	0.943853	0.945025	29220.9	0.953948	29220.8	1.0224	1.02356	29220.8	0.957148	29190.2	0.145616	29221.1	1.01151	29221	0.981812	29221.6	0.989791	29221.6	0.902337	29221.8	0.987269	29221.8	0.956425	29221.7	0.989959	29221.7	1.01603	29221.5	1.00582	29220.6	0.923832	29221.5	1.02446	29220.9	1.0164	29221.6	1.00464	29221.4	0.95192	29221.7	1.03524	29190.2	0.158846	29190.1	0.121887	29165	-0.134104	29165
	29221.4	0.933579	0.934777	29221.4	0.957218	29221.3	1.01033	1.01152	29221.3	0.959647	29190.7	0.154694	29221.6	1.00488	29221.5	0.980721	29222.1	0.981117	29222.1	0.89689	29222.3	0.983309	29222.3	0.955166	29222.2	0.979391	29222.2	1.01156	29222	0.998877	29221.1	0.921753	29222	1.01587	29221.4	1.01161	29222.1	0.999987	29221.9	0.949966	29222.2	1.02291	29190.7	0.166191	29190.5	0.128055	29165.5	0.0406644	29165.5
	29221.9	0.923446	0.924671	29221.9	0.960137	29221.8	0.99778	0.999001	29221.8	0.962665	29191.2	0.165312	29222.1	1.00365	29222	0.97626	29222.6	0.972637	29222.6	0.891327	29222.8	0.980181	29222.8	0.953666	29222.7	0.969949	29222.7	1.00811	29222.5	0.992167	29221.6	0.920305	29222.5	1.00942	29221.9	1.00554	29222.6	0.995764	29222.4	0.94806	29222.7	1.00748	29191.2	0.175879	29191	0.134744	29166	0.0966873	29165.9
	29222.4	0.913391	0.914642	29222.4	0.963143	29222.3	0.987531	0.988784	29222.3	0.964504	29191.7	0.176724	29222.6	1.00717	29222.5	0.969885	29223.1	0.964856	29223.1	0.88558	29223.3	0.977785	29223.3	0.951249	29223.2	0.961477	29223.2	1.00524	29223	0.985532	29222.1	0.919479	29223	1.00271	29222.4	1.00049	29223.1	0.991896	29222.9	0.946155	29223.2	0.993237	29191.7	0.186994	29191.6	0.142994	29166.5	0.0427097	29166.4
	29222.9	0.904399	0.905676	29222.9	0.964838	29222.8	0.978123	0.979408	29222.8	0.96633	29192.2	0.190122	29223.1	1.00834	29223	0.964443	29223.6	0.957833	29223.6	0.879668	29223.8	0.975694	29223.8	0.947257	29223.7	0.952451	29223.7	1.00278	29223.5	0.978957	29222.6	0.918907	29223.5	0.998528	29222.9	0.995797	29223.6	0.987859	29223.4	0.944206	29223.7	0.983203	29192.2	0.196683	29192.1	0.151333	29167	0.0327404	29167
	29223.4	0.895703	0.897007	29223.4	0.966358	29223.3	0.969024	0.970342	29223.3	0.968742	29192.7	0.203539	29223.6	0.994487	29223.5	0.961754	29224.1	0.951711	29224.1	0.87668	29224.3	0.973126	29224.3	0.948232	29224.2	0.942921	29224.2	1	29224	0.972636	29223.1	0.918275	29224	0.994155	29223.4	0.990398	29224.1	0.984018	29223.9	0.943072	29224.2	0.974336	29192.7	0.208891	29192.6	0.159165	29167.5	-0.0835716	29167.5
	29223.9	0.887491	0.88882	29223.9	0.96818	29223.8	0.961737	0.963087	29223.8	0.969963	29193.2	0.218734	29224.1	0.992032	29224	0.957499	29224.6	0.946534	29224.6	0.874315	29224.8	0.970255	29224.8	0.946602	29224.7	0.936072	29224.7	0.99732	29224.5	0.967061	29223.6	0.91768	29224.5	0.989961	29223.9	0.984822	29224.6	0.98041	29224.4	0.94239	29224.7	0.96343	29193.2	0.221612	29193.1	0.168643	29168	0.02262	29168
	29224.4	0.880795	0.882151	29224.4	0.970044	29224.3	0.953878	0.95526	29224.3	0.973051	29193.7	0.235548	29224.6	0.984316	29224.5	0.953318	29225.1	0.942075	29225.1	0.872644	29225.3	0.966597	29225.3	0.944703	29225.2	0.928859	29225.2	0.993991	29225	0.961959	29224.1	0.917527	29225	0.98625	29224.4	0.978111	29225.1	0.977158	29224.9	0.941257	29225.2	0.951677	29193.7	0.236984	29193.6	0.179918	29168.5	0.0143793	29168.5
	29224.9	0.874853	0.876235	29224.9	0.9719	29224.8	0.948571	0.949986	29224.8	0.974802	29194.2	0.255274	29225.1	0.973013	29225	0.951316	29225.6	0.938296	29225.6	0.871955	29225.8	0.965236	29225.8	0.943761	29225.7	0.92123	29225.7	0.989139	29225.5	0.955509	29224.6	0.917656	29225.5	0.982193	29224.9	0.970676	29225.6	0.974221	29225.4	0.9406	29225.7	0.941027	29194.2	0.251508	29194.1	0.190632	29169	0.0453533	29169
	29225.4	0.869283	0.870691	29225.4	0.972753	29225.3	0.943545	0.944993	29225.3	0.976231	29194.7	0.276169	29225.6	0.963151	29225.5	0.948501	29226.1	0.933966	29226.1	0.870896	29226.3	0.961455	29226.3	0.944964	29226.2	0.913266	29226.2	0.984012	29226	0.948941	29225.1	0.917912	29226	0.97707	29225.4	0.963407	29226.1	0.971941	29225.9	0.939987	29226.2	0.931927	29194.7	0.269283	29194.6	0.20192	29169.5	0.244465	29169.5
	29225.9	0.864358	0.865793	29225.9	0.973582	29225.8	0.939138	0.940617	29225.8	0.976622	29195.2	0.300759	29226.1	0.982289	29226	0.942037	29226.6	0.929409	29226.6	0.869819	29226.8	0.957543	29226.8	0.94195	29226.7	0.905373	29226.7	0.977018	29226.5	0.942143	29225.6	0.918513	29226.5	0.970999	29225.9	0.956474	29226.6	0.969052	29226.4	0.939416	29226.7	0.923922	29195.2	0.288418	29195.1	0.21474	29170	0.03602	29170
	29226.4	0.860485	0.861945	29226.4	0.97407	29226.3	0.935024	0.936536	29226.3	0.976253	29195.7	0.328259	29226.6	0.960086	29226.5	0.937722	29227.1	0.924923	29227.1	0.868753	29227.3	0.956372	29227.3	0.939919	29227.2	0.897535	29227.2	0.968997	29227	0.935084	29226.1	0.918531	29227	0.964111	29226.4	0.948044	29227.1	0.966218	29226.9	0.938944	29227.2	0.914656	29195.7	0.30835	29195.6	0.229964	29170.5	0.0930159	29170.5
	29226.9	0.857519	0.859005	29226.9	0.973995	29226.8	0.929806	0.93135	29226.8	0.976238	29196.2	0.360256	29227.1	0.937778	29227	0.934528	29227.6	0.918641	29227.6	0.86777	29227.8	0.954019	29227.8	0.940428	29227.7	0.889322	29227.7	0.960285	29227.5	0.925569	29226.6	0.918924	29227.5	0.954286	29226.9	0.939213	29227.6	0.963673	29227.4	0.938446	29227.7	0.906006	29196.1	0.328634	29196	0.243884	29171	0.202635	29171
	29227.4	0.855216	0.856728	29227.4	0.973656	29227.3	0.923646	0.925222	29227.3	0.976323	29196.7	0.390711	29227.6	0.964186	29227.5	0.928576	29228.1	0.911837	29228.1	0.867148	29228.3	0.950533	29228.3	0.9403	29228.2	0.881832	29228.2	0.950393	29228	0.91537	29227.1	0.91928	29228	0.943788	29227.4	0.929878	29228.1	0.960722	29227.9	0.938329	29228.2	0.897956	29196.6	0.35238	29196.5	0.262818	29171.5	0.0419953	29171.5
	29227.9	0.854079	0.855618	29227.9	0.973422	29227.8	0.916913	0.918521	29227.8	0.975764	29197.2	0.431288	29228.1	0.935118	29228	0.926475	29228.6	0.90337	29228.6	0.867222	29228.8	0.947004	29228.8	0.939682	29228.7	0.875358	29228.7	0.939632	29228.5	0.904312	29227.6	0.919395	29228.5	0.932119	29227.9	0.920181	29228.6	0.957907	29228.4	0.937942	29228.7	0.890997	29197.1	0.380832	29197	0.2806	29172	0.123738	29172
	29228.4	0.853581	0.855146	29228.4	0.972628	29228.3	0.909011	0.910651	29228.3	0.9754	29197.7	0.475015	29228.6	0.930936	29228.5	0.925354	29229.1	0.893575	29229.1	0.866191	29229.3	0.944149	29229.3	0.938358	29229.2	0.868832	29229.2	0.927226	29229	0.892183	29228.1	0.919616	29229	0.91889	29228.4	0.910307	29229.1	0.955265	29228.9	0.937018	29229.2	0.880626	29197.6	0.413645	29197.6	0.303199	29172.5	-0.0477134	29172.5
	29228.9	0.854025	0.855617	29228.9	0.971416	29228.8	0.899026	0.900698	29228.8	0.974983	29198.2	0.525798	29229.1	0.916343	29229	0.921103	29229.6	0.884047	29229.6	0.865722	29229.8	0.941502	29229.8	0.935779	29229.7	0.860903	29229.7	0.913513	29229.5	0.879835	29228.6	0.920148	29229.5	0.903444	29228.9	0.898115	29229.6	0.951438	29229.4	0.936058	29229.7	0.869679	29198.1	0.444792	29198.1	0.328134	29173	0.0870569	29173
	29229.4	0.855233	0.85685	29229.4	0.970426	29229.3	0.887693	0.889398	29229.3	0.973266	29198.7	0.581165	29229.6	0.891757	29229.5	0.9164	29230.1	0.873155	29230.1	0.866956	29230.3	0.939058	29230.3	0.933221	29230.2	0.854598	29230.2	0.900755	29230	0.867702	29229.1	0.920757	29230	0.888298	29229.4	0.885442	29230.1	0.947199	29229.9	0.9355	29230.2	0.860576	29198.6	0.486463	29198.5	0.351597	29173.5	0.183815	29173.5
	29229.9	0.857554	0.859198	29229.9	0.968786	29229.8	0.877473	0.87921	29229.8	0.970628	29199.2	0.641559	29230.1	0.91156	29230	0.914518	29230.6	0.861502	29230.6	0.867285	29230.8	0.937243	29230.8	0.931169	29230.7	0.846954	29230.7	0.886693	29230.5	0.855789	29229.6	0.92079	29230.5	0.872371	29229.9	0.872505	29230.6	0.943002	29230.4	0.934956	29230.7	0.852532	29199.1	0.530876	29199	0.382908	29174	-0.118326	29174
	29230.4	0.860994	0.862663	29230.4	0.967076	29230.3	0.863926	0.865696	29230.3	0.969225	29199.7	0.706517	29230.6	0.89035	29230.5	0.913202	29231.1	0.850172	29231.1	0.867393	29231.3	0.934072	29231.3	0.930268	29231.2	0.839685	29231.2	0.873758	29231	0.844105	29230.1	0.920768	29231	0.855863	29230.4	0.859659	29231.1	0.939055	29230.9	0.934424	29231.2	0.844419	29199.6	0.577372	29199.6	0.418967	29174.5	0.0444689	29174.5
	29230.9	0.865769	0.867465	29230.9	0.964576	29230.8	0.851646	0.853447	29230.8	0.966353	29200.2	0.773314	29231.1	0.864216	29231	0.909862	29231.6	0.839909	29231.6	0.86777	29231.8	0.931046	29231.8	0.928535	29231.7	0.832871	29231.7	0.861799	29231.5	0.832725	29230.6	0.921573	29231.5	0.8401	29230.9	0.844718	29231.6	0.935324	29231.4	0.933961	29231.7	0.836231	29200.1	0.624748	29200.1	0.455776	29175	0.131382	29175
	29231.4	0.871389	0.873111	29231.4	0.961223	29231.3	0.839088	0.840922	29231.3	0.963314	29200.7	0.840408	29231.6	0.832526	29231.5	0.906103	29232.1	0.830406	29232.1	0.870038	29232.3	0.928452	29232.3	0.928159	29232.2	0.825236	29232.2	0.849943	29232	0.822616	29231.1	0.922452	29232	0.826732	29231.4	0.831207	29232.1	0.931136	29231.9	0.933917	29232.2	0.828021	29200.6	0.679648	29200.6	0.499364	29175.5	0.0840695	29175.5
	29231.9	0.877526	0.879274	29231.9	0.957809	29231.8	0.827287	0.829152	29231.8	0.959844	29201.2	0.909687	29232.1	0.852311	29232	0.90347	29232.6	0.821577	29232.6	0.872222	29232.8	0.92673	29232.8	0.928005	29232.7	0.822538	29232.7	0.836074	29232.5	0.814005	29231.6	0.92311	29232.5	0.814743	29231.9	0.818198	29232.6	0.926609	29232.4	0.933573	29232.7	0.820265	29201.1	0.735941	29201.1	0.549041	29176	0.0926663	29176
	29232.4	0.883341	0.885116	29232.4	0.955464	29232.3	0.816985	0.818883	29232.3	0.955827	29201.7	0.97279	29232.6	0.860958	29232.5	0.900783	29233.1	0.813592	29233.1	0.874879	29233.3	0.926897	29233.3	0.924703	29233.2	0.818786	29233.2	0.826294	29233	0.806612	29232.1	0.924094	29233	0.803704	29232.4	0.804299	29233.1	0.922582	29232.9	0.933134	29233.2	0.813643	29201.7	0.80492	29201.6	0.604721	29176.5	0.179437	29176.5
	29232.9	0.891539	0.893339	29232.9	0.950664	29232.8	0.807991	0.809921	29232.8	0.951606	29202.2	1.03266	29233.1	0.830443	29233	0.905479	29233.6	0.808276	29233.6	0.878462	29233.8	0.926464	29233.8	0.926414	29233.7	0.815085	29233.7	0.818084	29233.5	0.800924	29232.6	0.925171	29233.5	0.793713	29232.9	0.793816	29233.6	0.918783	29233.4	0.933081	29233.7	0.809206	29202.2	0.871163	29202.1	0.667701	29177	0.0664077	29177
	29233.4	0.899832	0.901659	29233.4	0.946424	29233.3	0.799488	0.80145	29233.3	0.948658	29202.7	1.08573	29233.6	0.83681	29233.5	0.907075	29234.1	0.804309	29234.1	0.882572	29234.3	0.925271	29234.3	0.927042	29234.2	0.81287	29234.2	0.810923	29234	0.796905	29233.1	0.926203	29234	0.785384	29233.4	0.784729	29234.1	0.915136	29233.9	0.934008	29234.2	0.805921	29202.7	0.935854	29202.6	0.735616	29177.5	0.131575	29177.5
	29233.9	0.907416	0.909269	29233.9	0.943526	29233.8	0.793194	0.795189	29233.8	0.943371	29203.1	1.12269	29234.1	0.842872	29234	0.906372	29234.6	0.801581	29234.6	0.886132	29234.8	0.926036	29234.8	0.926856	29234.7	0.811804	29234.7	0.804894	29234.5	0.79441	29233.6	0.928036	29234.5	0.77943	29233.9	0.776508	29234.6	0.911799	29234.4	0.934343	29234.7	0.803033	29203.2	1.00845	29203.1	0.803417	29178	0.117735	29178
	29234.4	0.915683	0.917562	29234.4	0.939636	29234.3	0.789464	0.791491	29234.3	0.939732	29203.6	1.15702	29234.6	0.827361	29234.5	0.909567	29235.1	0.801218	29235.1	0.890184	29235.3	0.926893	29235.3	0.927034	29235.2	0.81276	29235.2	0.799463	29235	0.793072	29234.1	0.92992	29235	0.775326	29234.4	0.769336	29235.1	0.909049	29234.9	0.934923	29235.2	0.80171	29203.7	1.06555	29203.6	0.893131	29178.5	0.0651435	29178.5
	29234.9	0.923689	0.925594	29234.9	0.937015	29234.8	0.787312	0.789371	29234.8	0.936808	29204.1	1.1841	29235.1	0.820068	29235	0.90972	29235.6	0.801627	29235.6	0.894823	29235.8	0.92745	29235.8	0.928195	29235.7	0.814471	29235.7	0.795345	29235.5	0.793185	29234.6	0.931976	29235.5	0.772442	29234.9	0.764046	29235.6	0.90672	29235.4	0.936013	29235.7	0.801795	29204.2	1.11438	29204.1	0.981225	29179	0.0264366	29179
	29235.4	0.931602	0.933534	29235.4	0.934852	29235.3	0.786593	0.788684	29235.3	0.93439	29204.6	1.20307	29235.6	0.818903	29235.5	0.909869	29236.1	0.802982	29236.1	0.899521	29236.3	0.927482	29236.3	0.929172	29236.2	0.812942	29236.2	0.793379	29236	0.794595	29235.1	0.934097	29236	0.771332	29235.4	0.761824	29236.1	0.904603	29235.9	0.937113	29236.2	0.803503	29204.7	1.16571	29204.6	1.06488	29179.5	0.00461172	29179.5
	29235.9	0.939625	0.941582	29235.9	0.932181	29235.8	0.787294	0.789416	29235.8	0.932485	29205.2	1.21325	29236.1	0.801607	29236	0.911984	29236.6	0.805776	29236.6	0.902689	29236.8	0.927566	29236.8	0.929896	29236.7	0.81651	29236.7	0.792062	29236.5	0.79693	29235.6	0.936228	29236.5	0.77144	29235.9	0.760006	29236.6	0.902741	29236.4	0.939136	29236.7	0.806517	29205.2	1.20245	29205.1	1.16792	29180	0.0337357	29180
	29236.4	0.947001	0.948984	29236.4	0.931044	29236.3	0.789435	0.79159	29236.3	0.931395	29205.7	1.21546	29236.6	0.796794	29236.5	0.914958	29237.1	0.808996	29237.1	0.90573	29237.3	0.9284	29237.3	0.930298	29237.2	0.8204	29237.2	0.791699	29237	0.799599	29236.1	0.938914	29237	0.772365	29236.4	0.75911	29237.1	0.901388	29236.9	0.940988	29237.2	0.80977	29205.7	1.22675	29205.6	1.25494	29180.5	0.00130599	29180.5
	29236.9	0.953092	0.955102	29236.9	0.930557	29236.8	0.79258	0.794767	29236.8	0.930251	29206.2	1.2124	29237.1	0.781605	29237	0.917385	29237.6	0.812593	29237.6	0.908704	29237.8	0.931511	29237.8	0.931745	29237.7	0.824285	29237.7	0.792538	29237.5	0.803031	29236.6	0.941804	29237.5	0.774594	29236.9	0.759154	29237.6	0.900849	29237.4	0.942953	29237.7	0.81317	29206.2	1.24465	29206.1	1.33393	29181	0.212735	29181
	29237.4	0.958454	0.96049	29237.4	0.930444	29237.3	0.796366	0.798585	29237.3	0.929643	29206.7	1.20472	29237.6	0.80344	29237.5	0.920416	29238.1	0.816829	29238.1	0.911182	29238.3	0.932296	29238.3	0.934743	29238.2	0.827688	29238.2	0.794928	29238	0.807109	29237.1	0.944485	29238	0.777707	29237.4	0.759997	29238.1	0.900395	29237.9	0.945692	29238.2	0.817216	29206.7	1.24607	29206.6	1.39901	29181.5	0.0819794	29181.5
	29237.9	0.962789	0.964851	29237.9	0.931418	29237.8	0.800581	0.802832	29237.8	0.930145	29207.2	1.19172	29238.1	0.818309	29238	0.923562	29238.6	0.820678	29238.6	0.913826	29238.8	0.933282	29238.8	0.939219	29238.7	0.832917	29238.7	0.797428	29238.5	0.811545	29237.6	0.946903	29238.5	0.781733	29237.9	0.762808	29238.6	0.900259	29238.4	0.948998	29238.7	0.822326	29207.2	1.23334	29207.1	1.45091	29182	0.0762167	29182
	29238.4	0.967107	0.969195	29238.4	0.932216	29238.3	0.804952	0.807235	29238.3	0.931978	29207.7	1.17788	29238.6	0.810021	29238.5	0.927218	29239.1	0.824033	29239.1	0.91571	29239.3	0.936923	29239.3	0.942076	29239.2	0.836584	29239.2	0.800856	29239	0.816187	29238.1	0.94973	29239	0.786234	29238.4	0.765853	29239.1	0.900553	29238.9	0.95149	29239.2	0.828638	29207.7	1.22269	29207.6	1.47741	29182.5	0.123685	29182.5
	29238.9	0.970073	0.972187	29238.9	0.933926	29238.8	0.80941	0.811725	29238.8	0.932882	29208.2	1.16168	29239.1	0.79413	29239	0.931536	29239.6	0.827305	29239.6	0.91692	29239.8	0.939983	29239.8	0.944356	29239.7	0.839753	29239.7	0.805085	29239.5	0.820622	29238.6	0.952303	29239.5	0.790985	29238.9	0.76905	29239.6	0.901402	29239.4	0.954109	29239.7	0.833036	29208.2	1.19943	29208.1	1.48915	29183	0.0521631	29183
	29239.4	0.972095	0.974236	29239.4	0.936157	29239.3	0.81299	0.815338	29239.3	0.93598	29208.7	1.14386	29239.6	0.823608	29239.5	0.934022	29240.1	0.831319	29240.1	0.919425	29240.3	0.943014	29240.3	0.947331	29240.2	0.844497	29240.2	0.809442	29240	0.824881	29239.1	0.955723	29240	0.796281	29239.4	0.772643	29240.1	0.901778	29239.9	0.958039	29240.2	0.836928	29208.7	1.17291	29208.6	1.4783	29183.5	0.0982705	29183.5
	29239.9	0.973495	0.975662	29239.9	0.938628	29239.8	0.816859	0.819238	29239.8	0.938871	29209.2	1.12812	29240.1	0.850211	29240	0.937033	29240.6	0.835052	29240.6	0.921491	29240.8	0.946569	29240.8	0.951982	29240.7	0.849873	29240.7	0.814594	29240.5	0.829677	29239.6	0.958919	29240.5	0.801633	29239.9	0.776672	29240.6	0.902473	29240.4	0.961548	29240.7	0.841399	29209.2	1.14669	29209.1	1.45559	29184	0.0486788	29184
	29240.4	0.97367	0.975863	29240.4	0.94238	29240.3	0.821114	0.823526	29240.3	0.94155	29209.7	1.11271	29240.6	0.837783	29240.5	0.94103	29241.1	0.838915	29241.1	0.923283	29241.3	0.948818	29241.3	0.95689	29241.2	0.855604	29241.2	0.820739	29241	0.834994	29240.1	0.961634	29241	0.807298	29240.4	0.781962	29241.1	0.903601	29240.9	0.965118	29241.2	0.848701	29209.7	1.12341	29209.6	1.42258	29184.5	0.113367	29184.5
	29240.9	0.973345	0.975564	29240.9	0.944955	29240.8	0.825464	0.827908	29240.8	0.944618	29210.2	1.09726	29241.1	0.836875	29241	0.944924	29241.6	0.842892	29241.6	0.925174	29241.8	0.951024	29241.8	0.961751	29241.7	0.860563	29241.7	0.827747	29241.5	0.840428	29240.6	0.964411	29241.5	0.81321	29240.9	0.786811	29241.6	0.90534	29241.4	0.96914	29241.7	0.854526	29210.2	1.10052	29210.1	1.38152	29185	0.0304928	29185
	29241.4	0.972363	0.974608	29241.4	0.947571	29241.3	0.829284	0.83176	29241.3	0.948178	29210.7	1.08284	29241.6	0.834517	29241.5	0.947282	29242.1	0.846962	29242.1	0.927535	29242.3	0.953473	29242.3	0.965513	29242.2	0.864595	29242.2	0.834408	29242	0.845524	29241.1	0.967067	29242	0.818818	29241.4	0.791392	29242.1	0.907322	29241.9	0.97346	29242.2	0.859348	29210.7	1.0831	29210.6	1.33959	29185.5	-0.0446096	29185.5
	29241.9	0.971159	0.97343	29241.9	0.950391	29241.8	0.833925	0.836433	29241.8	0.951523	29211.2	1.07027	29242.1	0.864951	29242	0.949946	29242.6	0.850937	29242.6	0.930544	29242.8	0.958537	29242.8	0.970043	29242.7	0.867962	29242.7	0.841152	29242.5	0.850906	29241.6	0.969195	29242.5	0.823885	29241.9	0.796384	29242.6	0.909343	29242.4	0.977653	29242.7	0.864115	29211.2	1.06851	29211.1	1.30072	29186	0.234627	29186
	29242.4	0.969777	0.972074	29242.4	0.95371	29242.3	0.838516	0.841056	29242.3	0.954037	29211.7	1.05857	29242.6	0.858887	29242.5	0.953559	29243.1	0.855101	29243.1	0.932876	29243.3	0.961498	29243.3	0.973962	29243.2	0.872876	29243.2	0.848237	29243	0.856384	29242.1	0.971262	29243	0.829219	29242.4	0.80233	29243.1	0.911407	29242.9	0.980894	29243.2	0.869477	29211.7	1.05662	29211.6	1.26035	29186.5	-0.0170497	29186.5
	29242.9	0.968036	0.970359	29242.9	0.957231	29242.8	0.843184	0.845755	29242.8	0.956805	29212.2	1.04874	29243.1	0.834963	29243	0.953714	29243.6	0.85949	29243.6	0.93526	29243.8	0.963801	29243.8	0.977076	29243.7	0.877908	29243.7	0.856027	29243.5	0.862016	29242.6	0.973387	29243.5	0.834503	29242.9	0.808294	29243.6	0.913661	29243.4	0.984594	29243.7	0.875587	29212.2	1.05316	29212.1	1.22382	29187	0.160147	29187
	29243.4	0.966678	0.969028	29243.4	0.959407	29243.3	0.848225	0.850829	29243.3	0.960185	29212.7	1.03923	29243.6	0.871547	29243.5	0.957284	29244.1	0.86413	29244.1	0.939192	29244.3	0.968479	29244.3	0.978896	29244.2	0.88305	29244.2	0.863458	29244	0.867879	29243.1	0.975479	29244	0.839432	29243.4	0.814397	29244.1	0.916453	29243.9	0.988139	29244.2	0.881556	29212.7	1.04648	29212.6	1.18611	29187.5	0.0601235	29187.5
	29243.9	0.96542	0.967796	29243.9	0.961998	29243.8	0.853809	0.856444	29243.8	0.963137	29213.2	1.02984	29244.1	0.858375	29244	0.960333	29244.6	0.870005	29244.6	0.942672	29244.8	0.97129	29244.8	0.981973	29244.7	0.887427	29244.7	0.870768	29244.5	0.874024	29243.6	0.977242	29244.5	0.844144	29243.9	0.820798	29244.6	0.919382	29244.4	0.99099	29244.7	0.885955	29213.2	1.04053	29213.1	1.15914	29188	0.187396	29188
	29244.4	0.964365	0.966766	29244.4	0.965139	29244.3	0.859604	0.862272	29244.3	0.965572	29213.7	1.02273	29244.6	0.838933	29244.5	0.962641	29245.1	0.876448	29245.1	0.94645	29245.3	0.975296	29245.3	0.985529	29245.2	0.891868	29245.2	0.878457	29245	0.880834	29244.1	0.97908	29245	0.849477	29244.4	0.827767	29245.1	0.922682	29244.9	0.992918	29245.2	0.889451	29213.6	1.04068	29213.5	1.13308	29188.5	0.109867	29188.5
	29244.9	0.963863	0.966291	29244.9	0.968071	29244.8	0.865802	0.868502	29244.8	0.968801	29214.2	1.01661	29245.1	0.851392	29245	0.964274	29245.6	0.882625	29245.6	0.951147	29245.8	0.980376	29245.8	0.98855	29245.7	0.897712	29245.7	0.887431	29245.5	0.887289	29244.6	0.98082	29245.5	0.855274	29244.9	0.835065	29245.6	0.926674	29245.4	0.995518	29245.7	0.894215	29214.1	1.03763	29214	1.11009	29189	0.132798	29189
	29245.4	0.964032	0.966487	29245.4	0.970903	29245.3	0.872199	0.87493	29245.3	0.971666	29214.7	1.01203	29245.6	0.860855	29245.5	0.968634	29246.1	0.888474	29246.1	0.953455	29246.3	0.984275	29246.3	0.990316	29246.2	0.903213	29246.2	0.893729	29246	0.893795	29245.1	0.982297	29246	0.861036	29245.4	0.841432	29246.1	0.930833	29245.9	0.996909	29246.2	0.900554	29214.6	1.03554	29214.5	1.09003	29189.5	0.0964232	29189.5
	29245.9	0.964556	0.967036	29245.9	0.974531	29245.8	0.878937	0.881701	29245.8	0.97437	29215.2	1.0079	29246.1	0.860617	29246	0.971446	29246.6	0.895285	29246.6	0.956805	29246.8	0.986575	29246.8	0.991078	29246.7	0.908567	29246.7	0.900661	29246.5	0.901043	29245.6	0.98356	29246.5	0.866485	29245.9	0.848338	29246.6	0.934629	29246.4	0.997902	29246.7	0.905992	29215.1	1.03239	29215	1.07138	29190	-0.0789873	29190
	29246.4	0.965997	0.968504	29246.4	0.977843	29246.3	0.886367	0.889163	29246.3	0.977538	29215.7	1.00439	29246.6	0.878503	29246.5	0.972392	29247.1	0.90244	29247.1	0.961285	29247.3	0.989319	29247.3	0.991563	29247.2	0.912234	29247.2	0.908199	29247	0.908094	29246.1	0.984941	29247	0.872577	29246.4	0.856357	29247.1	0.938277	29246.9	0.998948	29247.2	0.910673	29215.6	1.02751	29215.6	1.05792	29190.5	0.244529	29190.5
	29246.9	0.967893	0.970425	29246.9	0.979716	29246.8	0.894053	0.89688	29246.8	0.980237	29216.2	1.00161	29247.1	0.880675	29247	0.972857	29247.6	0.90926	29247.6	0.965977	29247.8	0.993628	29247.8	0.992534	29247.7	0.916427	29247.7	0.916144	29247.5	0.915032	29246.6	0.985999	29247.5	0.878579	29246.9	0.864209	29247.6	0.942013	29247.4	0.999348	29247.7	0.915596	29216.1	1.02652	29216.1	1.04615	29191	0.153082	29191
	29247.4	0.970307	0.972865	29247.4	0.982223	29247.3	0.902853	0.905713	29247.3	0.983332	29216.7	1.00009	29247.6	0.882075	29247.5	0.978286	29248.1	0.916258	29248.1	0.969328	29248.3	0.999505	29248.3	0.994087	29248.2	0.92166	29248.2	0.92381	29248	0.921899	29247.1	0.987258	29248	0.88469	29247.4	0.871863	29248.1	0.947113	29247.9	1.00036	29248.2	0.922468	29216.6	1.01976	29216.6	1.03656	29191.5	0.330395	29191.5
	29247.9	0.973628	0.976213	29247.9	0.985734	29247.8	0.910896	0.913787	29247.8	0.986807	29217.2	0.999075	29248.1	0.912724	29248	0.979986	29248.6	0.925389	29248.6	0.972361	29248.8	1.00373	29248.8	0.99577	29248.7	0.927093	29248.7	0.930788	29248.5	0.92957	29247.6	0.988743	29248.5	0.893301	29247.9	0.879955	29248.6	0.951708	29248.4	1.00075	29248.7	0.929356	29217.1	1.01659	29217.1	1.02977	29192	0.0872629	29192
	29248.4	0.977487	0.980098	29248.4	0.988707	29248.3	0.919142	0.922066	29248.3	0.990003	29217.7	0.998773	29248.6	0.889009	29248.5	0.983802	29249.1	0.932853	29249.1	0.976353	29249.3	1.00774	29249.3	0.993822	29249.2	0.932389	29249.2	0.9376	29249	0.937488	29248.1	0.989968	29249	0.900528	29248.4	0.88841	29249.1	0.956088	29248.9	1.00074	29249.2	0.934884	29217.6	1.01126	29217.6	1.02362	29192.5	0.261316	29192.5
	29248.9	0.981788	0.984425	29248.9	0.991395	29248.8	0.928116	0.931072	29248.8	0.992816	29218.2	0.998762	29249.1	0.890917	29249	0.983808	29249.6	0.940007	29249.6	0.979875	29249.8	1.01224	29249.8	0.995238	29249.7	0.937108	29249.7	0.944382	29249.5	0.944682	29248.6	0.990903	29249.5	0.907815	29248.9	0.896512	29249.6	0.960457	29249.4	1.00032	29249.7	0.940017	29218.2	1.0074	29218.1	1.01865	29193	0.177648	29193
	29249.4	0.986588	0.989251	29249.4	0.994398	29249.3	0.937298	0.940286	29249.3	0.996353	29218.7	1.00007	29249.6	0.903215	29249.5	0.982535	29250.1	0.947625	29250.1	0.98359	29250.3	1.01646	29250.3	0.996475	29250.2	0.941738	29250.2	0.952013	29250	0.952173	29249.1	0.992027	29250	0.915503	29249.4	0.904352	29250.1	0.965002	29249.9	0.999821	29250.2	0.947285	29218.7	1.00053	29218.6	1.01103	29193.5	0.278149	29193.5
	29249.9	0.991598	0.994287	29249.9	0.997308	29249.8	0.947098	0.950118	29249.8	0.99859	29219.2	1.00184	29250.1	0.910192	29250	0.985353	29250.6	0.955222	29250.6	0.987204	29250.8	1.01968	29250.8	0.997344	29250.7	0.947829	29250.7	0.958565	29250.5	0.959941	29249.6	0.993203	29250.5	0.925679	29249.9	0.912533	29250.6	0.969032	29250.4	1.00079	29250.7	0.953887	29219.2	0.994409	29219.1	1.00895	29194	0.181503	29194
	29250.4	0.996819	0.999534	29250.4	1.0001	29250.3	0.956364	0.959415	29250.3	1.00133	29219.7	1.00375	29250.6	0.907336	29250.5	0.9925	29251.1	0.96294	29251.1	0.990592	29251.3	1.02395	29251.3	0.997801	29251.2	0.953807	29251.2	0.964341	29251	0.966101	29250.1	0.994347	29251	0.933715	29250.4	0.920959	29251.1	0.972621	29250.9	1.00113	29251.2	0.959074	29219.7	0.994331	29219.6	1.00146	29194.5	0.392621	29194.5
	29250.9	1.00365	1.00639	29250.9	1.00265	29250.8	0.965145	0.968228	29250.8	1.00376	29220.2	1.00629	29251.1	0.917713	29251	0.991747	29251.6	0.970973	29251.6	0.993695	29251.8	1.03026	29251.8	0.998312	29251.7	0.958327	29251.7	0.970711	29251.5	0.972599	29250.6	0.995389	29251.5	0.942276	29250.9	0.929464	29251.6	0.977193	29251.4	1.00078	29251.7	0.964485	29220.2	0.984997	29220.1	0.998732	29195	0.307793	29195
	29251.4	1.00906	1.01182	29251.4	1.00428	29251.3	0.973086	0.976201	29251.3	1.00569	29220.7	1.00895	29251.6	0.939446	29251.5	0.992809	29252.1	0.978301	29252.1	0.997076	29252.3	1.03419	29252.3	0.999117	29252.2	0.962342	29252.2	0.976411	29252	0.980387	29251.1	0.996635	29252	0.951371	29251.4	0.936967	29252.1	0.980768	29251.9	1.00078	29252.2	0.97135	29220.7	0.984044	29220.6	0.992871	29195.5	0.247535	29195.5
	29251.9	1.01455	1.01735	29251.9	1.00587	29251.8	0.980814	0.983961	29251.8	1.00735	29221.2	1.01178	29252.1	0.945678	29252	0.994692	29252.6	0.984361	29252.6	0.999926	29252.8	1.03861	29252.8	1.00029	29252.7	0.966852	29252.7	0.981293	29252.5	0.986658	29251.6	0.997521	29252.5	0.960005	29251.9	0.942976	29252.6	0.983755	29252.4	1.00127	29252.7	0.977753	29221.2	0.979673	29221.1	0.988192	29196	0.332376	29196
	29252.4	1.02011	1.02293	29252.4	1.00724	29252.3	0.98937	0.992549	29252.3	1.00882	29221.7	1.01444	29252.6	0.943873	29252.5	0.996982	29253.1	0.990157	29253.1	1.00232	29253.3	1.04312	29253.3	1.00082	29253.2	0.971764	29253.2	0.985478	29253	0.99265	29252.1	0.998506	29253	0.96862	29252.4	0.949082	29253.1	0.986442	29252.9	1.00161	29253.2	0.983282	29221.7	0.979233	29221.6	0.982915	29196.5	0.127202	29196.5
	29252.9	1.02566	1.0285	29252.9	1.00841	29252.8	0.997078	1.00029	29252.8	1.00944	29222.2	1.01759	29253.1	0.914934	29253	0.999827	29253.6	0.995727	29253.6	1.00467	29253.8	1.04677	29253.8	1.00129	29253.7	0.977951	29253.7	0.989127	29253.5	0.999108	29252.6	0.999703	29253.5	0.978162	29252.9	0.956579	29253.6	0.989323	29253.4	1.00181	29253.7	0.988247	29222.2	0.973882	29222.1	0.977352	29197	0.441563	29196.9
	29253.3	1.03065	1.03352	29253.3	1.0091	29253.3	1.00344	1.00669	29253.3	1.00978	29222.7	1.02005	29253.5	0.917594	29253.5	1.00372	29254.1	1.00035	29254	1.00661	29254.3	1.04898	29254.3	1.00196	29254.2	0.983908	29254.2	0.992752	29254	1.00412	29253	1.00048	29254	0.987181	29253.4	0.96277	29254.1	0.992115	29253.9	1.00193	29254.2	0.992719	29222.7	0.972258	29222.6	0.973736	29197.5	0.3045	29197.4
	29254.7	1.04208	1.04503	29254.7	1.00823	29254.7	1.01875	1.02208	29254.7	1.00955	29223.2	1.02255	29254.9	0.957339	29254.9	1.00649	29255.5	1.01127	29255.4	1.00997	29255.7	1.05438	29255.7	1.00194	29255.6	0.994764	29255.6	1.00082	29255.4	1.01773	29254.4	1.00328	29255.4	1.01023	29254.7	0.977048	29255.5	0.999031	29255.3	1.00178	29255.6	1.00626	29223.2	0.969506	29223.1	0.968021	29198	0.421821	29198
	29256.1	1.05041	1.05343	29256.1	1.0048	29256.1	1.02795	1.03137	29256.1	1.00546	29223.7	1.0247	29256.3	1.0045	29256.3	1.008	29256.9	1.01617	29256.8	1.01208	29257.1	1.0568	29257.1	1.00251	29257	1.00586	29257	1.00648	29256.8	1.02896	29255.8	1.00465	29256.8	1.02959	29256.2	0.991844	29256.9	1.00527	29256.7	1.00044	29257	1.01886	29223.7	0.965954	29223.6	0.964921	29198.5	0.328571	29198.5
	29257.6	1.05263	1.05572	29257.6	0.997071	29257.5	1.03241	1.03592	29257.5	0.998899	29224.2	1.02608	29257.8	0.987569	29257.7	1.00785	29258.3	1.01941	29258.3	1.01172	29258.5	1.05502	29258.5	1.00425	29258.4	1.01328	29258.4	1.01083	29258.2	1.0382	29257.3	1.00405	29258.2	1.04472	29257.6	1.00463	29258.3	1.01047	29258.1	0.998246	29258.4	1.02837	29224.2	0.968338	29224.1	0.959556	29199	0.527335	29199
	29259	1.04891	1.05208	29259	0.989972	29259	1.03521	1.03881	29259	0.990596	29224.7	1.02754	29259.2	0.97866	29259.1	1.00812	29259.8	1.02143	29259.7	1.0097	29260	1.05009	29259.9	1.0004	29259.9	1.02535	29259.8	1.01516	29259.6	1.04572	29258.7	1.00203	29259.6	1.05635	29259	1.01693	29259.8	1.01616	29259.6	0.995273	29259.8	1.03961	29224.7	0.960767	29224.6	0.956788	29199.5	0.555834	29199.5
	29260.5	1.04134	1.04458	29260.5	0.980905	29260.5	1.03866	1.04236	29260.5	0.982305	29225.2	1.02861	29260.7	1.00628	29260.6	1.0108	29261.2	1.02566	29261.2	1.00299	29261.4	1.04536	29261.4	0.997546	29261.3	1.03031	29261.3	1.01877	29261.1	1.05306	29260.2	0.998381	29261.1	1.06447	29260.5	1.02778	29261.2	1.0222	29261.1	0.991076	29261.3	1.04673	29225.2	0.962812	29225.1	0.952627	29200	0.504306	29200
	29262	1.0304	1.03372	29262	0.97163	29261.9	1.04349	1.04728	29261.9	0.97401	29225.7	1.02945	29262.2	1.00368	29262.1	1.00995	29262.7	1.03023	29262.7	0.99602	29262.9	1.03286	29262.9	0.99472	29262.8	1.03273	29262.8	1.02277	29262.6	1.05941	29261.7	0.992561	29262.6	1.07021	29262	1.03606	29262.7	1.02786	29262.5	0.987057	29262.8	1.05385	29225.7	0.956259	29225.6	0.947331	29200.5	0.472049	29200.5
	29263.5	1.018	1.0214	29263.5	0.962712	29263.4	1.04888	1.05277	29263.4	0.964838	29226.2	1.02971	29263.7	0.995864	29263.6	1.00885	29264.2	1.03439	29264.2	0.986399	29264.4	1.02373	29264.4	0.991295	29264.3	1.03662	29264.3	1.02704	29264.1	1.06361	29263.2	0.985667	29264.1	1.07377	29263.5	1.04339	29264.2	1.03238	29264	0.982351	29264.3	1.05827	29226.2	0.956293	29226.1	0.945514	29201	0.626924	29201
	29265	1.00602	1.0095	29265	0.955432	29265	1.05349	1.05747	29265	0.956549	29226.7	1.03008	29265.2	0.997989	29265.1	1.00999	29265.7	1.03731	29265.7	0.975655	29266	1.01272	29265.9	0.987107	29265.8	1.03784	29265.8	1.03042	29265.6	1.06636	29264.7	0.978179	29265.6	1.07522	29265	1.04741	29265.7	1.03541	29265.6	0.977536	29265.8	1.06025	29226.7	0.953599	29226.6	0.940131	29201.5	0.593839	29201.5
	29266.5	0.995465	0.999024	29266.5	0.948801	29266.5	1.05587	1.05995	29266.5	0.95075	29227.2	1.03011	29266.7	1.00266	29266.7	1.0066	29267.3	1.03864	29267.2	0.967343	29267.5	0.999096	29267.5	0.985234	29267.4	1.03636	29267.4	1.03332	29267.2	1.066	29266.2	0.97163	29267.2	1.07412	29266.5	1.04782	29267.3	1.03639	29267.1	0.973682	29267.4	1.0613	29227.2	0.946982	29227.1	0.937851	29202	0.776692	29202
	29268.1	0.985534	0.989175	29268.1	0.945153	29268.1	1.05691	1.06109	29268.1	0.946915	29227.7	1.02963	29268.3	1.00324	29268.2	1.00883	29268.8	1.03924	29268.8	0.959386	29269.1	0.987494	29269	0.978017	29268.9	1.03227	29268.9	1.03476	29268.7	1.06311	29267.8	0.964478	29268.7	1.06976	29268.1	1.04414	29268.8	1.0347	29268.7	0.969952	29268.9	1.06036	29227.7	0.948008	29227.6	0.932575	29202.5	0.604683	29202.5
	29269.7	0.976031	0.979754	29269.7	0.94243	29269.6	1.05708	1.06136	29269.6	0.945091	29228.2	1.02906	29269.9	1.04916	29269.8	1.00663	29270.4	1.03881	29270.4	0.953828	29270.6	0.977306	29270.6	0.975101	29270.5	1.03055	29270.5	1.03533	29270.3	1.05751	29269.4	0.958462	29270.3	1.06151	29269.7	1.03803	29270.4	1.03093	29270.3	0.966115	29270.5	1.05695	29228.1	0.941842	29228	0.930382	29203	0.824105	29203
	29271.3	0.966578	0.970384	29271.3	0.943436	29271.2	1.05647	1.06085	29271.2	0.945864	29228.7	1.02797	29271.5	1.0266	29271.4	1.00341	29272	1.03786	29272	0.948813	29272.2	0.967498	29272.2	0.970623	29272.1	1.02477	29272.1	1.03394	29271.9	1.05028	29271	0.954643	29271.9	1.05098	29271.3	1.03001	29272	1.02477	29271.8	0.962789	29272.1	1.05105	29228.6	0.943178	29228.5	0.925509	29203.5	0.823396	29203.5
	29272.9	0.956872	0.960763	29272.9	0.945584	29272.9	1.0547	1.05918	29272.9	0.947757	29229.2	1.02657	29273.1	1.01996	29273	0.999768	29273.6	1.03512	29273.6	0.945416	29273.8	0.959894	29273.8	0.966023	29273.7	1.01873	29273.7	1.03126	29273.5	1.04128	29272.6	0.951131	29273.5	1.03851	29272.9	1.02118	29273.6	1.01657	29273.5	0.958919	29273.7	1.04601	29229.1	0.936085	29229.1	0.921954	29204	0.890382	29204
	29274.5	0.948494	0.95247	29274.5	0.950251	29274.5	1.05026	1.05484	29274.5	0.952496	29229.7	1.02469	29274.7	0.9852	29274.6	0.994482	29275.3	1.03068	29275.2	0.942407	29275.5	0.951197	29275.5	0.962467	29275.4	1.01227	29275.4	1.02766	29275.2	1.03138	29274.2	0.94938	29275.2	1.02583	29274.5	1.01094	29275.3	1.00738	29275.1	0.956529	29275.3	1.03634	29229.6	0.938115	29229.6	0.917564	29204.5	0.952609	29204.5
	29276.2	0.94212	0.946182	29276.2	0.955842	29276.2	1.04243	1.04712	29276.2	0.958468	29230.2	1.0224	29276.4	0.992307	29276.3	0.98629	29276.9	1.02198	29276.9	0.943387	29277.1	0.948112	29277.1	0.957412	29277	1.00381	29277	1.02226	29276.8	1.02094	29275.9	0.948983	29276.8	1.01267	29276.2	1.00024	29276.9	0.998132	29276.8	0.954051	29277	1.02775	29230.2	0.936773	29230.1	0.912921	29205	1.1718	29205
	29277.9	0.93856	0.94271	29277.9	0.963967	29277.8	1.03172	1.03652	29277.8	0.965443	29230.7	1.0194	29278.1	0.981302	29278	0.978277	29278.6	1.01105	29278.5	0.944864	29278.8	0.942566	29278.8	0.957924	29278.7	0.991879	29278.7	1.01454	29278.5	1.01031	29277.6	0.950355	29278.5	1.0006	29277.9	0.989517	29278.6	0.98738	29278.4	0.952551	29278.7	1.01675	29230.7	0.933181	29230.6	0.910135	29205.5	1.14998	29205.5
	29279.6	0.938437	0.942675	29279.6	0.973761	29279.5	1.01752	1.02242	29279.5	0.974274	29231.2	1.01647	29279.8	0.947176	29279.7	0.97901	29280.3	0.998281	29280.2	0.946344	29280.5	0.939517	29280.5	0.954762	29280.4	0.985054	29280.4	1.00616	29280.2	0.999876	29279.3	0.951885	29280.2	0.989534	29279.6	0.978321	29280.3	0.976285	29280.1	0.951928	29280.4	1.00394	29231.2	0.936217	29231.1	0.904331	29206	1.07629	29206
	29281.3	0.941459	0.945786	29281.3	0.982645	29281.2	1.00238	1.0074	29281.2	0.983518	29231.7	1.01307	29281.5	0.933366	29281.4	0.971553	29282	0.985208	29282	0.949298	29282.2	0.937	29282.2	0.954234	29282.1	0.977234	29282.1	0.998214	29281.9	0.989611	29281	0.954167	29281.9	0.980495	29281.3	0.968382	29282	0.965733	29281.8	0.952296	29282.1	0.994482	29231.7	0.930234	29231.6	0.901159	29206.5	1.1544	29206.5
	29283	0.946607	0.951024	29283	0.99073	29283	0.987073	0.992195	29283	0.991371	29232.2	1.00882	29283.2	0.915896	29283.1	0.96895	29283.7	0.972449	29283.7	0.953638	29284	0.937134	29283.9	0.955466	29283.8	0.968943	29283.8	0.990161	29283.6	0.979263	29282.7	0.957481	29283.6	0.973209	29283	0.957692	29283.7	0.955482	29283.6	0.954763	29283.8	0.982996	29232.2	0.933268	29232.1	0.897208	29207	1.05689	29207
	29284.8	0.952455	0.956964	29284.8	0.998523	29284.7	0.973041	0.978273	29284.7	0.999464	29232.7	1.00454	29284.9	0.907145	29284.9	0.967081	29285.5	0.961569	29285.4	0.957556	29285.7	0.940036	29285.7	0.957697	29285.6	0.961414	29285.6	0.983814	29285.4	0.970066	29284.5	0.960639	29285.4	0.967946	29284.8	0.948354	29285.5	0.948061	29285.3	0.958832	29285.6	0.969091	29232.7	0.929372	29232.6	0.892188	29207.5	1.13377	29207.5
	29286.5	0.958005	0.962606	29286.5	1.00319	29286.5	0.961304	0.966647	29286.5	1.00322	29233.2	1.00031	29286.7	0.900154	29286.6	0.962513	29287.3	0.952301	29287.2	0.961352	29287.5	0.94408	29287.4	0.963864	29287.4	0.955431	29287.4	0.977961	29287.2	0.962991	29286.2	0.963838	29287.2	0.964908	29286.5	0.940406	29287.3	0.943347	29287.1	0.964178	29287.3	0.957931	29233.2	0.930288	29233.1	0.891386	29208	1.16094	29208
	29288.3	0.963191	0.967885	29288.3	1.0043	29288.3	0.953014	0.95847	29288.3	1.00459	29233.7	0.995693	29288.5	0.870769	29288.4	0.961293	29289.1	0.947085	29289	0.962657	29289.3	0.950373	29289.2	0.970203	29289.2	0.950707	29289.1	0.973773	29288.9	0.956844	29288	0.967614	29288.9	0.963145	29288.3	0.933514	29289.1	0.940491	29288.9	0.971119	29289.1	0.949176	29233.7	0.929624	29233.6	0.885384	29208.5	1.20703	29208.5
	29290.1	0.967547	0.972335	29290.1	1.00323	29290.1	0.947468	0.953038	29290.1	1.00426	29234.2	0.99171	29290.3	0.857689	29290.2	0.965197	29290.9	0.943556	29290.8	0.965219	29291.1	0.961485	29291	0.978578	29291	0.945195	29291	0.96928	29290.7	0.952312	29289.8	0.970948	29290.7	0.962492	29290.1	0.928869	29290.9	0.939407	29290.7	0.979402	29290.9	0.943174	29234.2	0.92902	29234	0.884264	29209	1.17874	29209
	29291.9	0.9712	0.976083	29291.9	0.995628	29291.9	0.944388	0.950072	29291.9	0.995721	29234.7	0.987871	29292.1	0.827985	29292.1	0.959456	29292.7	0.942661	29292.6	0.969663	29292.9	0.966732	29292.9	0.98229	29292.8	0.943738	29292.8	0.963684	29292.6	0.948008	29291.7	0.975898	29292.6	0.96078	29292	0.926439	29292.7	0.94249	29292.5	0.987441	29292.8	0.936824	29234.7	0.928732	29234.5	0.880534	29209.5	1.22084	29209.5
	29293.8	0.974829	0.979808	29293.8	0.994749	29293.8	0.943003	0.948803	29293.8	0.994572	29235.2	0.984328	29294	0.893465	29293.9	0.963077	29294.5	0.940539	29294.5	0.969606	29294.8	0.973908	29294.7	0.988455	29294.6	0.939885	29294.6	0.957934	29294.4	0.943638	29293.5	0.978883	29294.4	0.958992	29293.8	0.924338	29294.5	0.945359	29294.4	0.993284	29294.6	0.929336	29235.2	0.929132	29235.1	0.878411	29210	1.12586	29210
	29295.7	0.977926	0.983003	29295.7	0.989158	29295.6	0.941058	0.946975	29295.6	0.990347	29235.7	0.981725	29295.9	0.871276	29295.8	0.96034	29296.4	0.939368	29296.3	0.969975	29296.6	0.982466	29296.6	0.992482	29296.5	0.936574	29296.5	0.952303	29296.3	0.940519	29295.4	0.982464	29296.3	0.955388	29295.7	0.923411	29296.4	0.949325	29296.2	0.999133	29296.5	0.926133	29235.7	0.928899	29235.6	0.875705	29210.5	1.25079	29210.5
	29297.5	0.980119	0.985294	29297.5	0.984483	29297.5	0.938723	0.944758	29297.5	0.984033	29236.2	0.979285	29297.7	0.83907	29297.7	0.966137	29298.3	0.936807	29298.2	0.969849	29298.5	0.99034	29298.5	0.995677	29298.4	0.93767	29298.4	0.946355	29298.2	0.938157	29297.2	0.986238	29298.2	0.950893	29297.6	0.92205	29298.3	0.952889	29298.1	1.00317	29298.4	0.925052	29236.2	0.9297	29236.1	0.874968	29211	1.01365	29211
	29299.4	0.981549	0.986823	29299.4	0.979758	29299.4	0.9356	0.941755	29299.4	0.979971	29236.7	0.978426	29299.6	0.855295	29299.6	0.964184	29300.2	0.933851	29300.1	0.969531	29300.4	0.997454	29300.4	0.998472	29300.3	0.937388	29300.3	0.942251	29300.1	0.935564	29299.2	0.989601	29300.1	0.945741	29299.5	0.920377	29300.2	0.956503	29300	1.00559	29300.3	0.924943	29236.7	0.928817	29236.6	0.874619	29211.5	1.16409	29211.5
	29301.4	0.982381	0.987755	29301.4	0.976856	29301.3	0.931849	0.938124	29301.3	0.976637	29237.2	0.977695	29301.6	0.832314	29301.5	0.961714	29302.1	0.930248	29302.1	0.967374	29302.3	1.00363	29302.3	0.998247	29302.2	0.938526	29302.2	0.938276	29302	0.933765	29301.1	0.992737	29302	0.940054	29301.4	0.917713	29302.1	0.959754	29301.9	1.0063	29302.2	0.927534	29237.2	0.928923	29237.1	0.871971	29212	1.07274	29212
	29303.3	0.982404	0.987879	29303.3	0.974688	29303.3	0.926799	0.933195	29303.3	0.97404	29237.7	0.978047	29303.5	0.853607	29303.4	0.968744	29304.1	0.92591	29304	0.966	29304.3	1.00854	29304.2	0.99776	29304.2	0.939531	29304.1	0.936247	29303.9	0.932553	29303	0.995569	29303.9	0.935261	29303.3	0.915523	29304.1	0.962226	29303.9	1.00524	29304.1	0.929845	29237.7	0.932852	29237.6	0.873975	29212.5	1.10382	29212.5
	29305.3	0.982158	0.987735	29305.3	0.973282	29305.2	0.922155	0.928675	29305.2	0.973108	29238.2	0.979278	29305.5	0.827582	29305.4	0.963812	29306	0.922578	29306	0.966179	29306.2	1.012	29306.2	0.99524	29306.1	0.942558	29306.1	0.935053	29305.9	0.932726	29305	0.997908	29305.9	0.931786	29305.3	0.914513	29306	0.964729	29305.8	1.00317	29306.1	0.933472	29238.2	0.932257	29238.1	0.872065	29213	1.19345	29213
	29307.3	0.982432	0.988112	29307.3	0.973104	29307.2	0.919791	0.926433	29307.2	0.972407	29238.7	0.980926	29307.5	0.805017	29307.4	0.966009	29308	0.921543	29307.9	0.96805	29308.2	1.01421	29308.2	0.995932	29308.1	0.944366	29308.1	0.934896	29307.9	0.93461	29307	0.999398	29307.9	0.929689	29307.3	0.918734	29308	0.96795	29307.8	1.0017	29308.1	0.937297	29238.7	0.93287	29238.6	0.875685	29213.5	1.06282	29213.5
	29309.3	0.983697	0.989481	29309.3	0.971596	29309.2	0.921555	0.928322	29309.2	0.971485	29239.2	0.983244	29309.5	0.815014	29309.4	0.968412	29310	0.924417	29309.9	0.974664	29310.2	1.01519	29310.2	0.98954	29310.1	0.945645	29310.1	0.937753	29309.9	0.937926	29309	1.0002	29309.9	0.92941	29309.3	0.92154	29310	0.971854	29309.8	0.998197	29310.1	0.937266	29239.2	0.935765	29239.1	0.874773	29214	1.05174	29214
	29311.3	0.986619	0.992508	29311.3	0.972699	29311.2	0.928133	0.935026	29311.2	0.972328	29239.7	0.985582	29311.5	0.842292	29311.4	0.972545	29312	0.932099	29312	0.977208	29312.2	1.01827	29312.2	0.992835	29312.1	0.950587	29312.1	0.940205	29311.9	0.942799	29311	1.0009	29311.9	0.930882	29311.3	0.92511	29312	0.977196	29311.8	0.995356	29312.1	0.944057	29239.6	0.936967	29239.5	0.875482	29214.5	1.13346	29214.5
	29313.3	0.990516	0.996511	29313.3	0.974892	29313.3	0.937927	0.944947	29313.3	0.974069	29240.2	0.988345	29313.5	0.830352	29313.4	0.968591	29314.1	0.941724	29314	0.983905	29314.3	1.01617	29314.2	0.991893	29314.2	0.95581	29314.1	0.946197	29313.9	0.948943	29313	0.999749	29313.9	0.93433	29313.3	0.929608	29314	0.984811	29313.9	0.992739	29314.1	0.947681	29240.1	0.937008	29240	0.879139	29215	1.17944	29215
	29315.4	0.995213	1.00131	29315.4	0.976084	29315.3	0.949359	0.956508	29315.3	0.977439	29240.7	0.99144	29315.6	0.859513	29315.5	0.977508	29316.1	0.952105	29316	0.988926	29316.3	1.01765	29316.3	0.990677	29316.2	0.960249	29316.2	0.954911	29316	0.956554	29315.1	0.998462	29316	0.938847	29315.4	0.934827	29316.1	0.992367	29315.9	0.990157	29316.2	0.951362	29240.6	0.942971	29240.5	0.878917	29215.5	0.990637	29215.5
	29317.4	0.999932	1.00614	29317.4	0.97914	29317.4	0.96275	0.970027	29317.4	0.979096	29241.2	0.994716	29317.6	0.927902	29317.6	0.976536	29318.2	0.963769	29318.1	0.992149	29318.4	1.01277	29318.4	0.988007	29318.3	0.962277	29318.3	0.964105	29318.1	0.964273	29317.1	0.996428	29318.1	0.944594	29317.4	0.939821	29318.2	1.00029	29318	0.98822	29318.3	0.953657	29241.1	0.940669	29241.1	0.883665	29216	1.04657	29216
	29319.5	1.00395	1.01027	29319.5	0.981787	29319.5	0.974633	0.98204	29319.5	0.982252	29241.7	0.997873	29319.7	0.850599	29319.7	0.97742	29320.3	0.972945	29320.2	0.993895	29320.5	1.01022	29320.5	0.986727	29320.4	0.965736	29320.4	0.97401	29320.2	0.971961	29319.2	0.994023	29320.2	0.951137	29319.5	0.945832	29320.3	1.00873	29320.1	0.984919	29320.4	0.955004	29241.7	0.944673	29241.6	0.883659	29216.5	1.04683	29216.5
	29321.6	1.00674	1.01317	29321.6	0.984677	29321.6	0.983922	0.991461	29321.6	0.985222	29242.2	1.00054	29321.8	0.861871	29321.8	0.977613	29322.4	0.980377	29322.3	0.994326	29322.6	1.00735	29322.6	0.985833	29322.5	0.970239	29322.5	0.9838	29322.3	0.979536	29321.3	0.991474	29322.3	0.958201	29321.7	0.951948	29322.4	1.01487	29322.2	0.982718	29322.5	0.960736	29242.2	0.947067	29242.1	0.888564	29217	1.0713	29217
	29323.8	1.00808	1.01462	29323.8	0.98901	29323.8	0.990966	0.998637	29323.8	0.988727	29242.7	1.00434	29324	0.852521	29323.9	0.97788	29324.5	0.985143	29324.5	0.996118	29324.7	1.00213	29324.7	0.982621	29324.6	0.97264	29324.6	0.991121	29324.4	0.985797	29323.5	0.989338	29324.4	0.965434	29323.8	0.957559	29324.5	1.01995	29324.4	0.980939	29324.6	0.96493	29242.7	0.949504	29242.6	0.892437	29217.5	0.843848	29217.5
	29325.9	1.0078	1.01445	29325.9	0.990173	29325.9	0.995481	1.00329	29325.9	0.991262	29243.2	1.0066	29326.1	0.893015	29326	0.980714	29326.7	0.989134	29326.6	0.993613	29326.9	0.996606	29326.9	0.982143	29326.8	0.978112	29326.8	0.99574	29326.6	0.991604	29325.6	0.986448	29326.6	0.972657	29325.9	0.963716	29326.7	1.02361	29326.5	0.978958	29326.7	0.971867	29243.2	0.948709	29243.1	0.892493	29218	0.983603	29218
	29328.1	1.0064	1.01316	29328.1	0.992858	29328.1	0.999016	1.00696	29328.1	0.992595	29243.7	1.00964	29328.3	0.904675	29328.2	0.981604	29328.8	0.992157	29328.8	0.993516	29329.1	0.992614	29329	0.979902	29328.9	0.983091	29328.9	0.998052	29328.7	0.996246	29327.8	0.984085	29328.7	0.980521	29328.1	0.969522	29328.8	1.02583	29328.7	0.977468	29328.9	0.978363	29243.7	0.951448	29243.6	0.898593	29218.5	0.826405	29218.5
	29330.3	1.00525	1.01213	29330.3	0.993023	29330.3	1.00238	1.01045	29330.3	0.9943	29244.2	1.01295	29330.5	0.890956	29330.4	0.98308	29331	0.994042	29331	0.99368	29331.2	0.986011	29331.2	0.978626	29331.1	0.986612	29331.1	0.999035	29330.9	0.999499	29330	0.982075	29330.9	0.987975	29330.3	0.974381	29331	1.02736	29330.9	0.977323	29331.1	0.986563	29244.2	0.956711	29244.1	0.901605	29219	0.951695	29219
	29332.5	1.00382	1.01081	29332.5	0.993934	29332.5	1.00547	1.01368	29332.5	0.994182	29244.7	1.01536	29332.7	0.877234	29332.6	0.985702	29333.2	0.997144	29333.2	0.993159	29333.5	0.981382	29333.4	0.979256	29333.3	0.991649	29333.3	0.999209	29333.1	1.00316	29332.2	0.981161	29333.1	0.995663	29332.5	0.980292	29333.2	1.02767	29333.1	0.977282	29333.3	0.993048	29244.7	0.955847	29244.5	0.906138	29219.5	0.971133	29219.5
	29334.7	1.00206	1.00916	29334.7	0.994834	29334.7	1.00777	1.01612	29334.7	0.995232	29245.2	1.01877	29334.9	0.90982	29334.8	0.98491	29335.5	0.99873	29335.4	0.992791	29335.7	0.976343	29335.7	0.978689	29335.6	0.99355	29335.6	0.997712	29335.4	1.00608	29334.4	0.979916	29335.4	1.00261	29334.7	0.986597	29335.5	1.02613	29335.3	0.977915	29335.5	1.00018	29245.2	0.959032	29245	0.908758	29220	0.96445	29220
	29337	0.999348	1.00657	29337	0.994752	29336.9	1.0086	1.01709	29336.9	0.995974	29245.7	1.02157	29337.2	0.919216	29337.1	0.980499	29337.7	0.999097	29337.7	0.993815	29337.9	0.974166	29337.9	0.978707	29337.8	0.996282	29337.8	0.996387	29337.6	1.00791	29336.7	0.97958	29337.6	1.00871	29337	0.992714	29337.7	1.02308	29337.5	0.979384	29337.8	1.00164	29245.7	0.957798	29245.6	0.912464	29220.5	0.912944	29220.5
	29339.2	0.996397	1.00374	29339.2	0.994394	29339.2	1.00824	1.01686	29339.2	0.994951	29246.2	1.02447	29339.4	0.898429	29339.4	0.98385	29340	0.998603	29339.9	0.993066	29340.2	0.969629	29340.2	0.981131	29340.1	1.00001	29340.1	0.994425	29339.9	1.01012	29338.9	0.979043	29339.9	1.01362	29339.2	0.998422	29340	1.01654	29339.8	0.980429	29340.1	1.00314	29246.2	0.968829	29246.1	0.917197	29221	0.837242	29221
	29341.5	0.993038	1.0005	29341.5	0.993669	29341.5	1.00727	1.01604	29341.5	0.994312	29246.7	1.02753	29341.7	0.851856	29341.6	0.983512	29342.3	0.997743	29342.2	0.9928	29342.5	0.969111	29342.4	0.981928	29342.4	1	29342.4	0.99329	29342.2	1.01082	29341.2	0.980209	29342.2	1.01845	29341.5	1.00291	29342.3	1.01	29342.1	0.981661	29342.3	1.00507	29246.7	0.96006	29246.6	0.92038	29221.5	0.883503	29221.5
	29343.8	0.990377	0.997956	29343.8	0.9914	29343.8	1.00684	1.01575	29343.8	0.993272	29247.2	1.03027	29344	0.882317	29343.9	0.984434	29344.6	0.997307	29344.5	0.99354	29344.8	0.968563	29344.8	0.984852	29344.7	1.00186	29344.7	0.99417	29344.5	1.01239	29343.5	0.980888	29344.5	1.02229	29343.8	1.0076	29344.6	1.00282	29344.4	0.984217	29344.6	1.00411	29247.2	0.971821	29247.1	0.925069	29222	1.05081	29222
	29346.2	0.988012	0.995711	29346.2	0.990535	29346.1	1.00718	1.01623	29346.1	0.990897	29247.7	1.03361	29346.3	0.902961	29346.3	0.982993	29346.9	0.997339	29346.8	0.994121	29347.1	0.968457	29347.1	0.984511	29347	1.00118	29347	0.994902	29346.8	1.01263	29345.9	0.981889	29346.8	1.02418	29346.2	1.00993	29346.9	0.994971	29346.7	0.986546	29347	1.0013	29247.7	0.973004	29247.6	0.928488	29222.5	0.787033	29222.5
	29348.5	0.985861	0.993682	29348.5	0.988068	29348.5	1.00663	1.01582	29348.5	0.989815	29248.2	1.03646	29348.7	0.862647	29348.6	0.98096	29349.2	0.997493	29349.2	0.9946	29349.4	0.969603	29349.4	0.986944	29349.3	1.0037	29349.3	0.996464	29349.1	1.01232	29348.2	0.983004	29349.1	1.02448	29348.5	1.01132	29349.2	0.988287	29349.1	0.987795	29349.3	1.00326	29248.2	0.975116	29248.1	0.932972	29223	0.974123	29223
	29350.9	0.984308	0.992251	29350.9	0.987443	29350.8	1.00691	1.01625	29350.8	0.988707	29248.7	1.03931	29351	0.887289	29351	0.979587	29351.6	0.997999	29351.5	0.995241	29351.8	0.969859	29351.8	0.988597	29351.7	1.00118	29351.7	0.997795	29351.5	1.01154	29350.6	0.984468	29351.5	1.02308	29350.9	1.01385	29351.6	0.981538	29351.4	0.989392	29351.7	1.00043	29248.7	0.984079	29248.6	0.937586	29223.5	0.977727	29223.5
	29353.2	0.983012	0.991078	29353.2	0.986426	29353.2	1.00783	1.01731	29353.2	0.988025	29249.2	1.04246	29353.4	0.8679	29353.3	0.97902	29354	0.998898	29353.9	0.99569	29354.2	0.970267	29354.2	0.987484	29354.1	1.00142	29354.1	0.999103	29353.9	1.01115	29352.9	0.985444	29353.9	1.01994	29353.2	1.01461	29354	0.97531	29353.8	0.991257	29354	0.999062	29249.1	0.981206	29249	0.940094	29224	1.0491	29224
	29355.6	0.982829	0.99102	29355.6	0.986661	29355.6	1.01028	1.01992	29355.6	0.987239	29249.7	1.0456	29355.8	0.885372	29355.8	0.976687	29356.4	1.00155	29356.3	0.995637	29356.6	0.971846	29356.6	0.989967	29356.5	0.998721	29356.5	0.999978	29356.3	1.01004	29355.3	0.987151	29356.3	1.01541	29355.6	1.01389	29356.4	0.971615	29356.2	0.992593	29356.5	0.994336	29249.8	0.991826	29249.7	0.946281	29224.5	0.905184	29224.5
	29358.1	0.983296	0.991612	29358.1	0.985774	29358	1.01376	1.02354	29358	0.987289	29250.4	1.04844	29358.2	0.853898	29358.2	0.980542	29358.8	1.00438	29358.7	0.996543	29359	0.973422	29359	0.991296	29358.9	0.997107	29358.9	1.00057	29358.7	1.00839	29357.8	0.989395	29358.7	1.01007	29358.1	1.01179	29358.8	0.969724	29358.6	0.99419	29358.9	0.990373	29250.7	1.0003	29250.6	0.953841	29225	0.970884	29225
	29360.5	0.9844	0.992842	29360.5	0.98691	29360.5	1.01599	1.02592	29360.5	0.987005	29251.2	1.05246	29360.7	0.861665	29360.6	0.980047	29361.2	1.00555	29361.2	0.995269	29361.4	0.975342	29361.4	0.992931	29361.3	0.994866	29361.3	1.00109	29361.1	1.00719	29360.2	0.990723	29361.1	1.0047	29360.5	1.01028	29361.2	0.970017	29361.1	0.995896	29361.3	0.989353	29251.5	1.00399	29251.5	0.960631	29225.5	0.951858	29225.5
	29362.9	0.985569	0.994138	29362.9	0.985661	29362.9	1.01527	1.02535	29362.9	0.986771	29252.1	1.05493	29363.1	0.836949	29363.1	0.977355	29363.7	1.00423	29363.6	0.994589	29363.9	0.978044	29363.9	0.993791	29363.8	0.989743	29363.8	1.00091	29363.6	1.00404	29362.6	0.992633	29363.6	0.998857	29363	1.00602	29363.7	0.972417	29363.5	0.99675	29363.8	0.987093	29252.4	1.01597	29252.3	0.966916	29226	0.906909	29226
	29365.4	0.986641	0.995338	29365.4	0.986948	29365.4	1.01183	1.02206	29365.4	0.986639	29252.9	1.0562	29365.6	0.89895	29365.5	0.976114	29366.2	1.0007	29366.1	0.994146	29366.4	0.980275	29366.3	0.992938	29366.3	0.987592	29366.3	1.002	29366	1.00045	29365.1	0.993833	29366	0.99372	29365.4	1.0018	29366.2	0.975147	29366	0.998015	29366.2	0.982765	29253.3	1.02421	29253.2	0.975775	29226.5	0.889248	29226.5
	29367.9	0.987444	0.99627	29367.9	0.987546	29367.9	1.00672	1.0171	29367.9	0.987581	29253.8	1.05636	29368.1	0.865112	29368	0.979422	29368.7	0.995817	29368.6	0.992244	29368.9	0.985551	29368.8	0.99387	29368.8	0.983501	29368.7	1.00171	29368.5	0.996454	29367.6	0.995186	29368.5	0.989245	29367.9	0.997572	29368.7	0.978173	29368.5	0.998605	29368.7	0.978481	29254.1	1.02951	29254	0.982462	29227	0.87366	29227
	29370.4	0.988077	0.997033	29370.4	0.98835	29370.4	1.00041	1.01095	29370.4	0.988587	29254.7	1.05519	29370.6	0.899336	29370.5	0.975898	29371.2	0.99086	29371.1	0.991797	29371.4	0.988059	29371.3	0.994079	29371.3	0.981217	29371.3	1.00058	29371.1	0.991809	29370.1	0.996005	29371.1	0.9863	29370.4	0.992882	29371.2	0.982185	29371	0.998914	29371.2	0.974298	29255	1.03166	29254.9	0.988802	29227.5	0.762178	29227.5
	29373	0.988798	0.997886	29373	0.989446	29372.9	0.993625	1.00432	29372.9	0.990716	29255.5	1.05324	29373.2	0.849177	29373.1	0.975462	29373.7	0.984472	29373.6	0.992129	29373.9	0.991989	29373.9	0.992485	29373.8	0.980318	29373.8	0.999177	29373.6	0.987894	29372.7	0.996515	29373.6	0.983957	29373	0.988536	29373.7	0.985004	29373.5	0.998661	29373.8	0.97067	29255.8	1.03583	29255.8	0.996486	29228	1.11621	29228
	29375.5	0.98949	0.99871	29375.5	0.989974	29375.5	0.98719	0.998035	29375.5	0.990903	29256.4	1.04967	29375.7	0.835802	29375.6	0.971008	29376.3	0.979262	29376.2	0.992371	29376.5	0.994559	29376.4	0.992474	29376.4	0.977304	29376.3	0.995128	29376.1	0.983834	29375.2	0.998006	29376.1	0.981776	29375.5	0.984367	29376.2	0.987476	29376.1	0.998321	29376.3	0.967756	29256.6	1.03985	29256.7	1.00491	29228.5	0.857042	29228.4
	29378.1	0.990063	0.999416	29378.1	0.993181	29378.1	0.980802	0.991802	29378.1	0.992944	29257.3	1.04501	29378.3	0.833095	29378.2	0.971105	29378.8	0.974127	29378.8	0.992167	29379	0.998925	29379	0.991237	29378.9	0.975548	29378.9	0.991874	29378.7	0.979797	29377.8	0.997704	29378.7	0.980048	29378.1	0.979087	29378.8	0.990596	29378.7	0.997023	29378.9	0.965587	29257.5	1.03787	29257.5	1.01328	29229	0.905454	29228.9
	29380.7	0.991049	1.00053	29380.7	0.993524	29380.6	0.97595	0.987108	29380.6	0.993909	29258.2	1.03923	29380.9	0.815018	29380.8	0.971949	29381.4	0.970045	29381.4	0.9931	29381.6	0.998086	29381.6	0.989917	29381.5	0.975132	29381.5	0.988165	29381.3	0.977139	29380.4	0.997247	29381.3	0.978374	29380.7	0.975051	29381.4	0.99057	29381.2	0.99537	29381.5	0.962471	29258.5	1.03754	29258.4	1.01912	29229.5	0.88382	29229.5
	29383.3	0.991418	1.00104	29383.3	0.994154	29383.2	0.971444	0.98276	29383.2	0.994952	29259.1	1.03379	29383.5	0.807642	29383.4	0.973597	29384	0.966871	29384	0.993226	29384.2	0.997806	29384.2	0.988389	29384.1	0.972854	29384.1	0.984329	29383.9	0.974589	29383	0.997536	29383.9	0.977659	29383.3	0.971094	29384	0.991252	29383.9	0.99343	29384.1	0.96291	29259.5	1.03188	29259.4	1.02687	29230	1.05501	29230
	29385.9	0.991398	1.00115	29385.9	0.995296	29385.9	0.967647	0.979122	29385.9	0.995952	29260	1.02698	29386.1	0.804324	29386	0.967005	29386.7	0.963669	29386.6	0.994037	29386.9	0.996147	29386.8	0.985973	29386.8	0.972096	29386.7	0.981466	29386.5	0.973571	29385.6	0.997006	29386.5	0.976865	29385.9	0.968938	29386.6	0.99064	29386.5	0.992106	29386.7	0.961677	29260.4	1.02717	29260.3	1.03325	29230.5	0.836194	29230.5
	29388.6	0.9916	1.00149	29388.6	0.995662	29388.5	0.964995	0.976629	29388.5	0.995256	29261	1.02031	29388.7	0.80288	29388.7	0.964962	29389.3	0.962406	29389.2	0.995584	29389.5	0.994153	29389.5	0.98531	29389.4	0.971337	29389.4	0.979368	29389.2	0.972397	29388.3	0.996384	29389.2	0.976476	29388.6	0.968755	29389.3	0.989521	29389.1	0.990644	29389.4	0.96197	29261.3	1.02442	29261.2	1.0394	29231	0.950683	29231
	29391.2	0.991916	1.00195	29391.2	0.994877	29391.2	0.964912	0.976707	29391.2	0.995041	29261.9	1.01406	29391.4	0.797783	29391.3	0.968674	29392	0.962772	29391.9	0.996478	29392.2	0.994376	29392.1	0.983691	29392.1	0.971895	29392.1	0.977473	29391.8	0.971541	29390.9	0.994691	29391.8	0.97704	29391.2	0.969632	29392	0.990607	29391.8	0.989073	29392	0.961911	29262.2	1.01533	29262.1	1.04314	29231.5	0.8759	29231.5
	29393.9	0.992158	1.00233	29393.9	0.993762	29393.9	0.967275	0.979232	29393.9	0.993391	29262.8	1.00866	29394.1	0.821851	29394	0.971106	29394.6	0.965001	29394.6	0.997621	29394.9	0.991898	29394.8	0.984465	29394.7	0.974501	29394.7	0.976222	29394.5	0.972199	29393.6	0.994074	29394.5	0.976857	29393.9	0.970436	29394.6	0.991704	29394.5	0.987962	29394.7	0.963898	29263.2	1.00232	29263.1	1.04443	29232	0.867547	29232
	29396.6	0.992399	1.00271	29396.6	0.992663	29396.6	0.970597	0.982717	29396.6	0.992918	29263.7	1.00253	29396.8	0.824868	29396.7	0.969647	29397.4	0.96833	29397.3	0.998479	29397.6	0.987698	29397.5	0.983309	29397.5	0.973669	29397.4	0.975796	29397.2	0.973176	29396.3	0.992899	29397.2	0.977165	29396.6	0.971486	29397.3	0.993497	29397.2	0.986742	29397.4	0.963672	29264.1	0.999572	29264	1.04828	29232.5	0.894696	29232.5
	29399.3	0.992385	1.00284	29399.3	0.991408	29399.3	0.973724	0.986008	29399.3	0.991797	29264.7	0.996992	29399.5	0.832158	29399.4	0.966982	29400.1	0.971126	29400	0.99971	29400.3	0.987102	29400.3	0.981377	29400.2	0.974037	29400.2	0.976147	29400	0.974474	29399	0.992046	29400	0.977369	29399.3	0.973289	29400.1	0.996502	29399.9	0.986111	29400.1	0.961701	29265.1	0.993263	29265	1.04954	29233	0.783321	29233
	29402.1	0.992857	1.00345	29402.1	0.98918	29402	0.976962	0.98941	29402	0.990006	29265.6	0.992215	29402.3	0.817228	29402.2	0.968596	29402.8	0.973349	29402.8	0.999837	29403	0.98255	29403	0.982452	29402.9	0.972408	29402.9	0.977533	29402.7	0.975849	29401.8	0.991413	29402.7	0.977244	29402.1	0.975373	29402.8	0.999145	29402.6	0.986255	29402.9	0.95815	29266.1	0.984521	29265.9	1.0489	29233.5	0.909517	29233.5
	29404.8	0.993101	1.00384	29404.8	0.987516	29404.8	0.979117	0.991731	29404.8	0.989435	29266.6	0.987799	29405	0.809444	29405	0.966373	29405.6	0.975038	29405.5	1.00027	29405.8	0.981396	29405.8	0.981485	29405.7	0.973226	29405.7	0.979632	29405.5	0.97676	29404.5	0.990667	29405.5	0.976949	29404.8	0.976876	29405.6	1.00309	29405.4	0.985197	29405.7	0.958546	29267	0.976606	29266.9	1.04797	29234	0.682945	29234
	29407.6	0.993751	1.00463	29407.6	0.986437	29407.6	0.98037	0.993151	29407.6	0.987297	29267.6	0.985192	29407.8	0.807838	29407.7	0.968141	29408.4	0.975842	29408.3	1.00136	29408.6	0.979986	29408.5	0.980385	29408.5	0.973413	29408.4	0.981587	29408.2	0.978306	29407.3	0.989946	29408.2	0.976425	29407.6	0.979018	29408.4	1.00601	29408.2	0.985378	29408.4	0.956536	29268	0.966051	29267.9	1.04336	29234.5	0.898693	29234.5
	29410.4	0.994547	1.00557	29410.4	0.985393	29410.4	0.980509	0.993457	29410.4	0.986652	29268.5	0.982971	29410.6	0.819087	29410.5	0.962862	29411.2	0.975622	29411.1	1.00212	29411.4	0.976122	29411.3	0.981059	29411.3	0.975989	29411.2	0.982914	29411	0.978795	29410.1	0.989753	29411	0.976408	29410.4	0.981579	29411.2	1.00715	29411	0.985578	29411.2	0.953762	29269	0.958576	29268.9	1.03857	29235	0.918156	29235
	29413.2	0.995436	1.0066	29413.2	0.984563	29413.2	0.980782	0.993898	29413.2	0.985514	29269.5	0.981709	29413.4	0.81725	29413.3	0.96517	29414	0.976354	29413.9	1.00229	29414.2	0.973791	29414.2	0.981091	29414.1	0.973835	29414.1	0.983146	29413.9	0.980419	29412.9	0.989444	29413.9	0.976106	29413.2	0.981466	29414	1.00789	29413.8	0.985942	29414	0.956256	29270	0.952517	29269.9	1.03294	29235.5	0.849668	29235.5
	29416.1	0.995948	1.00726	29416.1	0.98419	29416	0.98184	0.995126	29416	0.9851	29270.5	0.98119	29416.3	0.841626	29416.2	0.966748	29416.8	0.977381	29416.8	1.00278	29417	0.972525	29417	0.981001	29416.9	0.974737	29416.9	0.983361	29416.7	0.981167	29415.8	0.987662	29416.7	0.975718	29416.1	0.983202	29416.8	1.00755	29416.6	0.985859	29416.9	0.9578	29271	0.946822	29270.9	1.02661	29236	0.934802	29236
	29418.9	0.996451	1.00791	29418.9	0.98396	29418.9	0.983971	0.997427	29418.9	0.984097	29271.5	0.981881	29419.1	0.799447	29419	0.965399	29419.7	0.979164	29419.6	1.00364	29419.9	0.969683	29419.8	0.980885	29419.8	0.97353	29419.8	0.983817	29419.5	0.98229	29418.6	0.98754	29419.5	0.975489	29418.9	0.982776	29419.7	1.00617	29419.5	0.986306	29419.7	0.95986	29272	0.941075	29271.9	1.01902	29236.5	0.930688	29236.5
	29421.8	0.996771	1.00838	29421.8	0.983889	29421.8	0.985984	0.999612	29421.8	0.984595	29272.5	0.982827	29422	0.833046	29421.9	0.963714	29422.5	0.980908	29422.5	1.00442	29422.8	0.966934	29422.7	0.9804	29422.6	0.976339	29422.6	0.984981	29422.4	0.983515	29421.5	0.988129	29422.4	0.975227	29421.8	0.983505	29422.5	1.00457	29422.4	0.986741	29422.6	0.961074	29273	0.937828	29272.9	1.01126	29237	0.799731	29237
	29424.7	0.996188	1.00795	29424.7	0.984426	29424.7	0.987802	1.0016	29424.7	0.9843	29273.5	0.984957	29424.9	0.825944	29424.8	0.967256	29425.4	0.982238	29425.4	1.00384	29425.6	0.964554	29425.6	0.980177	29425.5	0.975267	29425.5	0.986051	29425.3	0.984141	29424.4	0.987543	29425.3	0.97574	29424.7	0.983337	29425.4	1.00301	29425.3	0.987373	29425.5	0.961681	29274	0.933115	29273.9	1.00227	29237.5	0.956477	29237.5
	29427.6	0.995657	1.00757	29427.6	0.985486	29427.6	0.988231	1.0022	29427.6	0.98485	29274.6	0.987728	29427.8	0.775421	29427.7	0.967319	29428.3	0.982057	29428.3	1.00352	29428.6	0.964591	29428.5	0.979465	29428.5	0.975549	29428.4	0.987606	29428.2	0.985334	29427.3	0.987838	29428.2	0.976734	29427.6	0.985253	29428.3	1.00048	29428.2	0.988034	29428.4	0.96542	29275	0.930747	29275	0.993163	29238	0.83949	29238
	29430.5	0.994579	1.00664	29430.5	0.986619	29430.5	0.988025	1.00217	29430.5	0.986684	29275.6	0.991151	29430.7	0.813617	29430.7	0.969885	29431.3	0.981785	29431.2	1.00426	29431.5	0.963327	29431.5	0.983183	29431.4	0.976481	29431.4	0.989223	29431.2	0.98606	29430.2	0.98863	29431.2	0.978633	29430.5	0.984658	29431.3	0.998028	29431.1	0.988037	29431.4	0.963421	29276	0.929406	29276	0.984496	29238.5	0.90979	29238.5
	29433.5	0.993635	1.00585	29433.5	0.988694	29433.5	0.986999	1.00132	29433.5	0.987895	29276.6	0.995586	29433.7	0.796763	29433.6	0.967073	29434.2	0.981193	29434.2	1.00239	29434.4	0.962683	29434.4	0.981289	29434.3	0.976767	29434.3	0.990017	29434.1	0.986391	29433.2	0.988099	29434.1	0.981121	29433.5	0.986121	29434.2	0.994695	29434.1	0.988153	29434.3	0.963057	29277.1	0.928761	29277	0.976735	29239	0.895537	29239
	29436.5	0.992731	1.00509	29436.5	0.98812	29436.4	0.986372	1.00087	29436.4	0.989074	29277.6	1.00025	29436.7	0.798527	29436.6	0.965855	29437.2	0.980206	29437.1	1.00144	29437.4	0.96256	29437.4	0.98323	29437.3	0.976444	29437.3	0.990439	29437.1	0.987671	29436.2	0.9884	29437.1	0.983506	29436.5	0.986701	29437.2	0.990421	29437	0.988126	29437.3	0.964442	29278.1	0.927648	29278	0.967895	29239.5	0.810579	29239.5
	29439.5	0.991548	1.00407	29439.5	0.990762	29439.4	0.98564	1.00031	29439.4	0.98949	29278.7	1.00603	29439.6	0.794311	29439.6	0.965591	29440.2	0.979433	29440.1	1.00167	29440.4	0.964065	29440.4	0.983014	29440.3	0.980074	29440.3	0.990201	29440.1	0.988288	29439.2	0.9891	29440.1	0.98676	29439.5	0.986177	29440.2	0.985797	29440	0.989202	29440.3	0.968215	29279.2	0.928248	29279.1	0.96055	29240	0.847934	29240
	29442.5	0.990194	1.00287	29442.5	0.990001	29442.4	0.985195	1.00005	29442.4	0.990466	29279.7	1.0119	29442.7	0.787862	29442.6	0.965433	29443.2	0.980026	29443.1	1.00177	29443.4	0.964408	29443.4	0.983825	29443.3	0.981929	29443.3	0.990369	29443.1	0.989154	29442.2	0.989594	29443.1	0.989193	29442.5	0.9866	29443.2	0.9828	29443	0.989356	29443.3	0.97158	29280.2	0.928596	29280.2	0.953473	29240.4	0.862604	29240.5
	29445.5	0.988823	1.00165	29445.5	0.990994	29445.5	0.987124	1.00215	29445.5	0.990973	29280.8	1.01802	29445.7	0.771056	29445.6	0.970081	29446.2	0.981301	29446.2	1.00069	29446.4	0.967632	29446.4	0.981768	29446.3	0.980529	29446.3	0.988668	29446.1	0.98938	29445.2	0.989646	29446.1	0.991861	29445.5	0.987244	29446.2	0.979698	29446.1	0.989406	29446.3	0.973802	29281.3	0.927247	29281.2	0.945223	29240.9	0.863532	29241
	29448.5	0.987674	1.00066	29448.5	0.990778	29448.5	0.989894	1.0051	29448.5	0.991536	29281.9	1.02332	29448.7	0.787568	29448.7	0.967849	29449.3	0.984729	29449.2	1.00166	29449.5	0.968103	29449.5	0.983258	29449.4	0.982631	29449.4	0.988147	29449.2	0.990128	29448.2	0.990419	29449.2	0.993996	29448.5	0.989862	29449.3	0.977526	29449.1	0.989612	29449.4	0.975572	29282.4	0.927487	29282.2	0.938847	29241.5	1.03143	29241.5
	29451.6	0.985979	0.999121	29451.6	0.990692	29451.6	0.993271	1.00866	29451.6	0.990881	29282.9	1.02869	29451.8	0.831131	29451.7	0.969865	29452.3	0.987244	29452.3	1.0016	29452.6	0.968636	29452.5	0.980839	29452.4	0.98338	29452.4	0.986811	29452.2	0.99144	29451.3	0.990715	29452.2	0.995775	29451.6	0.990238	29452.3	0.975598	29452.2	0.989492	29452.4	0.978728	29283.4	0.92802	29283.3	0.932721	29242	0.690429	29242
	29454.7	0.984623	0.997924	29454.7	0.990796	29454.7	0.995267	1.01084	29454.7	0.990634	29284	1.03362	29454.9	0.811095	29454.8	0.971616	29455.4	0.988185	29455.4	1.00228	29455.6	0.972176	29455.6	0.982761	29455.5	0.98257	29455.5	0.986454	29455.3	0.99177	29454.4	0.990758	29455.3	0.997195	29454.7	0.992782	29455.4	0.976277	29455.3	0.989598	29455.5	0.975574	29284.5	0.929753	29284.4	0.926462	29242.5	1.0452	29242.5
	29457.8	0.983782	0.997243	29457.8	0.988551	29457.8	0.995854	1.01161	29457.8	0.990008	29285	1.03714	29458	0.788102	29457.9	0.96704	29458.5	0.98886	29458.5	1.00211	29458.7	0.972465	29458.7	0.981778	29458.6	0.983391	29458.6	0.986436	29458.4	0.992255	29457.5	0.991082	29458.4	0.997861	29457.8	0.994727	29458.5	0.976905	29458.4	0.989077	29458.6	0.974083	29285.6	0.932044	29285.5	0.921259	29243	0.667088	29243
	29460.9	0.982833	0.996454	29460.9	0.987376	29460.9	0.995932	1.01187	29460.9	0.988758	29286.2	1.03967	29461.1	0.783744	29461	0.967698	29461.7	0.988379	29461.6	1.002	29461.9	0.975748	29461.8	0.982697	29461.8	0.982627	29461.7	0.987236	29461.5	0.991681	29460.6	0.990772	29461.5	0.997921	29460.9	0.995445	29461.7	0.97819	29461.5	0.988858	29461.7	0.973901	29286.7	0.934867	29286.7	0.916023	29243.5	1.01782	29243.5
	29464.1	0.982529	0.996311	29464.1	0.986226	29464	0.996457	1.01258	29464	0.987685	29287.3	1.04127	29464.2	0.773938	29464.2	0.967744	29464.8	0.989367	29464.7	1.00323	29465	0.975847	29465	0.979593	29464.9	0.980841	29464.9	0.987325	29464.7	0.991994	29463.8	0.990926	29464.7	0.997287	29464.1	0.996173	29464.8	0.97932	29464.6	0.98821	29464.9	0.972385	29287.9	0.937161	29287.8	0.912222	29244	0.940228	29244
	29467.2	0.982567	0.996512	29467.2	0.985462	29467.2	0.998219	1.01452	29467.2	0.986383	29288.4	1.04141	29467.4	0.794184	29467.3	0.960571	29468	0.991395	29467.9	1.00228	29468.2	0.976299	29468.1	0.981633	29468.1	0.979691	29468	0.988445	29467.8	0.991843	29466.9	0.990966	29467.8	0.996015	29467.2	0.996716	29468	0.981225	29467.8	0.987627	29468	0.969843	29289	0.940931	29288.9	0.908659	29244.5	0.887593	29244.5
	29470.4	0.983229	0.997337	29470.4	0.983532	29470.4	0.99968	1.01617	29470.4	0.984542	29289.5	1.03994	29470.6	0.803119	29470.5	0.962704	29471.1	0.991585	29471.1	1.00247	29471.3	0.976222	29471.3	0.982857	29471.2	0.979068	29471.2	0.98915	29471	0.991062	29470.1	0.990588	29471	0.994264	29470.4	0.997329	29471.1	0.983806	29471	0.986887	29471.2	0.967993	29290.1	0.944652	29290	0.906019	29245	0.770461	29245
	29473.6	0.98372	0.997992	29473.6	0.982805	29473.6	0.999494	1.01617	29473.6	0.983111	29290.7	1.03814	29473.8	0.78706	29473.7	0.959999	29474.3	0.991113	29474.3	1.00251	29474.5	0.975198	29474.5	0.978973	29474.4	0.977752	29474.4	0.987965	29474.2	0.989903	29473.3	0.9905	29474.2	0.992059	29473.6	0.9961	29474.3	0.985069	29474.2	0.985939	29474.4	0.964079	29291.2	0.948426	29291.1	0.90327	29245.5	0.970592	29245.5
	29476.8	0.984919	0.999356	29476.8	0.980068	29476.8	0.995998	1.01286	29476.8	0.982598	29291.8	1.03557	29477	0.794246	29476.9	0.962815	29477.6	0.987448	29477.5	1.00192	29477.8	0.973825	29477.7	0.977831	29477.7	0.97629	29477.6	0.988079	29477.4	0.988054	29476.5	0.990012	29477.4	0.989269	29476.8	0.995189	29477.5	0.98631	29477.4	0.98526	29477.6	0.962066	29292.4	0.952412	29292.3	0.901596	29246	0.750513	29246
	29480	0.985861	1.00046	29480	0.98064	29480	0.990435	1.00749	29480	0.981423	29292.9	1.03231	29480.2	0.778035	29480.2	0.959908	29480.8	0.982612	29480.7	1.0009	29481	0.972791	29481	0.978419	29480.9	0.974535	29480.9	0.98807	29480.7	0.986071	29479.8	0.9891	29480.7	0.98657	29480.1	0.992693	29480.8	0.987961	29480.6	0.984078	29480.9	0.959409	29293.5	0.958366	29293.3	0.901267	29246.5	0.924593	29246.5
	29483.3	0.986511	1.00128	29483.3	0.979275	29483.3	0.984453	1.0017	29483.3	0.979976	29294	1.02873	29483.5	0.763471	29483.4	0.955293	29484	0.976866	29484	1.00096	29484.3	0.970096	29484.2	0.978509	29484.2	0.972457	29484.1	0.98809	29483.9	0.98322	29483	0.989699	29483.9	0.984227	29483.3	0.991766	29484	0.988422	29483.9	0.983953	29484.1	0.956682	29294.6	0.961677	29294.5	0.90074	29247	0.73413	29247
	29486.6	0.987106	1.00204	29486.6	0.978846	29486.6	0.979072	0.996504	29486.6	0.979198	29295.1	1.02507	29486.8	0.754915	29486.7	0.954997	29487.3	0.972342	29487.3	0.999607	29487.5	0.967346	29487.5	0.976727	29487.4	0.971191	29487.4	0.987533	29487.2	0.981199	29486.3	0.987755	29487.2	0.981934	29486.6	0.988101	29487.3	0.988943	29487.2	0.983242	29487.4	0.954149	29295.8	0.965812	29295.7	0.900672	29247.5	0.856602	29247.5
	29489.9	0.987488	1.00259	29489.9	0.979445	29489.8	0.975172	0.992795	29489.8	0.978166	29296.3	1.02145	29490.1	0.743351	29490	0.956169	29490.6	0.968825	29490.6	0.999235	29490.8	0.967946	29490.8	0.975292	29490.7	0.969461	29490.7	0.986367	29490.5	0.978205	29489.6	0.987686	29490.5	0.980123	29489.9	0.98703	29490.6	0.98933	29490.4	0.982385	29490.7	0.95117	29297	0.97148	29296.9	0.901422	29248	0.753843	29248
	29493.2	0.988129	1.00341	29493.2	0.978661	29493.2	0.972123	0.989937	29493.2	0.978699	29297.5	1.0175	29493.4	0.781389	29493.3	0.96067	29493.9	0.966397	29493.9	0.998582	29494.1	0.966292	29494.1	0.975086	29494	0.967484	29494	0.984633	29493.8	0.976418	29492.9	0.986844	29493.8	0.978301	29493.2	0.983084	29493.9	0.989576	29493.8	0.981751	29494	0.952131	29298.1	0.973498	29298	0.902635	29248.5	0.91332	29248.5
	29496.5	0.98805	1.0035	29496.5	0.978593	29496.5	0.970572	0.988578	29496.5	0.978766	29298.6	1.01472	29496.7	0.759489	29496.6	0.957163	29497.3	0.965088	29497.2	0.998426	29497.5	0.964289	29497.4	0.974135	29497.4	0.968387	29497.4	0.983691	29497.1	0.975534	29496.2	0.986847	29497.1	0.976345	29496.5	0.979887	29497.3	0.989823	29497.1	0.981705	29497.3	0.948415	29299.3	0.974848	29299.2	0.904622	29249	0.926889	29249
	29499.9	0.987869	1.00349	29499.9	0.979379	29499.8	0.970349	0.988548	29499.8	0.979333	29299.8	1.01175	29500.1	0.748688	29500	0.958032	29500.6	0.965149	29500.6	0.999054	29500.8	0.963516	29500.8	0.973493	29500.7	0.9666	29500.7	0.983161	29500.5	0.974565	29499.6	0.986428	29500.5	0.974912	29499.9	0.979086	29500.6	0.990341	29500.4	0.981647	29500.7	0.949323	29300.5	0.977807	29300.4	0.906858	29249.5	0.792043	29249.5
	29503.2	0.987037	1.00283	29503.2	0.980672	29503.2	0.972019	0.990412	29503.2	0.980205	29301	1.00881	29503.4	0.726913	29503.4	0.95547	29504	0.967217	29503.9	1.00074	29504.2	0.963427	29504.2	0.973763	29504.1	0.966536	29504.1	0.982725	29503.9	0.973731	29502.9	0.98615	29503.9	0.973807	29503.3	0.977256	29504	0.991142	29503.8	0.981448	29504.1	0.948978	29301.6	0.980057	29301.6	0.910053	29250.2	1.01422	29250.2
	29506.6	0.985984	1.00195	29506.6	0.981792	29506.6	0.974623	0.993211	29506.6	0.982674	29302.1	1.00669	29506.8	0.763489	29506.7	0.957222	29507.4	0.968165	29507.3	1.00726	29507.6	0.961406	29507.6	0.973461	29507.5	0.962517	29507.5	0.981996	29507.3	0.974159	29506.3	0.985896	29507.3	0.971964	29506.6	0.974855	29507.4	0.98911	29507.2	0.979877	29507.4	0.948424	29302.8	0.98141	29302.7	0.913839	29251	0.971382	29251
	29510	0.985016	1.00115	29510	0.980882	29510	0.9766	0.995383	29510	0.981778	29303.3	1.00486	29510.2	0.759046	29510.2	0.955441	29510.8	0.970987	29510.7	1.00016	29511	0.960868	29511	0.972834	29510.9	0.964973	29510.9	0.980421	29510.7	0.973367	29509.7	0.986157	29510.7	0.972233	29510	0.973995	29510.8	0.98983	29510.6	0.981257	29510.9	0.94738	29304.1	0.982156	29304	0.917707	29251.8	0.980428	29251.8
	29513.5	0.984214	1.00053	29513.5	0.982643	29513.4	0.97846	0.997439	29513.4	0.982441	29304.6	1.00356	29513.7	0.768487	29513.6	0.956234	29514.2	0.972263	29514.2	1.00041	29514.4	0.960258	29514.4	0.973657	29514.3	0.963982	29514.3	0.978376	29514.1	0.973959	29513.2	0.985218	29514.1	0.972476	29513.5	0.971481	29514.2	0.990017	29514	0.981632	29514.3	0.946833	29305.3	0.982566	29305.2	0.922176	29252.7	0.893337	29252.7
	29516.9	0.983368	0.999859	29516.9	0.981951	29516.9	0.978352	0.997529	29516.9	0.983117	29305.8	1.00207	29517.1	0.764006	29517	0.960048	29517.7	0.971917	29517.6	1.00038	29517.9	0.958696	29517.8	0.974463	29517.8	0.964214	29517.7	0.977528	29517.5	0.974052	29516.6	0.985042	29517.5	0.972988	29516.9	0.972388	29517.7	0.988882	29517.5	0.981386	29517.7	0.945506	29306.5	0.983962	29306.4	0.92617	29253.6	1.05788	29253.6
	29520.4	0.982765	0.999433	29520.4	0.982445	29520.4	0.977028	0.996403	29520.4	0.983316	29307	1.00144	29520.6	0.750478	29520.5	0.957056	29521.1	0.97059	29521.1	1.00059	29521.3	0.957975	29521.3	0.973316	29521.2	0.964288	29521.2	0.976671	29521	0.973754	29520.1	0.984613	29521	0.974013	29520.4	0.971593	29521.1	0.987705	29521	0.98189	29521.2	0.947654	29307.7	0.984642	29307.6	0.931597	29254.4	0.975275	29254.4
	29523.9	0.98255	0.999396	29523.9	0.982314	29523.8	0.97506	0.994633	29523.8	0.984088	29308.2	1.00084	29524.1	0.753096	29524	0.957146	29524.6	0.968495	29524.6	0.999866	29524.8	0.957939	29524.8	0.972007	29524.7	0.963753	29524.7	0.976695	29524.5	0.97369	29523.6	0.985286	29524.5	0.974743	29523.9	0.972445	29524.6	0.986866	29524.4	0.982028	29524.7	0.949111	29308.9	0.986881	29308.8	0.935998	29255.3	0.931103	29255.3
	29527.4	0.982244	0.99927	29527.4	0.982499	29527.3	0.974211	0.993984	29527.3	0.983051	29309.4	1.00072	29527.6	0.7588	29527.5	0.958484	29528.1	0.967788	29528.1	1.00169	29528.3	0.958537	29528.3	0.971719	29528.2	0.964595	29528.2	0.976239	29528	0.973656	29527.1	0.984654	29528	0.975488	29527.4	0.972005	29528.1	0.986094	29527.9	0.981716	29528.2	0.944855	29310.1	0.988296	29310	0.941152	29256.2	0.972112	29256.2
	29530.9	0.982132	0.999337	29530.9	0.981815	29530.9	0.97442	0.994393	29530.9	0.982452	29310.7	1.00087	29531.1	0.750518	29531	0.95766	29531.6	0.968097	29531.6	1.00085	29531.8	0.956667	29531.8	0.972744	29531.7	0.963882	29531.7	0.976705	29531.5	0.973572	29530.6	0.984567	29531.5	0.976022	29530.9	0.973575	29531.6	0.985775	29531.5	0.98219	29531.7	0.947541	29311.4	0.989062	29311.3	0.947162	29257.1	0.95228	29257.1
	29534.4	0.981798	0.999184	29534.4	0.981339	29534.4	0.975426	0.9956	29534.4	0.982701	29311.9	1.00109	29534.6	0.753615	29534.6	0.953514	29535.2	0.968779	29535.1	1.00136	29535.4	0.956756	29535.4	0.972438	29535.3	0.964789	29535.3	0.977985	29535.1	0.973814	29534.1	0.984658	29535.1	0.975884	29534.4	0.974564	29535.2	0.984153	29535	0.98195	29535.3	0.947057	29312.7	0.989232	29312.6	0.952249	29258	0.899877	29258
	29538	0.981535	0.999103	29538	0.980907	29538	0.976791	0.997167	29538	0.981716	29313.2	1.00173	29538.2	0.763001	29538.1	0.958035	29538.7	0.970087	29538.7	1.00118	29539	0.958731	29538.9	0.969716	29538.8	0.963653	29538.8	0.980109	29538.6	0.973963	29537.7	0.984199	29538.6	0.975682	29538	0.977328	29538.7	0.982824	29538.6	0.982604	29538.8	0.949253	29313.9	0.98999	29313.9	0.957701	29258.9	0.926664	29258.9
	29541.6	0.981542	0.999292	29541.6	0.979898	29541.5	0.976916	0.997494	29541.5	0.981022	29314.5	1.00276	29541.8	0.768818	29541.7	0.95496	29542.3	0.96974	29542.3	1.00111	29542.5	0.957391	29542.5	0.971608	29542.4	0.963505	29542.4	0.982276	29542.2	0.974619	29541.3	0.984893	29542.2	0.975752	29541.6	0.977949	29542.3	0.981331	29542.2	0.981549	29542.4	0.943732	29315.2	0.990226	29315.1	0.962346	29259.8	0.952464	29259.8
	29545.2	0.982155	1.00009	29545.2	0.978656	29545.1	0.976498	0.99728	29545.1	0.97906	29315.7	1.00431	29545.4	0.760444	29545.3	0.953575	29545.9	0.96865	29545.9	1.00095	29546.1	0.95872	29546.1	0.972456	29546	0.9616	29546	0.983575	29545.8	0.975323	29544.9	0.985076	29545.8	0.9759	29545.2	0.981365	29545.9	0.979795	29545.7	0.981994	29546	0.942095	29316.5	0.989069	29316.4	0.967392	29260.7	0.932067	29260.7
	29548.8	0.982827	1.00095	29548.8	0.978468	29548.8	0.974092	0.995077	29548.8	0.977991	29317	1.00545	29549	0.752239	29548.9	0.953555	29549.5	0.966617	29549.5	0.999687	29549.7	0.957676	29549.7	0.973933	29549.6	0.962919	29549.6	0.983973	29549.4	0.975641	29548.5	0.984755	29549.4	0.97643	29548.8	0.981923	29549.5	0.978234	29549.4	0.981857	29549.6	0.943089	29317.8	0.98879	29317.7	0.97178	29261.6	0.973103	29261.6
	29552.4	0.98351	1.00181	29552.4	0.977673	29552.4	0.971579	0.992769	29552.4	0.978271	29318.3	1.0071	29552.6	0.750993	29552.5	0.956345	29553.2	0.964556	29553.1	1.00005	29553.4	0.957632	29553.4	0.972572	29553.3	0.96304	29553.3	0.983497	29553.1	0.976379	29552.1	0.984904	29553.1	0.976971	29552.4	0.984269	29553.2	0.976697	29553	0.981513	29553.2	0.940992	29319.1	0.986898	29319	0.976617	29262.6	1.07592	29262.6
	29556.1	0.98398	1.00247	29556.1	0.975754	29556.1	0.969753	0.991149	29556.1	0.97687	29319.6	1.00866	29556.3	0.745844	29556.2	0.95389	29556.8	0.963403	29556.8	0.999646	29557	0.960826	29557	0.973458	29556.9	0.963039	29556.9	0.982757	29556.7	0.976939	29555.8	0.985143	29556.7	0.977484	29556.1	0.983622	29556.8	0.974628	29556.7	0.981561	29556.9	0.944388	29320.4	0.985297	29320.3	0.981247	29263.5	1.3521	29263.5
	29559.8	0.983928	1.00261	29559.8	0.975451	29559.7	0.969968	0.99157	29559.7	0.976565	29320.9	1.01032	29560	0.749765	29559.9	0.953684	29560.5	0.963744	29560.4	0.999385	29560.7	0.960431	29560.7	0.972361	29560.6	0.962814	29560.6	0.981957	29560.4	0.976544	29559.5	0.984856	29560.4	0.97755	29559.8	0.983808	29560.5	0.974412	29560.3	0.981522	29560.6	0.941329	29321.6	0.982742	29321.6	0.984677	29264.4	0.940786	29264.4
	29563.5	0.983404	1.00227	29563.5	0.975258	29563.4	0.972487	0.994296	29563.4	0.975103	29322.2	1.01204	29563.7	0.755809	29563.6	0.955851	29564.2	0.966982	29564.1	0.999316	29564.4	0.95896	29564.4	0.973838	29564.3	0.962637	29564.3	0.980542	29564.1	0.977439	29563.2	0.984449	29564.1	0.977722	29563.5	0.982233	29564.2	0.973858	29564	0.980937	29564.3	0.945327	29323	0.980849	29322.9	0.988095	29265.4	1.00088	29265.4
	29567.2	0.982915	1.00197	29567.2	0.973869	29567.1	0.976543	0.99856	29567.1	0.974863	29323.5	1.01339	29567.4	0.755245	29567.3	0.95421	29567.9	0.970004	29567.9	0.998794	29568.1	0.959406	29568.1	0.973278	29568	0.964177	29568	0.980217	29567.8	0.978136	29566.9	0.98437	29567.8	0.977696	29567.2	0.982218	29567.9	0.973639	29567.7	0.9808	29568	0.945288	29324.3	0.977307	29324.2	0.990574	29266.3	0.867978	29266.3
	29570.9	0.981399	1.00064	29570.9	0.973957	29570.9	0.981147	1.00337	29570.9	0.973745	29324.8	1.01453	29571.1	0.739815	29571	0.958083	29571.6	0.973656	29571.6	0.998388	29571.9	0.958686	29571.8	0.973117	29571.7	0.962603	29571.7	0.979564	29571.5	0.979242	29570.6	0.983572	29571.5	0.977985	29570.9	0.981125	29571.6	0.973787	29571.5	0.98052	29571.7	0.946923	29325.6	0.974503	29325.5	0.992087	29267.3	0.88457	29267.3
	29574.7	0.980563	0.999999	29574.7	0.973025	29574.6	0.985006	1.00744	29574.6	0.97455	29326.1	1.01561	29574.8	0.789451	29574.8	0.955167	29575.4	0.976891	29575.3	0.998333	29575.6	0.962814	29575.6	0.974087	29575.5	0.963069	29575.5	0.979062	29575.3	0.979397	29574.4	0.983189	29575.3	0.978403	29574.7	0.979959	29575.4	0.97371	29575.2	0.979842	29575.5	0.94462	29326.9	0.971232	29326.8	0.99491	29268.2	0.871176	29268.2
	29578.4	0.979099	0.998727	29578.4	0.973097	29578.4	0.988227	1.01087	29578.4	0.974845	29327.5	1.01627	29578.6	0.787472	29578.5	0.95581	29579.2	0.979904	29579.1	0.997805	29579.4	0.959083	29579.3	0.971691	29579.3	0.96247	29579.3	0.977753	29579.1	0.980383	29578.1	0.983283	29579.1	0.978302	29578.4	0.978683	29579.2	0.974478	29579	0.979291	29579.2	0.947012	29328.3	0.968148	29328.2	0.995252	29269.2	0.94681	29269.2
	29582.2	0.977668	0.997489	29582.2	0.974089	29582.2	0.990967	1.01382	29582.2	0.97531	29328.8	1.01763	29582.4	0.785448	29582.3	0.959835	29583	0.981945	29582.9	0.997414	29583.2	0.959372	29583.1	0.96965	29583.1	0.964027	29583	0.977796	29582.8	0.980932	29581.9	0.983549	29582.8	0.978401	29582.2	0.977921	29583	0.975363	29582.8	0.979227	29583	0.94538	29329.6	0.962253	29329.5	0.995264	29270.2	0.901709	29270.2
	29586	0.976785	0.996799	29586	0.973849	29586	0.991844	1.01491	29586	0.974991	29330.2	1.01738	29586.2	0.786227	29586.1	0.954728	29586.8	0.981895	29586.7	0.997319	29587	0.957114	29586.9	0.968703	29586.9	0.963942	29586.9	0.977685	29586.6	0.981151	29585.7	0.982514	29586.6	0.978746	29586	0.976984	29586.8	0.976418	29586.6	0.978062	29586.8	0.945202	29331	0.9623	29330.9	0.99577	29271.3	0.927404	29271.2
	29589.9	0.975964	0.996173	29589.9	0.974407	29589.8	0.989696	1.01297	29589.8	0.975048	29331.5	1.01766	29590	0.767636	29590	0.9577	29590.6	0.979374	29590.5	0.997705	29590.8	0.958929	29590.8	0.967928	29590.7	0.962716	29590.7	0.976858	29590.5	0.98042	29589.6	0.982509	29590.5	0.979232	29589.9	0.978318	29590.6	0.977317	29590.4	0.978755	29590.7	0.945456	29332.3	0.957696	29332.2	0.995741	29272.3	0.851029	29272.3
	29593.7	0.975576	0.99598	29593.7	0.974757	29593.7	0.985268	1.00876	29593.7	0.975189	29332.9	1.01773	29593.9	0.760098	29593.8	0.956232	29594.4	0.975265	29594.4	0.997665	29594.7	0.955547	29594.6	0.968707	29594.5	0.9624	29594.5	0.977624	29594.3	0.97957	29593.4	0.981555	29594.3	0.979699	29593.7	0.979346	29594.4	0.978071	29594.3	0.977889	29594.5	0.948766	29333.7	0.954582	29333.6	0.994242	29273.3	0.901026	29273.3
	29597.6	0.975248	0.995849	29597.6	0.975453	29597.5	0.980313	1.00402	29597.5	0.975991	29334.2	1.01779	29597.8	0.760578	29597.7	0.95643	29598.3	0.971038	29598.2	0.996686	29598.5	0.957521	29598.5	0.968332	29598.4	0.961915	29598.4	0.978154	29598.2	0.978809	29597.3	0.981988	29598.2	0.979831	29597.6	0.979287	29598.3	0.978801	29598.1	0.977827	29598.4	0.950707	29335	0.950943	29334.9	0.992668	29274.3	0.974434	29274.3
	29601.4	0.975202	0.996	29601.4	0.97527	29601.4	0.976045	0.999962	29601.4	0.975981	29335.6	1.01735	29601.6	0.750987	29601.6	0.958032	29602.2	0.967482	29602.1	0.99771	29602.4	0.95593	29602.4	0.969395	29602.3	0.962995	29602.3	0.978649	29602.1	0.977174	29601.2	0.982249	29602.1	0.979561	29601.5	0.979356	29602.2	0.978635	29602	0.977691	29602.3	0.953233	29336.4	0.948332	29336.3	0.991172	29275.3	0.91582	29275.3
	29605.4	0.975356	0.996352	29605.4	0.975212	29605.3	0.973006	0.997137	29605.3	0.9762	29337	1.01703	29605.5	0.778739	29605.5	0.953201	29606.1	0.964763	29606	0.99682	29606.3	0.955092	29606.3	0.967513	29606.2	0.962383	29606.2	0.97936	29606	0.976003	29605.1	0.981312	29606	0.979363	29605.4	0.978934	29606.1	0.979399	29605.9	0.977196	29606.2	0.951049	29337.8	0.944705	29337.7	0.988224	29276.3	0.866225	29276.3
	29609.3	0.975845	0.99704	29609.3	0.975262	29609.2	0.97038	0.994726	29609.2	0.976158	29338.4	1.01632	29609.5	0.757479	29609.4	0.956693	29610	0.962423	29610	0.997083	29610.2	0.956038	29610.2	0.969553	29610.1	0.961581	29610.1	0.978522	29609.9	0.974351	29609	0.981318	29609.9	0.978935	29609.3	0.979615	29610	0.97954	29609.8	0.9774	29610.1	0.947612	29339.2	0.94282	29339.1	0.98539	29277.3	0.889395	29277.3
	29613.2	0.976246	0.997641	29613.2	0.974994	29613.2	0.967208	0.991771	29613.2	0.976654	29339.7	1.01557	29613.4	0.756001	29613.3	0.952982	29614	0.959855	29613.9	0.996088	29614.2	0.953861	29614.1	0.971315	29614.1	0.9613	29614	0.977916	29613.8	0.973734	29612.9	0.980722	29613.8	0.978851	29613.2	0.979899	29614	0.979357	29613.8	0.977463	29614	0.944924	29340.6	0.940887	29340.5	0.981967	29278.3	0.914287	29278.3
	29617.2	0.976619	0.998215	29617.2	0.9753	29617.2	0.965351	0.99013	29617.2	0.975471	29341.1	1.01447	29617.4	0.806296	29617.3	0.95114	29617.9	0.958002	29617.9	0.996494	29618.1	0.952844	29618.1	0.967102	29618	0.960144	29618	0.977855	29617.8	0.972175	29616.9	0.980668	29617.8	0.978103	29617.2	0.97914	29617.9	0.979579	29617.8	0.977249	29618	0.940439	29342	0.940224	29341.9	0.978855	29279.4	0.910223	29279.4
	29621.2	0.977603	0.999401	29621.2	0.974385	29621.1	0.965159	0.990156	29621.1	0.975405	29342.5	1.0132	29621.4	0.76711	29621.3	0.948111	29621.9	0.9581	29621.8	0.995722	29622.1	0.951833	29622.1	0.969795	29622	0.956849	29622	0.977147	29621.8	0.971309	29620.9	0.980948	29621.8	0.977477	29621.2	0.978748	29621.9	0.979454	29621.7	0.977229	29622	0.940387	29343.4	0.938037	29343.3	0.974901	29280.4	1.06823	29280.4
	29625.2	0.978164	1.00016	29625.2	0.97507	29625.1	0.967036	0.99225	29625.1	0.975999	29343.9	1.01184	29625.4	0.733792	29625.3	0.952553	29625.9	0.9601	29625.8	0.995799	29626.1	0.952957	29626.1	0.969286	29626	0.958406	29626	0.977455	29625.8	0.97109	29624.9	0.97998	29625.8	0.976526	29625.2	0.9776	29625.9	0.978722	29625.7	0.977149	29626	0.939638	29344.9	0.938063	29344.7	0.970893	29281.5	0.93047	29281.5
	29629.2	0.978801	1.00101	29629.2	0.973211	29629.1	0.96972	0.995153	29629.1	0.974617	29345.4	1.01041	29629.4	0.797547	29629.3	0.956527	29629.9	0.961919	29629.9	0.99503	29630.1	0.949526	29630.1	0.96883	29630	0.958582	29630	0.97772	29629.8	0.970663	29628.9	0.979424	29629.8	0.975322	29629.2	0.977465	29629.9	0.978445	29629.8	0.977065	29630	0.937987	29346.3	0.936533	29346.2	0.966506	29282.6	0.93068	29282.6
	29633.2	0.978854	1.00126	29633.2	0.972082	29633.2	0.97112	0.996772	29633.2	0.972651	29346.8	1.0089	29633.4	0.788298	29633.3	0.953896	29634	0.961395	29633.9	0.999376	29634.2	0.949786	29634.1	0.967066	29634.1	0.952604	29634	0.977964	29633.8	0.971083	29632.9	0.9808	29633.8	0.973588	29633.2	0.97586	29634	0.976395	29633.8	0.977043	29634	0.930465	29347.7	0.937968	29347.6	0.962229	29283.6	0.981412	29283.6
	29637.3	0.978768	1.00138	29637.3	0.972669	29637.2	0.971142	0.997014	29637.2	0.973839	29348.2	1.0077	29637.5	0.80991	29637.4	0.954901	29638	0.962744	29638	0.994296	29638.2	0.949366	29638.2	0.969842	29638.1	0.95904	29638.1	0.977147	29637.9	0.970721	29637	0.979406	29637.9	0.972668	29637.3	0.975127	29638	0.976978	29637.8	0.977327	29638.1	0.93644	29349.1	0.937469	29349.1	0.958523	29284.7	0.876598	29284.7
	29641.3	0.978563	1.00138	29641.3	0.971285	29641.3	0.971036	0.997127	29641.3	0.97326	29349.7	1.00651	29641.5	0.781786	29641.5	0.955684	29642.1	0.962797	29642	0.994617	29642.3	0.950741	29642.3	0.968745	29642.2	0.957408	29642.2	0.977684	29642	0.971164	29641	0.978903	29642	0.971097	29641.4	0.974275	29642.1	0.976404	29641.9	0.977196	29642.2	0.937121	29350.6	0.93667	29350.5	0.953919	29285.8	0.923963	29285.8
	29645.4	0.978077	1.0011	29645.4	0.970877	29645.4	0.971215	0.997528	29645.4	0.971946	29351.1	1.00564	29645.6	0.782602	29645.6	0.947527	29646.2	0.962933	29646.1	0.995313	29646.4	0.950229	29646.4	0.971016	29646.3	0.958181	29646.3	0.975744	29646.1	0.971277	29645.1	0.979484	29646.1	0.969686	29645.4	0.973768	29646.2	0.975856	29646	0.977583	29646.3	0.933996	29352.1	0.94299	29352	0.95077	29286.8	0.948981	29286.9
	29649.6	0.976995	1.00023	29649.6	0.970595	29649.5	0.97085	0.997385	29649.5	0.97177	29352.6	1.0042	29649.7	0.807519	29649.7	0.954864	29650.3	0.962498	29650.2	0.99462	29650.5	0.948679	29650.5	0.970409	29650.4	0.957604	29650.4	0.975214	29650.2	0.970913	29649.3	0.979292	29650.2	0.968774	29649.6	0.971936	29650.3	0.974789	29650.1	0.9774	29650.4	0.93508	29353.5	0.939622	29353.4	0.945736	29287.9	0.908676	29288
	29653.7	0.9763	0.999745	29653.7	0.969454	29653.7	0.971028	0.997784	29653.7	0.97071	29354.1	1.00326	29653.9	0.79017	29653.8	0.94649	29654.4	0.962363	29654.4	0.995447	29654.6	0.950703	29654.6	0.970821	29654.5	0.955183	29654.5	0.974268	29654.3	0.970929	29653.4	0.979124	29654.3	0.967984	29653.7	0.970729	29654.4	0.973727	29654.3	0.976666	29654.5	0.934464	29355	0.941479	29354.9	0.942779	29289.1	0.973866	29289.1
	29657.8	0.975511	0.999166	29657.8	0.969548	29657.8	0.971802	0.998781	29657.8	0.970941	29355.5	1.00237	29658	0.812904	29658	0.953836	29658.6	0.963555	29658.5	0.994491	29658.8	0.950679	29658.8	0.970597	29658.7	0.958328	29658.7	0.973213	29658.5	0.971254	29657.5	0.979761	29658.5	0.967738	29657.8	0.969192	29658.6	0.97371	29658.4	0.977115	29658.7	0.934164	29356.5	0.942286	29356.4	0.940054	29290.2	1.03516	29290.2
	29662	0.974704	0.99857	29662	0.969257	29662	0.973308	1.00051	29662	0.970591	29357	1.00162	29662.2	0.789283	29662.1	0.955891	29662.8	0.965278	29662.7	0.994785	29663	0.953252	29662.9	0.967573	29662.9	0.958177	29662.8	0.972416	29662.6	0.970883	29661.7	0.978758	29662.6	0.967784	29662	0.969126	29662.7	0.972764	29662.6	0.977008	29662.8	0.938621	29357.9	0.943846	29357.8	0.936804	29291.4	0.910005	29291.4
	29666.2	0.974027	0.998104	29666.2	0.96891	29666.2	0.975297	1.00272	29666.2	0.971468	29358.5	1.00096	29666.4	0.813707	29666.3	0.958039	29666.9	0.966685	29666.9	0.995189	29667.2	0.950986	29667.1	0.967417	29667	0.957325	29667	0.972284	29666.8	0.970994	29665.9	0.979221	29666.8	0.967991	29666.2	0.968251	29666.9	0.972396	29666.8	0.976724	29667	0.932056	29359.4	0.944452	29359.4	0.934092	29292.5	0.894172	29292.5
	29670.4	0.973968	0.998258	29670.4	0.968108	29670.4	0.977053	1.0047	29670.4	0.970412	29360	1.00062	29670.6	0.815286	29670.5	0.954899	29671.2	0.967453	29671.1	0.995557	29671.4	0.952544	29671.3	0.9699	29671.3	0.95547	29671.2	0.972456	29671	0.971221	29670.1	0.977509	29671	0.968486	29670.4	0.967616	29671.1	0.971609	29671	0.976765	29671.2	0.932027	29361	0.946843	29360.9	0.931925	29293.6	0.933725	29293.6
	29674.6	0.973236	0.99774	29674.6	0.968878	29674.6	0.976632	1.00451	29674.6	0.970807	29361.5	1.00033	29674.8	0.829349	29674.8	0.965299	29675.4	0.96698	29675.3	0.995591	29675.6	0.955351	29675.6	0.969894	29675.5	0.957419	29675.5	0.974101	29675.3	0.971101	29674.3	0.977512	29675.3	0.968556	29674.6	0.96756	29675.4	0.9712	29675.2	0.976367	29675.5	0.933087	29362.4	0.948357	29362.3	0.929425	29294.7	0.794494	29294.7
	29678.9	0.972682	0.9974	29678.9	0.969175	29678.9	0.974297	1.0024	29678.9	0.970857	29363	0.999943	29679.1	0.787689	29679	0.960765	29679.6	0.964308	29679.6	0.994159	29679.8	0.953283	29679.8	0.968482	29679.7	0.95872	29679.7	0.974869	29679.5	0.970664	29678.6	0.97782	29679.5	0.968872	29678.9	0.96788	29679.6	0.97093	29679.5	0.975922	29679.7	0.928721	29363.9	0.950177	29363.9	0.927586	29295.9	0.951378	29295.9
	29683.1	0.972356	0.997289	29683.1	0.969485	29683.1	0.969713	0.99804	29683.1	0.970404	29364.5	0.999962	29683.3	0.812996	29683.3	0.95961	29683.9	0.960398	29683.8	0.994001	29684.1	0.952614	29684.1	0.965607	29684	0.959056	29684	0.975317	29683.8	0.969797	29682.8	0.978383	29683.8	0.969326	29683.2	0.967973	29683.9	0.970122	29683.7	0.975334	29684	0.932516	29365.5	0.953842	29365.4	0.926376	29297.1	0.939468	29297.1
	29687.4	0.972362	0.997511	29687.4	0.96932	29687.4	0.965099	0.993653	29687.4	0.97051	29366	1.00005	29687.6	0.794915	29687.5	0.95769	29688.2	0.956368	29688.1	0.99351	29688.4	0.951062	29688.4	0.967033	29688.3	0.958805	29688.3	0.975545	29688.1	0.969165	29687.1	0.978302	29688.1	0.969695	29687.4	0.96916	29688.2	0.969819	29688	0.975385	29688.2	0.933673	29367	0.955237	29366.9	0.925201	29298.2	0.908464	29298.2
	29691.7	0.972307	0.997672	29691.7	0.968902	29691.7	0.961235	0.990016	29691.7	0.970957	29367.5	1.00005	29691.9	0.80532	29691.9	0.954327	29692.5	0.953343	29692.4	0.99173	29692.7	0.953644	29692.7	0.970169	29692.6	0.958765	29692.6	0.975454	29692.4	0.968881	29691.4	0.978217	29692.4	0.970344	29691.7	0.970082	29692.5	0.969337	29692.3	0.974953	29692.6	0.932055	29368.5	0.958041	29368.4	0.924431	29299.4	0.957099	29299.4
	29696.1	0.972408	0.997992	29696.1	0.969803	29696	0.959467	0.988476	29696	0.970497	29369.1	1.00027	29696.3	0.735786	29696.2	0.954187	29696.8	0.950038	29696.7	0.999675	29697	0.953302	29697	0.97068	29696.9	0.956189	29696.9	0.974921	29696.7	0.968941	29695.8	0.976263	29696.7	0.971066	29696.1	0.970597	29696.8	0.968383	29696.6	0.973789	29696.9	0.935702	29370	0.961022	29369.9	0.923944	29300.6	0.974244	29300.5
	29700.4	0.97287	0.998673	29700.4	0.969167	29700.4	0.958533	0.987771	29700.4	0.971471	29370.6	1.00065	29700.6	0.793008	29700.5	0.953809	29701.1	0.951277	29701.1	0.992488	29701.4	0.953635	29701.3	0.968468	29701.2	0.959036	29701.2	0.974787	29701	0.968377	29700.1	0.97711	29701	0.971764	29700.4	0.971905	29701.1	0.969538	29701	0.97497	29701.2	0.929797	29371.6	0.962238	29371.5	0.923915	29301.7	0.85707	29301.7
	29704.8	0.97308	0.999102	29704.8	0.969879	29704.7	0.959621	0.989087	29704.7	0.971284	29372.2	1.00113	29705	0.801834	29704.9	0.964963	29705.5	0.952227	29705.4	0.992354	29705.7	0.952008	29705.7	0.968712	29705.6	0.961827	29705.6	0.974517	29705.4	0.968502	29704.5	0.977138	29705.4	0.971812	29704.8	0.972006	29705.5	0.96988	29705.3	0.975054	29705.6	0.931706	29373.2	0.963088	29373.1	0.923786	29303	0.91375	29303
	29709.1	0.973454	0.999696	29709.1	0.969651	29709.1	0.961568	0.991263	29709.1	0.970675	29373.7	1.00145	29709.3	0.812457	29709.3	0.960357	29709.9	0.953935	29709.8	0.993553	29710.1	0.949206	29710.1	0.969305	29710	0.960709	29710	0.973776	29709.8	0.968603	29708.8	0.976488	29709.8	0.972124	29709.2	0.972351	29709.9	0.969989	29709.7	0.97476	29710	0.930951	29374.8	0.965013	29374.7	0.924416	29304.1	0.857905	29304.1
	29713.5	0.973503	0.999967	29713.5	0.969793	29713.5	0.964237	0.994162	29713.5	0.970543	29375.3	1.00222	29713.7	0.792938	29713.7	0.960674	29714.3	0.956593	29714.2	0.992405	29714.5	0.949784	29714.5	0.969712	29714.4	0.961686	29714.4	0.973727	29714.2	0.969005	29713.2	0.97555	29714.2	0.971985	29713.6	0.972744	29714.3	0.970612	29714.1	0.974638	29714.4	0.934385	29376.3	0.965965	29376.2	0.924512	29305.3	0.876789	29305.3
	29718	0.973522	1.00021	29718	0.969681	29717.9	0.967961	0.998117	29717.9	0.9705	29376.8	1.00258	29718.2	0.814521	29718.1	0.964597	29718.7	0.959508	29718.6	0.993254	29718.9	0.950448	29718.9	0.96891	29718.8	0.962019	29718.8	0.972494	29718.6	0.969939	29717.7	0.975706	29718.6	0.971818	29718	0.972569	29718.7	0.971116	29718.5	0.974317	29718.8	0.9308	29377.8	0.965721	29377.7	0.925705	29306.6	0.801276	29306.6
	29722.4	0.973161	1.00007	29722.4	0.968922	29722.4	0.970509	1.0009	29722.4	0.970009	29378.4	1.00339	29722.6	0.827227	29722.5	0.965275	29723.1	0.961819	29723.1	0.993029	29723.4	0.950814	29723.3	0.969929	29723.2	0.962988	29723.2	0.972873	29723	0.970681	29722.1	0.974963	29723	0.971422	29722.4	0.972391	29723.1	0.971569	29723	0.974333	29723.2	0.933074	29379.4	0.964379	29379.3	0.925726	29307.7	0.842311	29307.8
	29726.9	0.972899	1.00003	29726.9	0.968367	29726.8	0.973027	1.00365	29726.8	0.970696	29379.9	1.0033	29727	0.817031	29727	0.967462	29727.6	0.963602	29727.5	0.990815	29727.8	0.949492	29727.8	0.966606	29727.7	0.962428	29727.7	0.972588	29727.5	0.971085	29726.6	0.974599	29727.5	0.971105	29726.9	0.972169	29727.6	0.972017	29727.4	0.973922	29727.7	0.936079	29381	0.965303	29380.9	0.927403	29309	0.885144	29309
	29731.3	0.972515	0.999873	29731.3	0.967884	29731.3	0.974735	1.00558	29731.3	0.969702	29381.6	1.00349	29731.5	0.818565	29731.4	0.95725	29732.1	0.965201	29732	0.992493	29732.3	0.95038	29732.3	0.970414	29732.2	0.962087	29732.2	0.972765	29732	0.971873	29731	0.97469	29732	0.970832	29731.3	0.971563	29732.1	0.972855	29731.9	0.974179	29732.1	0.933814	29382.7	0.963276	29382.6	0.928494	29310.3	0.826526	29310.3
	29735.8	0.971931	0.999515	29735.8	0.967424	29735.8	0.97587	1.00695	29735.8	0.969055	29383.2	1.00368	29736	0.840701	29735.9	0.962241	29736.6	0.96603	29736.5	0.991616	29736.8	0.951112	29736.7	0.969247	29736.7	0.962092	29736.7	0.971653	29736.5	0.972649	29735.5	0.975072	29736.5	0.970544	29735.8	0.971006	29736.6	0.972991	29736.4	0.973623	29736.6	0.934202	29384.2	0.963224	29384.2	0.929257	29311.5	0.929999	29311.5
	29740.3	0.971422	0.999232	29740.3	0.967409	29740.3	0.975807	1.00712	29740.3	0.968887	29384.8	1.00344	29740.5	0.819926	29740.5	0.968481	29741.1	0.966011	29741	0.990906	29741.3	0.951311	29741.3	0.969339	29741.2	0.961609	29741.2	0.970121	29741	0.972749	29740	0.975002	29741	0.970755	29740.3	0.971261	29741.1	0.973429	29740.9	0.973797	29741.2	0.932095	29385.8	0.960553	29385.7	0.93097	29312.7	0.885675	29312.7
	29744.9	0.970905	0.998944	29744.9	0.966914	29744.8	0.975703	1.00725	29744.8	0.969044	29386.4	1.00333	29745.1	0.815178	29745	0.963598	29745.6	0.965911	29745.6	0.990822	29745.8	0.949607	29745.8	0.968706	29745.7	0.963672	29745.7	0.970542	29745.5	0.973083	29744.6	0.974922	29745.5	0.9707	29744.9	0.969616	29745.6	0.973377	29745.4	0.973941	29745.7	0.933428	29387.4	0.958238	29387.4	0.932308	29314	1.03631	29314
	29749.4	0.970169	0.998436	29749.4	0.967669	29749.4	0.976093	1.00787	29749.4	0.967321	29388	1.00271	29749.6	0.825596	29749.5	0.966543	29750.2	0.966012	29750.1	0.990745	29750.4	0.949787	29750.3	0.970571	29750.3	0.963404	29750.3	0.970268	29750	0.972671	29749.1	0.974971	29750	0.970598	29749.4	0.969727	29750.2	0.973558	29750	0.974458	29750.2	0.935932	29389	0.956645	29389	0.933955	29315.2	0.870876	29315.2
	29754	0.969672	0.998168	29754	0.966955	29754	0.975692	1.00771	29754	0.967728	29389.6	1.00232	29754.2	0.815637	29754.1	0.96744	29754.7	0.965683	29754.7	0.991224	29754.9	0.949069	29754.9	0.97025	29754.8	0.963627	29754.8	0.970706	29754.6	0.972782	29753.7	0.974184	29754.6	0.970409	29754	0.968909	29754.7	0.973644	29754.6	0.973843	29754.8	0.934387	29390.7	0.953586	29390.6	0.935583	29316.5	0.879388	29316.5
	29758.6	0.969326	0.998052	29758.6	0.966741	29758.6	0.973843	1.00609	29758.6	0.967341	29391.2	1.00165	29758.8	0.841208	29758.7	0.957985	29759.3	0.964091	29759.3	0.990462	29759.5	0.949769	29759.5	0.968707	29759.4	0.964402	29759.4	0.970202	29759.2	0.972156	29758.3	0.974432	29759.2	0.97021	29758.6	0.968946	29759.3	0.973373	29759.2	0.973671	29759.4	0.93512	29392.3	0.951205	29392.2	0.937299	29317.8	0.875366	29317.8
	29763.2	0.96918	0.998137	29763.2	0.966133	29763.2	0.971406	1.00389	29763.2	0.967434	29392.9	1.00061	29763.4	0.813715	29763.3	0.963039	29763.9	0.96153	29763.9	0.989908	29764.1	0.949756	29764.1	0.971998	29764	0.96408	29764	0.970244	29763.8	0.971034	29762.9	0.973953	29763.8	0.970281	29763.2	0.967927	29763.9	0.973024	29763.8	0.973777	29764	0.936118	29394	0.949785	29393.9	0.93907	29319	0.930381	29319
	29767.8	0.968804	0.997993	29767.8	0.965784	29767.8	0.968248	1.00097	29767.8	0.966896	29394.5	0.999255	29768	0.795315	29767.9	0.964239	29768.6	0.958737	29768.5	0.989992	29768.8	0.950478	29768.7	0.970688	29768.7	0.965422	29768.7	0.969818	29768.4	0.97034	29767.5	0.974712	29768.4	0.970154	29767.8	0.967944	29768.6	0.97242	29768.4	0.974129	29768.6	0.933899	29395.6	0.946901	29395.6	0.940829	29320.3	0.834137	29320.3
	29772.5	0.969081	0.998502	29772.5	0.964949	29772.4	0.965472	0.998429	29772.4	0.967164	29396.2	0.998108	29772.7	0.850474	29772.6	0.956399	29773.2	0.956572	29773.2	0.989329	29773.4	0.950363	29773.4	0.96829	29773.3	0.966431	29773.3	0.97085	29773.1	0.969651	29772.2	0.973572	29773.1	0.969988	29772.5	0.967518	29773.2	0.972202	29773	0.974027	29773.3	0.935081	29397.3	0.945253	29397.2	0.942134	29321.6	0.91696	29321.6
	29777.1	0.969292	0.998947	29777.1	0.96513	29777.1	0.963145	0.996338	29777.1	0.966501	29397.8	0.996893	29777.3	0.837753	29777.2	0.95785	29777.9	0.954547	29777.8	0.990148	29778.1	0.953297	29778.1	0.967652	29778	0.964617	29778	0.970373	29777.8	0.967998	29776.8	0.973088	29777.8	0.969821	29777.1	0.967945	29777.9	0.971456	29777.7	0.974055	29777.9	0.936198	29399	0.944746	29398.9	0.943552	29322.9	0.910886	29322.9
	29781.8	0.969401	0.99929	29781.8	0.965177	29781.8	0.960868	0.994298	29781.8	0.966624	29399.5	0.995408	29782	0.795736	29781.9	0.960717	29782.6	0.952188	29782.5	0.989678	29782.8	0.95093	29782.7	0.969289	29782.7	0.966661	29782.6	0.970876	29782.4	0.967998	29781.5	0.973308	29782.4	0.969676	29781.8	0.967753	29782.6	0.971001	29782.4	0.973519	29782.6	0.936382	29400.7	0.943404	29400.6	0.945573	29324.2	0.843365	29324.2
	29786.5	0.970136	1.00026	29786.5	0.964865	29786.5	0.959225	0.992892	29786.5	0.966348	29401.2	0.99394	29786.7	0.802274	29786.6	0.964051	29787.3	0.951213	29787.2	0.989747	29787.5	0.952296	29787.4	0.969112	29787.4	0.966047	29787.4	0.971109	29787.1	0.967128	29786.2	0.972861	29787.1	0.9693	29786.5	0.966581	29787.3	0.970267	29787.1	0.974299	29787.3	0.935377	29402.3	0.940338	29402.2	0.946006	29325.5	0.905372	29325.5
	29791.2	0.970115	1.00048	29791.2	0.96484	29791.2	0.958972	0.992876	29791.2	0.966186	29402.8	0.993282	29791.4	0.812312	29791.4	0.957326	29792	0.950989	29791.9	0.989234	29792.2	0.953563	29792.2	0.96817	29792.1	0.965056	29792.1	0.971375	29791.9	0.966105	29790.9	0.972781	29791.9	0.968884	29791.3	0.966852	29792	0.9702	29791.8	0.973445	29792.1	0.934473	29403.9	0.939172	29403.8	0.947499	29326.8	0.978903	29326.8
	29796	0.9702	1.0008	29796	0.965434	29796	0.95932	0.993463	29796	0.966787	29404.4	0.99134	29796.2	0.777926	29796.1	0.967551	29796.7	0.95162	29796.7	0.989366	29796.9	0.951578	29796.9	0.968203	29796.8	0.966149	29796.8	0.971181	29796.6	0.965703	29795.7	0.972447	29796.6	0.968606	29796	0.966722	29796.7	0.969854	29796.6	0.973409	29796.8	0.937791	29405.6	0.940582	29405.5	0.948667	29328.2	1.09559	29328.1
	29800.7	0.970141	1.00098	29800.7	0.965392	29800.7	0.960185	0.994566	29800.7	0.96582	29406.2	0.989658	29800.9	0.79358	29800.9	0.959537	29801.5	0.951774	29801.4	0.988522	29801.7	0.952695	29801.7	0.968848	29801.6	0.965651	29801.6	0.970864	29801.4	0.966212	29800.4	0.972457	29801.4	0.968234	29800.8	0.967308	29801.5	0.9695	29801.3	0.973311	29801.6	0.939139	29407.3	0.940136	29407.2	0.949332	29329.5	0.874742	29329.5
	29805.5	0.970077	1.00115	29805.5	0.9658	29805.5	0.960551	0.995171	29805.5	0.966832	29407.9	0.988601	29805.7	0.822039	29805.6	0.962961	29806.3	0.952508	29806.2	0.988693	29806.5	0.949832	29806.5	0.968586	29806.4	0.964678	29806.4	0.970071	29806.2	0.965861	29805.2	0.972888	29806.2	0.967775	29805.5	0.965558	29806.3	0.969112	29806.1	0.973044	29806.3	0.936163	29409.1	0.93954	29409	0.949712	29330.8	0.842955	29330.9
	29810.3	0.970214	1.00153	29810.3	0.965526	29810.3	0.961478	0.996337	29810.3	0.96614	29409.6	0.987024	29810.5	0.829141	29810.4	0.970113	29811.1	0.953562	29811	0.987315	29811.3	0.952551	29811.2	0.965929	29811.2	0.965866	29811.2	0.969006	29811	0.966267	29810	0.971835	29811	0.96702	29810.3	0.965846	29811.1	0.968765	29810.9	0.972747	29811.1	0.935663	29410.8	0.938158	29410.7	0.95072	29332.2	0.860485	29332.2
	29815.1	0.969605	1.00116	29815.1	0.96604	29815.1	0.963385	0.998483	29815.1	0.966357	29411.4	0.985849	29815.3	0.796141	29815.3	0.963527	29815.9	0.955831	29815.8	0.987952	29816.1	0.952162	29816.1	0.966595	29816	0.967072	29816	0.968206	29815.8	0.966539	29814.8	0.971689	29815.8	0.966228	29815.2	0.965682	29815.9	0.968787	29815.7	0.972174	29816	0.935609	29412.5	0.938821	29412.4	0.950643	29333.6	0.927352	29333.6
	29820	0.969332	1.00113	29820	0.965444	29820	0.966083	1.00142	29820	0.96597	29413.1	0.984691	29820.2	0.787302	29820.1	0.962094	29820.7	0.957607	29820.7	0.986668	29820.9	0.952204	29820.9	0.966063	29820.8	0.96672	29820.8	0.967836	29820.6	0.966949	29819.7	0.971128	29820.6	0.966245	29820	0.965567	29820.7	0.968642	29820.6	0.972525	29820.8	0.936408	29414.2	0.936108	29414.1	0.949948	29334.9	0.865046	29334.9
	29824.8	0.968983	1.00102	29824.8	0.96515	29824.8	0.968039	1.00362	29824.8	0.965056	29414.8	0.984213	29825	0.853621	29825	0.964922	29825.6	0.95938	29825.5	0.986673	29825.8	0.956221	29825.8	0.96581	29825.7	0.967481	29825.7	0.967591	29825.5	0.967348	29824.5	0.970579	29825.5	0.966187	29824.8	0.964593	29825.6	0.968831	29825.4	0.972236	29825.7	0.939948	29416	0.93476	29415.9	0.949827	29336.3	0.927607	29336.3
	29829.7	0.968517	1.0008	29829.7	0.964711	29829.7	0.969571	1.00539	29829.7	0.966079	29416.5	0.983259	29829.9	0.83688	29829.8	0.962513	29830.5	0.96052	29830.4	0.986733	29830.7	0.953844	29830.6	0.967297	29830.6	0.965498	29830.5	0.967267	29830.3	0.967343	29829.4	0.97127	29830.3	0.9658	29829.7	0.96508	29830.5	0.968936	29830.3	0.972258	29830.5	0.937541	29417.7	0.933703	29417.6	0.949413	29337.7	0.792326	29337.7
	29834.6	0.967323	0.999847	29834.6	0.965655	29834.6	0.969883	1.00594	29834.6	0.966574	29418.3	0.98262	29834.8	0.799112	29834.7	0.963366	29835.4	0.960606	29835.3	0.986553	29835.6	0.954919	29835.5	0.967535	29835.5	0.967851	29835.4	0.966642	29835.2	0.967443	29834.3	0.970533	29835.2	0.965458	29834.6	0.963803	29835.3	0.969037	29835.2	0.971845	29835.4	0.940708	29419.5	0.932351	29419.4	0.948286	29339.1	0.959301	29339.1
	29839.5	0.967114	0.999884	29839.5	0.965226	29839.5	0.969658	1.00596	29839.5	0.965298	29420	0.981972	29839.7	0.816844	29839.6	0.963301	29840.3	0.960371	29840.2	0.988309	29840.5	0.951921	29840.4	0.968586	29840.4	0.96845	29840.4	0.966658	29840.1	0.967817	29839.2	0.970914	29840.1	0.965152	29839.5	0.96379	29840.3	0.969168	29840.1	0.971933	29840.3	0.94106	29421.2	0.930819	29421.2	0.947287	29340.5	0.879787	29340.5
	29844.5	0.966691	0.999706	29844.5	0.96395	29844.4	0.968073	1.00461	29844.4	0.966067	29421.8	0.981869	29844.7	0.826422	29844.6	0.961357	29845.2	0.959052	29845.1	0.986693	29845.4	0.951109	29845.4	0.965189	29845.3	0.969058	29845.3	0.966954	29845.1	0.967791	29844.2	0.97064	29845.1	0.96481	29844.5	0.962733	29845.2	0.969494	29845	0.971599	29845.3	0.942739	29423	0.929542	29422.9	0.946163	29341.9	0.847213	29341.9
	29849.4	0.96625	0.999511	29849.4	0.963879	29849.4	0.966657	1.00344	29849.4	0.965432	29423.5	0.981658	29849.6	0.78014	29849.5	0.959449	29850.2	0.957362	29850.1	0.986399	29850.4	0.951063	29850.3	0.968117	29850.3	0.970851	29850.2	0.967029	29850	0.967897	29849.1	0.969991	29850	0.964859	29849.4	0.962606	29850.1	0.96944	29850	0.970788	29850.2	0.943668	29424.7	0.927786	29424.7	0.944639	29343.3	0.831942	29343.3
	29854.4	0.965873	0.999382	29854.4	0.963321	29854.3	0.964746	1.00177	29854.3	0.965146	29425.3	0.981636	29854.6	0.826709	29854.5	0.966261	29855.1	0.956111	29855.1	0.987808	29855.3	0.953811	29855.3	0.966746	29855.2	0.967103	29855.2	0.967404	29855	0.966928	29854.1	0.969899	29855	0.964773	29854.4	0.962091	29855.1	0.969581	29855	0.970805	29855.2	0.939161	29426.5	0.925412	29426.4	0.942594	29344.7	0.83908	29344.7
	29859.4	0.965547	0.999303	29859.4	0.96342	29859.3	0.963227	1.00049	29859.3	0.964556	29427	0.981591	29859.6	0.773666	29859.5	0.959985	29860.1	0.955226	29860.1	0.98546	29860.3	0.952095	29860.3	0.966533	29860.2	0.969764	29860.2	0.967264	29860	0.966636	29859.1	0.969287	29860	0.965111	29859.4	0.961603	29860.1	0.969924	29859.9	0.970127	29860.2	0.942265	29428.3	0.925179	29428.2	0.94075	29346.1	0.862704	29346.1
	29864.4	0.965643	0.999649	29864.4	0.962121	29864.3	0.961719	0.99923	29864.3	0.96438	29428.9	0.981865	29864.6	0.842286	29864.5	0.966101	29865.1	0.953332	29865.1	0.986325	29865.3	0.950415	29865.3	0.967103	29865.2	0.971017	29865.2	0.966024	29865	0.966441	29864.1	0.969085	29865	0.96533	29864.4	0.962142	29865.1	0.969794	29865	0.970749	29865.2	0.936848	29430.1	0.923524	29430	0.938397	29347.5	0.870624	29347.5
	29869.4	0.965253	0.999509	29869.4	0.962609	29869.4	0.960228	0.997982	29869.4	0.964188	29430.7	0.981973	29869.6	0.835351	29869.5	0.962204	29870.1	0.952143	29870.1	0.985468	29870.4	0.95269	29870.3	0.967967	29870.2	0.971358	29870.2	0.966697	29870	0.966336	29869.1	0.970562	29870	0.965312	29869.4	0.961473	29870.1	0.969826	29870	0.970799	29870.2	0.937728	29431.9	0.924512	29431.8	0.937138	29348.9	0.895878	29348.9
	29874.5	0.965354	0.99986	29874.5	0.961864	29874.4	0.959452	0.997449	29874.4	0.963462	29432.5	0.981886	29874.6	0.758801	29874.6	0.960736	29875.2	0.951598	29875.1	0.985901	29875.4	0.949417	29875.4	0.965879	29875.3	0.968003	29875.3	0.966352	29875.1	0.966016	29874.2	0.969525	29875.1	0.965766	29874.5	0.961272	29875.2	0.970208	29875	0.970483	29875.3	0.936922	29433.7	0.922078	29433.7	0.934488	29350.4	0.772717	29350.4
	29879.5	0.965412	1.00017	29879.5	0.963073	29879.5	0.959628	0.997868	29879.5	0.964076	29434.3	0.98223	29879.7	0.773746	29879.6	0.964162	29880.3	0.952038	29880.2	0.986241	29880.5	0.949846	29880.4	0.965309	29880.4	0.969927	29880.3	0.966328	29880.1	0.96552	29879.2	0.969463	29880.1	0.966122	29879.5	0.96256	29880.3	0.97037	29880.1	0.969847	29880.3	0.940708	29435.6	0.921963	29435.5	0.932742	29351.9	1.08487	29351.8
	29884.6	0.965079	1.00009	29884.6	0.962938	29884.6	0.960403	0.998887	29884.6	0.96404	29436.1	0.982257	29884.8	0.776449	29884.7	0.958638	29885.3	0.953087	29885.3	0.986081	29885.6	0.954881	29885.5	0.966315	29885.4	0.969458	29885.4	0.966104	29885.2	0.965704	29884.3	0.968585	29885.2	0.966041	29884.6	0.964259	29885.3	0.970446	29885.2	0.970112	29885.4	0.941829	29437.4	0.920861	29437.3	0.929828	29353.3	0.898448	29353.3
	29889.7	0.965362	1.00062	29889.7	0.961591	29889.7	0.9614	1.00013	29889.7	0.963257	29437.9	0.982522	29889.9	0.770394	29889.8	0.957853	29890.5	0.953659	29890.4	0.986645	29890.7	0.952487	29890.6	0.966368	29890.6	0.971263	29890.5	0.965991	29890.3	0.965349	29889.4	0.968321	29890.3	0.966289	29889.7	0.96232	29890.4	0.970389	29890.3	0.969467	29890.5	0.940926	29439.2	0.921397	29439.1	0.928652	29354.8	0.827041	29354.8
	29894.8	0.964981	1.0005	29894.8	0.961834	29894.8	0.962824	1.0018	29894.8	0.962925	29439.7	0.982594	29895	0.769654	29894.9	0.961004	29895.6	0.95487	29895.5	0.984396	29895.8	0.953724	29895.8	0.96609	29895.7	0.97366	29895.7	0.965275	29895.5	0.965614	29894.5	0.967009	29895.5	0.966043	29894.8	0.961424	29895.6	0.970419	29895.4	0.96927	29895.6	0.944447	29441	0.921501	29440.9	0.926506	29356.3	0.83908	29356.2
	29900	0.964854	1.00063	29900	0.96132	29899.9	0.963703	1.00292	29899.9	0.963225	29441.5	0.982687	29900.2	0.834383	29900.1	0.956796	29900.7	0.955642	29900.7	0.985056	29900.9	0.948703	29900.9	0.967955	29900.8	0.969087	29900.8	0.964659	29900.6	0.965306	29899.7	0.967458	29900.6	0.966213	29900	0.963324	29900.7	0.970148	29900.5	0.969232	29900.8	0.94397	29442.8	0.921541	29442.7	0.923889	29357.7	0.905287	29357.7
	29905.1	0.9649	1.00093	29905.1	0.960383	29905.1	0.963796	1.00326	29905.1	0.96159	29443.3	0.98237	29905.3	0.77968	29905.3	0.961858	29905.9	0.955383	29905.8	0.984783	29906.1	0.95217	29906.1	0.965322	29906	0.969909	29906	0.964355	29905.8	0.965313	29904.8	0.967278	29905.8	0.965628	29905.1	0.963193	29905.9	0.969775	29905.7	0.968826	29906	0.940771	29444.7	0.922707	29444.6	0.921516	29359.2	0.798978	29359.2
	29910.3	0.964746	1.00103	29910.3	0.960533	29910.3	0.962686	1.00239	29910.3	0.962105	29445.2	0.98244	29910.5	0.747595	29910.4	0.952336	29911.1	0.954316	29911	0.984385	29911.3	0.952774	29911.2	0.964806	29911.2	0.971439	29911.1	0.963468	29910.9	0.96461	29910	0.967722	29910.9	0.965701	29910.3	0.961107	29911.1	0.969673	29910.9	0.968499	29911.1	0.940486	29446.5	0.922037	29446.5	0.919999	29360.6	0.854096	29360.6
	29915.5	0.964457	1.001	29915.5	0.960414	29915.5	0.961719	1.00167	29915.5	0.962024	29447.1	0.981854	29915.7	0.778314	29915.6	0.951974	29916.3	0.95328	29916.2	0.983996	29916.5	0.951598	29916.4	0.966396	29916.4	0.97159	29916.3	0.963616	29916.1	0.9646	29915.2	0.967122	29916.1	0.964991	29915.5	0.962053	29916.3	0.969577	29916.1	0.968301	29916.3	0.941238	29448.4	0.924328	29448.3	0.918792	29362.2	0.87065	29362.2
	29920.7	0.963858	1.00066	29920.7	0.961655	29920.7	0.961037	1.00123	29920.7	0.962198	29448.8	0.981398	29920.9	0.769978	29920.8	0.946208	29921.5	0.952728	29921.4	0.983959	29921.7	0.95121	29921.7	0.967169	29921.6	0.971196	29921.6	0.962901	29921.4	0.964383	29920.4	0.967132	29921.4	0.964621	29920.7	0.960582	29921.5	0.96956	29921.3	0.968285	29921.5	0.940078	29450.2	0.923421	29450.1	0.916727	29363.7	0.792061	29363.7
	29926	0.963529	1.00059	29926	0.960131	29925.9	0.961261	1.0017	29925.9	0.962118	29450.7	0.980927	29926.2	0.766738	29926.1	0.950709	29926.7	0.952998	29926.7	0.984223	29926.9	0.950821	29926.9	0.966154	29926.8	0.970085	29926.8	0.962402	29926.6	0.964395	29925.7	0.966464	29926.6	0.964194	29926	0.960407	29926.7	0.969403	29926.5	0.968224	29926.8	0.939044	29452.2	0.924798	29452.1	0.915177	29365.2	0.823198	29365.2
	29931.2	0.963113	1.00043	29931.2	0.960254	29931.2	0.963022	1.00371	29931.2	0.961565	29452.7	0.980053	29931.4	0.74444	29931.3	0.949365	29932	0.954607	29931.9	0.984086	29932.2	0.952103	29932.1	0.964814	29932.1	0.970423	29932.1	0.962527	29931.9	0.963893	29930.9	0.965672	29931.9	0.96374	29931.2	0.960397	29932	0.968751	29931.8	0.96749	29932	0.934651	29454	0.924558	29453.9	0.913258	29366.7	0.870051	29366.7
	29936.5	0.96255	1.00013	29936.5	0.959177	29936.5	0.964018	1.00495	29936.5	0.961993	29454.6	0.979284	29936.7	0.77331	29936.6	0.947829	29937.2	0.95559	29937.2	0.983104	29937.5	0.949681	29937.4	0.966606	29937.3	0.970783	29937.3	0.961299	29937.1	0.963929	29936.2	0.966235	29937.1	0.963371	29936.5	0.959508	29937.2	0.968655	29937.1	0.967525	29937.3	0.939938	29455.9	0.925421	29455.8	0.912181	29368.2	0.837053	29368.2
	29941.8	0.962161	1	29941.8	0.960027	29941.8	0.964573	1.00575	29941.8	0.961393	29456.4	0.9783	29942	0.74307	29941.9	0.947766	29942.5	0.955784	29942.5	0.983311	29942.8	0.94914	29942.7	0.966517	29942.6	0.970891	29942.6	0.960995	29942.4	0.96338	29941.5	0.965723	29942.4	0.96292	29941.8	0.959696	29942.5	0.96821	29942.4	0.96696	29942.6	0.933779	29457.8	0.927185	29457.7	0.911053	29369.8	0.808507	29369.8
	29947.1	0.961861	0.999963	29947.1	0.960082	29947.1	0.963882	1.00531	29947.1	0.961152	29458.4	0.977205	29947.3	0.74325	29947.2	0.93924	29947.9	0.955331	29947.8	0.984006	29948.1	0.946426	29948	0.96248	29948	0.969206	29947.9	0.960557	29947.7	0.963155	29946.8	0.964993	29947.7	0.962502	29947.1	0.959572	29947.8	0.967429	29947.7	0.966365	29947.9	0.930017	29459.7	0.928236	29459.6	0.910053	29371.2	0.802715	29371.3
	29952.4	0.961412	0.999777	29952.4	0.959536	29952.4	0.962657	1.00433	29952.4	0.961441	29460.2	0.976197	29952.6	0.744778	29952.6	0.94333	29953.2	0.953712	29953.1	0.982856	29953.4	0.949461	29953.4	0.964382	29953.3	0.969079	29953.3	0.960575	29953.1	0.963042	29952.1	0.965305	29953.1	0.962125	29952.5	0.960274	29953.2	0.967168	29953	0.966694	29953.3	0.929831	29461.6	0.929484	29461.4	0.909701	29372.8	0.693098	29372.9
	29957.8	0.960974	0.999603	29957.8	0.959472	29957.8	0.961201	1.00312	29957.8	0.960938	29462.1	0.974789	29958	0.777105	29957.9	0.941489	29958.5	0.95235	29958.5	0.983435	29958.7	0.948887	29958.7	0.95986	29958.6	0.968294	29958.6	0.960139	29958.4	0.962119	29957.5	0.964523	29958.4	0.961849	29957.8	0.957027	29958.5	0.96712	29958.4	0.965458	29958.6	0.931277	29463.5	0.929373	29463.3	0.908525	29374.4	0.817206	29374.4
	29963.2	0.960583	0.999476	29963.2	0.959879	29963.1	0.959016	1.00118	29963.1	0.961303	29464	0.973613	29963.4	0.707458	29963.3	0.93466	29963.9	0.951016	29963.8	0.982447	29964.1	0.947683	29964.1	0.963794	29964	0.968255	29964	0.960275	29963.8	0.961811	29962.9	0.965248	29963.8	0.961604	29963.2	0.955717	29963.9	0.966543	29963.7	0.965702	29964	0.928247	29465.4	0.929595	29465.3	0.908218	29375.9	0.831597	29375.9
	29968.6	0.960979	1.00014	29968.6	0.959007	29968.5	0.958216	1.00063	29968.5	0.960889	29466	0.972202	29968.8	0.667322	29968.7	0.934628	29969.3	0.95078	29969.2	0.9834	29969.5	0.947988	29969.5	0.964001	29969.4	0.966675	29969.4	0.960763	29969.2	0.96133	29968.3	0.964319	29969.2	0.961105	29968.6	0.958364	29969.3	0.966492	29969.1	0.965104	29969.4	0.930929	29467.3	0.929397	29467.3	0.907818	29377.5	0.802373	29377.5
	29974	0.960797	1.00022	29974	0.958041	29973.9	0.957382	1.00004	29973.9	0.960481	29467.9	0.971076	29974.2	0.694881	29974.1	0.931295	29974.7	0.950012	29974.6	0.983498	29974.9	0.948233	29974.9	0.964448	29974.8	0.968784	29974.8	0.960623	29974.6	0.960937	29973.7	0.963531	29974.6	0.960997	29974	0.956791	29974.7	0.966223	29974.5	0.964255	29974.8	0.933404	29469.3	0.927529	29469.2	0.907075	29379.1	1.06985	29379.1
	29979.4	0.960639	1.00033	29979.4	0.958279	29979.4	0.95599	0.9989	29979.4	0.96005	29469.8	0.96969	29979.6	0.735294	29979.5	0.929416	29980.1	0.948901	29980.1	0.982926	29980.3	0.948265	29980.3	0.966166	29980.2	0.965463	29980.2	0.960545	29980	0.960281	29979.1	0.963769	29980	0.960751	29979.4	0.956636	29980.1	0.965854	29980	0.963784	29980.2	0.93092	29471.2	0.928228	29471.1	0.907149	29380.7	0.818981	29380.6
	29984.8	0.960596	1.00056	29984.8	0.957531	29984.8	0.955323	0.99848	29984.8	0.959094	29471.8	0.968153	29985	0.714514	29985	0.927153	29985.6	0.94816	29985.5	0.982325	29985.8	0.946844	29985.8	0.962944	29985.7	0.966708	29985.7	0.960309	29985.5	0.960132	29984.5	0.962963	29985.5	0.960466	29984.8	0.957146	29985.6	0.965744	29985.4	0.964436	29985.7	0.930347	29473.2	0.927779	29473.1	0.906876	29382.2	0.809153	29382.2
	29990.3	0.960185	1.00041	29990.3	0.958692	29990.3	0.955231	0.998636	29990.3	0.960222	29473.7	0.966776	29990.5	0.686696	29990.4	0.927281	29991	0.948895	29991	0.982336	29991.3	0.944556	29991.2	0.963507	29991.2	0.967523	29991.1	0.959801	29990.9	0.959461	29990	0.963568	29990.9	0.960096	29990.3	0.954242	29991	0.965785	29990.9	0.963434	29991.1	0.930633	29475.2	0.926274	29475.1	0.906437	29383.8	0.801129	29383.8
	29995.8	0.960311	1.00081	29995.8	0.957976	29995.8	0.955785	0.999437	29995.8	0.959255	29475.7	0.965449	29996	0.668497	29995.9	0.924245	29996.5	0.949586	29996.5	0.983365	29996.7	0.945052	29996.7	0.964548	29996.6	0.96474	29996.6	0.959486	29996.4	0.959175	29995.5	0.962444	29996.4	0.959889	29995.8	0.956347	29996.5	0.965549	29996.4	0.963164	29996.6	0.932493	29477.1	0.925255	29477	0.90708	29385.4	0.720893	29385.4
	30001.3	0.960246	1.00102	30001.3	0.95706	30001.3	0.956489	1.00039	30001.3	0.959581	29477.7	0.964123	30001.5	0.626177	30001.4	0.924756	30002	0.949337	30002	0.982181	30002.2	0.943893	30002.2	0.962919	30002.1	0.967445	30002.1	0.958211	30001.9	0.958978	30001	0.961574	30001.9	0.959356	30001.3	0.955758	30002	0.965344	30001.9	0.96281	30002.1	0.934147	29479.1	0.924407	29479	0.906637	29387	0.771499	29387
	30006.8	0.959717	1.00076	30006.8	0.957134	30006.8	0.957161	1.00131	30006.8	0.958191	29479.6	0.962775					30007.6	0.949386	30007.5	0.982451	30007.8	0.94372	30007.7	0.961588	30007.7	0.964251	30007.6	0.958411	30007.4	0.958351			30007.4	0.958979			30007.6	0.965326	30007.4	0.96266	30007.6	0.930505	29481.1	0.921487	29481	0.906729	29388.6	0.74905	29388.6
	30012.4	0.959349	1.00066	30012.4	0.957307	30012.3	0.958291	1.00269	30012.3	0.957912	29481.6	0.961488					30013.1	0.949054	30013	0.98286	30013.3	0.942665	30013.3	0.963585	30013.2	0.964078	30013.2	0.957109	30013	0.958255			30013	0.958637			30013.1	0.965106	30012.9	0.962173	30013.2	0.928849	29483	0.919782	29483	0.906918	29390.2	0.697504	29390.2
	30017.9	0.959353	1.00094	30017.9	0.956045	30017.9	0.958757	1.0034	30017.9	0.956751	29483.6	0.960404					30018.7	0.94869	30018.6	0.982814	30018.9	0.942429	30018.8	0.963668	30018.8	0.963393	30018.8	0.956882	30018.5	0.957993			30018.5	0.958188			30018.7	0.965376	30018.5	0.962198	30018.7	0.926132	29485	0.91777	29485	0.907265	29391.9	0.755821	29391.9
	30023.5	0.95887	1.00073	30023.5	0.956699	30023.5	0.957506	1.0024	30023.5	0.95828	29485.6	0.959528					30024.2	0.947696	30024.2	0.982323	30024.5	0.942795	30024.4	0.96526	30024.3	0.962396	30024.3	0.957243	30024.1	0.957655			30024.1	0.957675			30024.2	0.965448	30024.1	0.961392	30024.3	0.926391	29487.1	0.915407	29487	0.907279	29393.5	0.764282	29393.5
	30029.1	0.958728	1.00086	30029.1	0.956419	30029.1	0.957208	1.00235	30029.1	0.957496	29487.6	0.958641					30029.8	0.946625	30029.8	0.983714	30030.1	0.942701	30030	0.962951	30029.9	0.964235	30029.9	0.956741	30029.7	0.95724			30029.7	0.95776			30029.8	0.964744	30029.7	0.961409	30029.9	0.927259	29489	0.913804	29489	0.908229	29395.1	0.854041	29395.1
	30034.7	0.958183	1.00059	30034.7	0.955583	30034.7	0.956763	1.00215	30034.7	0.957297	29489.6	0.957854					30035.5	0.945829	30035.4	0.983518	30035.7	0.939937	30035.6	0.962132	30035.6	0.965439	30035.6	0.955872	30035.3	0.95712			30035.3	0.957058			30035.5	0.964498	30035.3	0.961204	30035.5	0.92831	29491	0.912504	29490.9	0.907786	29396.8	0.703137	29396.8
	30040.4	0.957808	1.00049	30040.4	0.955555	30040.3	0.955694	1.00133	30040.3	0.957709	29491.6	0.957394					30041.1	0.944778	30041	0.983858	30041.3	0.940029	30041.3	0.96004	30041.2	0.965153	30041.2	0.955839	30041	0.956628			30041	0.956806			30041.1	0.964172	30040.9	0.960649	30041.2	0.927592	29493.1	0.909848	29493	0.908171	29398.4	0.783822	29398.4
	30046	0.95717	1.00013	30046	0.955902	30046	0.955422	1.00131	30046	0.957398	29493.6	0.956831					30046.8	0.944203	30046.7	0.983092	30047	0.938731	30046.9	0.961284	30046.9	0.96041	30046.8	0.956024	30046.6	0.956069			30046.6	0.956452			30046.8	0.964047	30046.6	0.960702	30046.8	0.927493	29495.1	0.908549	29495	0.9084	29400.1	0.93278	29400.1
	30051.7	0.956876	1.00012	30051.7	0.956084	30051.7	0.955037	1.00117	30051.7	0.957572	29495.7	0.956643					30052.4	0.943387	30052.4	0.982609	30052.6	0.939013	30052.6	0.959667	30052.5	0.960842	30052.5	0.955466	30052.3	0.955785			30052.3	0.956266			30052.4	0.963304	30052.3	0.959912	30052.5	0.926168	29497.2	0.906989	29497.1	0.909043	29401.8	1.00667	29401.8
	30057.4	0.956624	1.00014	30057.4	0.954482	30057.4	0.954522	1.0009	30057.4	0.95764	29497.7	0.956164					30058.1	0.943074	30058.1	0.983286	30058.3	0.938332	30058.3	0.961415	30058.2	0.96206	30058.2	0.955781	30058	0.955483			30058	0.955769			30058.1	0.962691	30058	0.959366	30058.2	0.923815	29499.2	0.906835	29499.1	0.909454	29403.5	0.959194	29403.4
	30063.1	0.956273	1.00007	30063.1	0.955014	30063.1	0.954676	1.00131	30063.1	0.956791	29499.8	0.955986					30063.8	0.942639	30063.8	0.983306	30064.1	0.935544	30064	0.960088	30063.9	0.960411	30063.9	0.955548	30063.7	0.955071			30063.7	0.955532			30063.8	0.962649	30063.7	0.959294	30063.9	0.924331	29501.3	0.903159	29501.1	0.909942	29405.2	0.826416	29405.1
	30068.8	0.956082	1.00016	30068.8	0.954611	30068.8	0.955064	1.00194	30068.8	0.956375	29501.8	0.956096					30069.6	0.942593	30069.5	0.984377	30069.8	0.934571	30069.8	0.957926	30069.7	0.957922	30069.7	0.954928	30069.5	0.955025			30069.5	0.955062			30069.6	0.962268	30069.4	0.959215	30069.6	0.92076	29503.3	0.901985	29503.2	0.910064	29406.8	0.846571	29406.8
	30074.6	0.955881	1.00024	30074.6	0.954207	30074.6	0.955272	1.0024	30074.6	0.955538	29503.9	0.955826					30075.3	0.942455	30075.3	0.983237	30075.5	0.935853	30075.5	0.957434	30075.4	0.957423	30075.4	0.955148	30075.2	0.954679			30075.2	0.955091			30075.3	0.96183	30075.2	0.958756	30075.4	0.918583	29505.4	0.901752	29505.3	0.909981	29408.5	0.724905	29408.5
	30080.4	0.955547	1.00019	30080.4	0.954345	30080.3	0.955531	1.00291	30080.3	0.954985	29505.9	0.955829					30081.1	0.942153	30081	0.983363	30081.3	0.931899	30081.3	0.957269	30081.2	0.958997	30081.2	0.954744	30081	0.954065			30081	0.95461			30081.1	0.961046	30080.9	0.959154	30081.2	0.919063	29507.4	0.900395	29507.3	0.910084	29410.2	0.775544	29410.2
	30086.1	0.955573	1.00049	30086.1	0.953549	30086.1	0.955064	1.00269	30086.1	0.95455	29508	0.955706					30086.9	0.941205	30086.8	0.983671	30087.1	0.929822	30087.1	0.956155	30087	0.958564	30087	0.954231	30086.8	0.953982			30086.8	0.95471			30086.9	0.960883	30086.7	0.958295	30087	0.911166	29509.5	0.89962	29509.4	0.909729	29412	0.82193	29412
	30092	0.955088	1.00029	30092	0.953387	30091.9	0.954889	1.00276	30091.9	0.954649	29510	0.95557					30092.7	0.940098	30092.6	0.984843	30092.9	0.931936	30092.9	0.956956	30092.8	0.955567	30092.8	0.954154	30092.6	0.953543			30092.6	0.954169			30092.7	0.960342	30092.5	0.958	30092.8	0.917934	29511.6	0.899869	29511.5	0.909553	29413.7	1.03971	29413.7
	30097.8	0.955064	1.00055	30097.8	0.952754	30097.8	0.954405	1.00252	30097.8	0.954306	29512.1	0.955544					30098.5	0.939546	30098.5	0.984834	30098.7	0.928398	30098.7	0.955079	30098.6	0.956611	30098.6	0.95386	30098.4	0.953227			30098.4	0.953692			30098.5	0.959433	30098.4	0.957704	30098.6	0.908942	29513.7	0.89895	29513.5	0.909004	29415.4	0.773429	29415.4
	30103.6	0.95466	1.00043	30103.6	0.952401	30103.6	0.953252	1.00162	30103.6	0.953431	29514.2	0.955185					30104.4	0.938433	30104.3	0.983591	30104.6	0.927237	30104.5	0.954472	30104.5	0.952894	30104.5	0.952726	30104.3	0.952714			30104.3	0.953608			30104.4	0.959244	30104.2	0.956083	30104.4	0.911632	29515.8	0.899411	29515.6	0.907947	29417.1	0.785234	29417.1
	30109.5	0.954592	1.00065	30109.5	0.952701	30109.5	0.952579	1.00119	30109.5	0.95402	29516.3	0.954841					30110.2	0.93747	30110.2	0.983457	30110.4	0.927585	30110.4	0.950504	30110.3	0.954559	30110.3	0.952985	30110.1	0.952027			30110.1	0.952946			30110.2	0.957927	30110.1	0.957054	30110.3	0.910016	29517.9	0.898784	29517.8	0.907661	29418.8	0.775609	29418.8
	30115.4	0.95411	1.00046	30115.4	0.952658	30115.3	0.952849	1.00171	30115.3	0.953707	29518.4	0.95469					30116.1	0.937006	30116.1	0.983399	30116.3	0.924457	30116.3	0.952567	30116.2	0.951665	30116.2	0.952397	30116	0.951718			30116	0.952789			30116.1	0.957728	30116	0.956071	30116.2	0.907977	29520	0.898694	29519.9	0.907219	29420.6	0.778172	29420.6
	30121.3	0.954111	1.00074	30121.3	0.95116	30121.3	0.953318	1.00243	30121.3	0.95231	29520.5	0.954216					30122	0.936586	30122	0.984294	30122.2	0.925666	30122.2	0.950698	30122.1	0.951254	30122.1	0.951304	30121.9	0.950992			30121.9	0.952181			30122	0.956557	30121.9	0.954848	30122.1	0.903314	29522.1	0.898654	29522	0.90613	29422.3	0.728784	29422.3
	30127.2	0.953657	1.00058	30127.2	0.95131	30127.2	0.953242	1.0026	30127.2	0.952742	29522.6	0.95366					30127.9	0.936112	30127.9	0.984529	30128.2	0.9224	30128.1	0.948676	30128	0.9473	30128	0.951414	30127.8	0.950398			30127.8	0.95157			30127.9	0.95619	30127.8	0.955038	30128	0.902495	29524.2	0.898271	29524.1	0.905148	29424.1	0.729402	29424.1
	30133.1	0.953442	1.00065	30133.1	0.951299	30133.1	0.95324	1.00285	30133.1	0.952302	29524.7	0.953213					30133.9	0.935267	30133.8	0.985543	30134.1	0.924841	30134.1	0.947846	30134	0.946362	30134	0.951143	30133.8	0.949975			30133.8	0.951113			30133.9	0.955113	30133.7	0.954805	30134	0.897483	29526.4	0.898515	29526.3	0.903829	29425.8	0.72249	29425.8
	30139.1	0.953064	1.00056	30139.1	0.950306	30139.1	0.952658	1.00251	30139.1	0.95174	29526.9	0.952785					30139.9	0.934674	30139.8	0.984916	30140.1	0.919018	30140	0.949617	30140	0.945537	30139.9	0.950045	30139.7	0.949304			30139.7	0.950431			30139.8	0.954936	30139.7	0.954554	30139.9	0.90074	29528.5	0.897152	29528.4	0.903011	29427.7	0.77069	29427.6
	30145.1	0.952251	1.00004	30145.1	0.951039	30145.1	0.951488	1.00159	30145.1	0.952174	29529.1	0.951801					30145.8	0.93338	30145.8	0.985254	30146	0.920449	30146	0.944433	30145.9	0.944185	30145.9	0.950253	30145.7	0.948695			30145.7	0.949784			30145.8	0.95395	30145.7	0.953767	30145.9	0.896409	29530.6	0.897664	29530.5	0.901818	29429.4	0.746494	29429.4
	30151.1	0.952331	1.00041	30151.1	0.950088	30151.1	0.950587	1.00094	30151.1	0.951522	29531.2	0.951041					30151.8	0.931287	30151.8	0.985717	30152	0.91801	30152	0.945772	30151.9	0.940016	30151.9	0.950812	30151.7	0.947953			30151.7	0.949221			30151.8	0.953549	30151.7	0.95342	30151.9	0.899626	29532.7	0.897073	29532.7	0.901014	29431.2	0.738177	29431.1
	30157.1	0.951823	1.0002	30157.1	0.950005	30157.1	0.949099	0.999695	30157.1	0.950264	29533.3	0.949979					30157.8	0.929525	30157.8	0.986468	30158.1	0.914545	30158	0.943793	30158	0.938538	30157.9	0.949591	30157.7	0.947474			30157.7	0.948765			30157.8	0.952732	30157.7	0.953058	30157.9	0.895154	29534.9	0.896314	29534.8	0.899153	29433	0.754083	29433
	30163.1	0.951395	1.00006	30163.1	0.950242	30163.1	0.947561	0.998405	30163.1	0.951492	29535.5	0.948975					30163.9	0.928134	30163.8	0.98627	30164.1	0.912351	30164.1	0.942057	30164	0.937158	30164	0.94883	30163.8	0.947057			30163.8	0.947798			30163.9	0.952392	30163.7	0.952791	30164	0.889931	29537.1	0.896461	29537	0.897644	29434.8	0.82813	29434.8
	30169.2	0.950797	0.999755	30169.2	0.949725	30169.2	0.946799	0.99789	30169.2	0.949951	29537.6	0.94791					30169.9	0.927015	30169.9	0.986703	30170.2	0.91171	30170.1	0.942808	30170	0.934805	30170	0.948873	30169.8	0.946407			30169.8	0.946975			30169.9	0.951248	30169.8	0.951999	30170	0.887121	29539.2	0.895637	29539.2	0.896916	29436.6	0.766235	29436.6
	30175.3	0.950593	0.999845	30175.3	0.94935	30175.2	0.946432	0.99777	30175.2	0.949959	29539.8	0.94677					30176	0.92616	30176	0.986645	30176.2	0.907523	30176.2	0.938715	30176.1	0.932143	30176.1	0.948752	30175.9	0.945489			30175.9	0.946693			30176	0.95067	30175.9	0.951919	30176.1	0.885024	29541.5	0.896207	29541.4	0.895355	29438.4	0.70523	29438.4
	30181.4	0.950335	0.999882	30181.4	0.948559	30181.3	0.946834	0.998419	30181.3	0.949532	29542	0.945667					30182.1	0.92584	30182.1	0.987171	30182.3	0.908465	30182.3	0.938769	30182.2	0.929257	30182.2	0.949613	30182	0.944733			30182	0.946007			30182.1	0.949958	30181.9	0.952224	30182.2	0.879821	29543.7	0.895761	29543.6	0.893833	29440.2	0.730631	29440.2
	30187.5	0.950057	0.9999	30187.5	0.947775	30187.5	0.94684	0.998672	30187.5	0.949957	29544.2	0.944313					30188.2	0.924883	30188.2	0.987311	30188.4	0.907528	30188.4	0.936634	30188.3	0.929257	30188.3	0.94895	30188.1	0.944036			30188.1	0.94533			30188.2	0.949622	30188.1	0.951274	30188.3	0.877432	29545.9	0.895855	29545.8	0.891959	29442	0.746089	29442
	30193.6	0.949906	1.00005	30193.6	0.947564	30193.6	0.946915	0.998993	30193.6	0.948661	29546.4	0.942875					30194.4	0.924327	30194.3	0.987248	30194.6	0.904357	30194.5	0.93667	30194.5	0.923169	30194.5	0.947988	30194.2	0.943909			30194.2	0.944618			30194.4	0.948744	30194.2	0.951729	30194.4	0.87643	29548	0.896065	29547.9	0.890699	29443.8	0.724881	29443.8
	30199.8	0.949515	0.999951	30199.8	0.947532	30199.7	0.947676	1	30199.7	0.946958	29548.6	0.941973					30200.5	0.924002	30200.5	0.986677	30200.7	0.902417	30200.7	0.930536	30200.6	0.926147	30200.6	0.949889	30200.4	0.943893			30200.4	0.944437			30200.5	0.948891	30200.3	0.95273	30200.6	0.872452	29550.3	0.895181	29550.2	0.889347	29445.7	0.676619	29445.6
	30205.9	0.949099	0.999833	30205.9	0.946304	30205.9	0.947656	1.00023	30205.9	0.947249	29550.8	0.94058																															29552.4	0.895241	29552.4	0.888576	29447.6	0.619921	29447.5
	30212.1	0.948841	0.999873	30212.1	0.945263	30212.1	0.947416	1.00023	30212.1	0.946541	29553	0.939396																															29554.7	0.893662	29554.6	0.887361	29449.5	0.656543	29449.4
	30218.3	0.948564	0.999896	30218.3	0.945039	30218.3	0.946749	0.99981	30218.3	0.947177	29555.2	0.938343																															29556.9	0.893384	29556.8	0.885941	29451.3	0.663067	29451.3
	30224.6	0.948502	1.00013	30224.6	0.944595	30224.5	0.946718	1.00002	30224.5	0.947334	29557.5	0.937016																															29559.2	0.89262	29559.1	0.884659	29453.1	0.65902	29453.1
	30230.8	0.948127	1.00006	30230.8	0.943691	30230.8	0.945324	0.998876	30230.8	0.946449	29559.7	0.936162																															29561.4	0.891071	29561.3	0.883269	29455	0.685953	29455
	30237.1	0.947686	0.999921	30237.1	0.944268	30237.1	0.944957	0.998754	30237.1	0.944426	29561.9	0.934574																															29563.6	0.890582	29563.5	0.882266	29456.9	0.648294	29456.9
	30243.4	0.947509	1.00005	30243.4	0.942906	30243.3	0.944223	0.998264	30243.3	0.944818	29564.2	0.933761																															29565.9	0.888947	29565.8	0.881196	29458.8	0.691321	29458.8
	30249.7	0.946758	0.999599	30249.7	0.942439	30249.6	0.943075	0.99736	30249.6	0.945055	29566.4	0.932824																															29568.2	0.889035	29568.1	0.879961	29460.7	0.727563	29460.7
	30256	0.946545	0.99969	30256	0.942229	30256	0.942692	0.997221	30256	0.944145	29568.7	0.931907																															29570.5	0.888021	29570.4	0.879213	29462.6	0.679114	29462.6
	30262.3	0.94658	1.00003	30262.3	0.941232	30262.3	0.94148	0.996254	30262.3	0.944701	29571	0.930993																															29572.8	0.888187	29572.7	0.878791	29464.5	0.656129	29464.5
	30268.7	0.945543	0.999298	30268.7	0.941637	30268.7	0.941088	0.996105	30268.7	0.943443	29573.3	0.930267																															29575	0.886979	29575	0.878458	29466.5	0.655815	29466.5
	30275.1	0.945889	0.99995	30275.1	0.939484	30275	0.940221	0.995482	30275	0.942603	29575.6	0.929692																															29577.3	0.885681	29577.2	0.877896	29468.3	0.655942	29468.4
	30281.5	0.94459	0.998958	30281.5	0.940797	30281.4	0.940587	0.99609	30281.4	0.941751	29577.9	0.929146																															29579.6	0.885085	29579.5	0.877112	29470.3	0.614648	29470.3
	30287.9	0.944257	0.998933	30287.9	0.939923	30287.9	0.939931	0.995677	30287.9	0.941434	29580.2	0.928659																															29581.9	0.885929	29581.8	0.876837	29472.2	0.650831	29472.2
	30294.3	0.94326	0.998244	30294.3	0.938847	30294.3	0.939235	0.995223	30294.3	0.941181	29582.4	0.928139																															29584.2	0.88467	29584.1	0.876147	29474.2	0.660955	29474.2
	30300.8	0.943277	0.998571	30300.8	0.937755	30300.8	0.938821	0.995051	30300.8	0.940647	29584.7	0.92781																															29586.5	0.884984	29586.4	0.875748	29476.1	0.751771	29476.1
	30307.3	0.943091	0.998694	30307.3	0.938745	30307.2	0.938694	0.995166	30307.2	0.938857	29587.1	0.927479																															29588.9	0.884958	29588.7	0.875479	29478	0.653761	29478
	30313.8	0.943134	0.999048	30313.8	0.936546	30313.7	0.938049	0.994762	30313.7	0.938619	29589.4	0.927125																															29591.2	0.883612	29591.1	0.87533	29480	0.648751	29480
	30320.3	0.94199	0.998216	30320.3	0.937754	30320.2	0.937394	0.994348	30320.2	0.938406	29591.7	0.926726																															29593.5	0.883063	29593.4	0.874749	29482	0.659615	29482
	30326.8	0.941864	0.998401	30326.8	0.936327	30326.8	0.936888	0.994082	30326.8	0.937727	29594.1	0.926627																															29595.9	0.881325	29595.8	0.87454	29484	0.694833	29484
	30333.4	0.941612	0.998463	30333.4	0.935649	30333.3	0.936941	0.994376	30333.3	0.938907	29596.4	0.926374																															29598.2	0.880585	29598.1	0.874175	29486	0.677866	29486
	30339.9	0.941017	0.998181	30339.9	0.93507	30339.9	0.937005	0.99468	30339.9	0.936806	29598.7	0.925842																																			29488	0.620795	29488
	30346.5	0.941189	0.998667	30346.5	0.933444	30346.5	0.936962	0.994876	30346.5	0.93635																																					29490	0.661057	29490
	30353.1	0.94038	0.998173	30353.1	0.933442	30353.1	0.936142	0.994295	30353.1	0.936323																																					29492	0.570466	29491.9
	30359.8	0.940642	0.998751	30359.8	0.932594	30359.7	0.935816	0.994207	30359.7	0.935591																																					29494	0.556416	29494
	30366.4	0.939268	0.997694	30366.4	0.933481	30366.4	0.934956	0.993586	30366.4	0.934624																																					29496	0.649466	29496
	30373.1	0.93928	0.998023	30373.1	0.93115	30373	0.933068	0.991935	30373	0.934646																																					29498	0.645321	29498
	30379.8	0.939099	0.99816	30379.8	0.930745	30379.7	0.931502	0.990607	30379.7	0.934903																																					29500	0.634358	29500
	30386.5	0.938825	0.998204	30386.5	0.929532	30386.4	0.931075	0.990417	30386.4	0.932988																																					29502.1	0.75914	29502.1
	30393.2	0.938361	0.99806	30393.2	0.929316	30393.2	0.930359	0.989937	30393.2	0.931882																																					29504.1	0.568197	29504.1
	30399.9	0.937028	0.997047	30399.9	0.931095			0.989032	30399.9	0.932506																																					29506.2	0.617574	29506.2
																																															29508.3	0.591382	29508.3
																																															29510.4	0.561732	29510.4
																																															29512.4	0.631085	29512.4
																																															29514.5	0.591341	29514.5
																																															29516.6	0.533605	29516.6
																																															29518.6	0.535682	29518.7
																																															29520.7	0.543571	29520.8
																																															29522.9	0.592057	29522.9
																																															29525	0.522443	29525
																																															29527.1	0.526195	29527.1
																																															29529.2	0.482964	29529.2
																																															29531.4	0.515088	29531.4
																																															29533.6	0.567577	29533.5
																																															29535.7	0.500293	29535.7
																																															29537.9	0.510563	29537.9
																																															29540.1	0.499071	29540
																																															29542.2	0.497618	29542.2
																																															29544.4	0.5219	29544.3
																																															29546.6	0.495192	29546.5
																																															29548.7	0.458271	29548.7
																																															29551	0.496609	29550.9
																																															29553.2	0.542776	29553.2
																																															29555.3	0.451231	29555.3
																																															29557.6	0.455069	29557.6
																																															29559.8	0.473558	29559.8
																																															29562	0.495358	29562
																																															29564.3	0.465473	29564.3
																																															29566.5	0.451474	29566.5
																																															29568.8	0.394533	29568.8
																																															29571	0.410456	29571
																																															29573.3	0.362472	29573.3
																																															29575.6	0.450956	29575.6
																																															29577.9	0.412743	29577.9
																																															29580.2	0.43549	29580.2
																																															29582.5	0.422118	29582.5
																																															29584.8	0.378765	29584.8
																																															29587.1	0.33186	29587
																																															29589.4	0.389948	29589.4
																																															29591.7	0.39089	29591.7
																																															29594	0.381202	29594
																																															29596.4	0.388561	29596.4
																																															29598.7	0.318153	29598.7
																																															29601.1	0.364735	29601.1
																																															29603.5	0.303183	29603.5
																																															29605.8	0.443696	29605.8
																																															29608.2	0.312129	29608.2
																																															29610.6	0.274123	29610.6
																																															29613	0.36025	29613
																																															29615.4	0.263934	29615.4
																																															29617.8	0.297922	29617.7
																																															29620.2	0.259495	29620.2
																																															29622.6	0.230182	29622.6
																																															29625	0.30588	29625
																																															29627.4	0.267934	29627.4
																																															29629.9	0.257226	29629.8
																																															29632.3	0.190223	29632.3
																																															29634.7	0.155788	29634.7
																																															29637.2	0.162627	29637.2
																																															29639.7	0.229185	29639.7
																																															29642.1	0.202276	29642.1
																																															29644.6	0.184175	29644.6
																																															29647.1	0.248873	29647.1
																																															29649.6	0.170869	29649.6
																																															29652.1	0.153963	29652.1
																																															29654.6	0.194262	29654.6
																																															29657.1	0.157058	29657.1
																																															29659.6	0.184081	29659.6
																																															29662.1	0.142461	29662.2
																																															29664.7	0.131082	29664.7
																																															29667.2	0.119232	29667.2
																																															29669.7	0.16503	29669.8
																																															29672.3	0.0868916	29672.3
																																															29674.8	0.0869411	29674.8
																																															29677.4	0.172854	29677.4
																																															29680	0.141001	29680
																																															29682.6	0.128837	29682.5
																																															29685.1	0.168168	29685.1
																																															29687.8	0.133519	29687.8
																																															29690.4	0.085664	29690.4
																																															29693	0.0938623	29693
																																															29695.6	0.129448	29695.6
																																															29698.2	0.119328	29698.2
																																															29700.8	0.0445277	29700.8
																																															29703.5	0.0589906	29703.5
																																															29706.1	-0.00584031	29706.1
																																															29708.8	0.018839	29708.8
																																															29711.4	0.0353917	29711.4
																																															29714.1	-0.00599783	29714.1
																																															29716.7	0.0439976	29716.7
																																															29719.4	0.291859	29719.4
																																															29722.1	0.208866	29722.1
																																															29724.8	0.00406603	29724.8
																																															29727.5	-0.0346071	29727.5
																																															29730.2	-0.0842583	29730.2
																																															29732.9	-0.0348591	29732.9
																																															29735.6	0.0812694	29735.6
																																															29738.4	-0.0247572	29738.4
																																															29741.1	-0.0537371	29741.1
																																															29743.8	-0.0927831	29743.8
																																															29746.6	0.00571391	29746.6
																																															29749.3	-0.133526	29749.3
																																															29752	-0.0919227	29752
																																															29754.8	-0.138461	29754.8
																																															29757.6	-0.181415	29757.6
																																															29760.4	-0.176579	29760.4
																																															29763.2	-0.217747	29763.1
																																															29766	-0.202475	29766
																																															29768.8	-0.117793	29768.8
																																															29771.6	-0.0948983	29771.6
																																															29774.4	-0.163615	29774.4
																																															29777.2	-0.278105	29777.2
																																															29780.1	-0.268597	29780.1
																																															29782.9	-0.261852	29782.9
																																															29785.7	-0.267488	29785.7
																																															29788.6	-0.317138	29788.6
																																															29791.5	-0.267429	29791.5
																																															29794.3	-0.287482	29794.3
																																															29797.2	-0.365654	29797.2
																																															29800	-0.268583	29800
																																															29802.9	-0.347637	29802.9
																																															29805.9	-0.38787	29805.9
																																															29808.8	-0.344481	29808.8
																																															29811.7	-0.363714	29811.7
																																															29814.6	-0.372308	29814.6
																																															29817.5	-0.418262	29817.5
																																															29820.4	-0.393988	29820.3
																																															29823.3	-0.408229	29823.2
																																															29826.3	-0.420434	29826.3
																																															29829.2	-0.402953	29829.2
																																															29832.1	-0.447496	29832.1
																																															29835.1	-0.478504	29835.1
																																															29838.1	-0.456074	29838.1
																																															29841	-0.473604	29841
																																															29844.1	-0.506031	29844.1
																																															29847	-0.523442	29847
																																															29850	-0.595752	29850
																																															29853	-0.473433	29853
																																															29856.1	-0.587866	29856.1
																																															29859.1	-0.589953	29859.1
																																															29862.1	-0.51975	29862.1
																																															29865.2	-0.590488	29865.1
																																															29868.2	-0.604024	29868.2
																																															29871.2	-0.585144	29871.2
																																															29874.2	-0.614525	29874.2
																																															29877.3	-0.615601	29877.3
																																															29880.3	-0.638386	29880.3
																																															29883.4	-0.617496	29883.4
																																															29886.5	-0.683097	29886.5
																																															29889.6	-0.68015	29889.6
																																															29892.7	-0.74357	29892.7
																																															29895.8	-0.670075	29895.8
																																															29898.9	-0.723727	29898.9
																																															29902	-0.746372	29902
																																															29905.1	-0.783461	29905.1
																																															29908.2	-0.760836	29908.2
																																															29911.3	-0.762424	29911.3
																																															29914.4	-0.810713	29914.5
																																															29917.6	-0.833988	29917.6
																																															29920.8	-0.832362	29920.7
																																															29924	-0.887749	29924
																																															29927.1	-0.832006	29927.1
																																															29930.2	-0.935006	29930.3
																																															29933.4	-0.92046	29933.4
																																															29936.7	-0.880423	29936.7
																																															29939.9	-0.847127	29939.9
																																															29943.1	-0.886957	29943.1
																																															29946.3	-0.944049	29946.3
																																															29949.5	-0.93583	29949.5
																																															29952.7	-0.981473	29952.7
																																															29956	-0.945403	29956
																																															29959.2	-0.985772	29959.2
																																															29962.5	-0.993986	29962.5
																																															29965.7	-1.00742	29965.7
																																															29968.9	-0.976193	29968.9
																																															29972.2	-0.976299	29972.2
																																															29975.4	-1.1024	29975.5
																																															29978.7	-1.06855	29978.8
																																															29982.1	-1.0673	29982.1
																																															29985.4	-1.14249	29985.4
																																															29988.7	-1.16698	29988.7
																																															29992	-1.10918	29991.9
																																															29995.2	-1.11298	29995.2
																																															29998.5	-1.10394	29998.5
																																															30001.9	-1.19751	30001.9
																																															30005.2	-1.23669	30005.2
																																															30008.5	-1.21934	30008.5
																																															30011.9	-1.23502	30011.9
																																															30015.3	-1.29966	30015.2
																																															30018.6	-1.29741	30018.6
																																															30022	-1.32969	30022
																																															30025.4	-1.35343	30025.4
																																															30028.7	-1.34768	30028.7
																																															30032.2	-1.34964	30032.2
																																															30035.6	-1.35814	30035.6
																																															30038.9	-1.38759	30038.9
																																															30042.3	-1.48553	30042.3
																																															30045.7	-1.50496	30045.7
																																															30049.1	-1.48843	30049.1
																																															30052.6	-1.51727	30052.6
																																															30056.1	-1.49329	30056
																																															30059.5	-1.46204	30059.5
																																															30062.9	-1.4716	30063
																																															30066.3	-1.55188	30066.4
																																															30069.9	-1.57605	30069.9
																																															30073.4	-1.66874	30073.4
																																															30076.8	-1.6467	30076.8
																																															30080.3	-1.61836	30080.3
																																															30083.8	-1.61909	30083.8
																																															30087.3	-1.66637	30087.3
																																															30090.8	-1.68988	30090.8
																																															30094.3	-1.66799	30094.3
																																															30097.8	-1.75098	30097.8
																																															30101.4	-1.77617	30101.3
																																															30104.9	-1.757	30104.9
																																															30108.5	-1.68799	30108.5
																																															30112	-1.74358	30112
																																															30115.6	-1.7431	30115.6
																																															30119.1	-1.83005	30119.1
																																															30122.7	-1.89329	30122.7
																																															30126.3	-1.80012	30126.2
																																															30129.8	-1.87695	30129.8
																																															30133.4	-1.91445	30133.4
																																															30137	-1.94496	30137
																																															30140.6	-1.95218	30140.6
																																															30144.2	-1.99191	30144.2
																																															30147.9	-2.02861	30147.8
																																															30151.5	-2.00811	30151.5
																																															30155.1	-2.02321	30155.1
																																															30158.7	-2.05318	30158.7
																																															30162.4	-2.08395	30162.3
																																															30166	-2.04667	30166
																																															30169.7	-2.12827	30169.7
																																															30173.4	-2.12813	30173.4
																																															30177.1	-2.11431	30177
																																															30180.7	-2.17756	30180.7
																																															30184.4	-2.2402	30184.4
																																															30188.1	-2.23837	30188.1
																																															30191.8	-2.18177	30191.8
																																															30195.5	-2.19432	30195.5
																																															30199.2	-2.27277	30199.1
																																															30202.9	-2.28881	30202.8
																																															30206.6	-2.29594	30206.6
																																															30210.4	-2.34056	30210.4
																																															30214.1	-2.2961	30214.1
																																															30217.9	-2.39854	30217.9
																																															30221.6	-2.46961	30221.6
																																															30225.4	-2.43541	30225.4
																																															30229.2	-2.49095	30229.2
																																															30232.9	-2.45896	30232.9
																																															30236.7	-2.44822	30236.7
																																															30240.5	-2.54029	30240.5
																																															30244.3	-2.53465	30244.3
																																															30248.1	-2.55492	30248.1
																																															30251.9	-2.63797	30251.9
																																															30255.8	-2.63891	30255.8
																																															30259.6	-2.65846	30259.6
																																															30263.4	-2.66699	30263.4
																																															30267.3	-2.72841	30267.3
																																															30271	-2.76111	30271.1
																																															30274.9	-2.83325	30274.9
																																															30278.8	-2.79125	30278.8
																																															30282.6	-2.83515	30282.6
																																															30286.5	-2.88647	30286.5
																																															30290.4	-2.86159	30290.4
																																															30294.2	-2.85766	30294.2
																																															30298.1	-2.86301	30298.1
																																															30302	-2.91531	30302
																																															30305.9	-2.97397	30305.9
																																															30309.9	-2.87168	30309.9
																																															30313.8	-2.99437	30313.8
																																															30317.7	-3.03487	30317.7
																																															30321.7	-3.04105	30321.7
																																															30325.6	-3.02363	30325.6
																																															30329.5	-3.15843	30329.5
																																															30333.5	-3.14021	30333.5
																																															30337.4	-3.13945	30337.4
																																															30341.4	-3.12494	30341.4
																																															30345.4	-3.17657	30345.4
																																															30349.4	-3.15983	30349.3
																																															30353.4	-3.26133	30353.4
																																															30357.4	-3.25633	30357.4
																																															30361.4	-3.28221	30361.4
																																															30365.4	-3.29368	30365.4
																																															30369.4	-3.30788	30369.4
																																															30373.5	-3.33873	30373.4
																																															30377.5	-3.39647	30377.5
																																															30381.5	-3.43301	30381.5
																																															30385.6	-3.47854	30385.6
																																															30389.6	-3.50227	30389.6
																																															30393.7	-3.4793	30393.7
																																															30397.8	-3.53315	30397.8
[truncated: 1 more columns]
